# Supplementary material for: Genome analysis of quorum sensing Cedecea neteri SSMD04 leads to identification of its novel signaling synthase (cneI), cognate receptor (cneR) and an orphan receptor
Source: PeerJ. 2015 Sep 1;3:e1216. doi: 10.7717/peerj.1216 (PMC4562240; doi:10.7717/peerj.1216)
Supplement: Supplemental Information 1 [file peerj-03-1216-s001.fasta]

>gi|689262542|gb|CP009451.1| Cedecea neteri strain SSMD04, complete genome
CATTAAGTCTTATTGAATCTCGAAAGTGTTTTTTACTTAACTCAAAGTAAGCATGATTAAAAAAAGCTAA
AAGCTCTCAGCTCTCAGCTCTCAGCTCTCAGCTCTCAGCTCTCAGGGGATCGGGGAGGCGTCTACGGCAT
TATACCGCCGGCCGATTGATACCGGCCAAAACGCGCCTGTTTATTGATTATCTTCTGGCAGGAAATGCGG
GAAACCAGGTCGGTCGCGTAAGGGAAAATGAACTGCCCGGCGTAACCGGGCAGGAGAGTTACTAGGCTTG
AGGTATGGCGCGAGGTTTGCCCGCTTATCCACGGCGACGTATAAAAAATGGCCTCGGTGGCTTTGTAGCG
CTGGCCGATAGGCTCGGAAGAGACCTTTTTCACCCCACACTTCCACATTGATGGTGATGGACGTTGTGCC
GCGCTTAACGCAGCGCGCGTAGCAGCAGACCACGTCGCCCACCGCCACCGGCTTCAGGAAAGGTCATCCC
GTCCACGCGCACGGTGACAACGCGGCCGTGGGCAATTTCTTTGGCCTGGATGGCACCGCCCATGTCCATT
TGAGCCATCAGCCAGCCGCCAAAAATATCGCCGTTGGCGTTAGTATCCGCGGCATTGCCAGGGTACGCAG
GACTAATTCACCTTGCGGTAATTCGTTCGACATTACTTCTCTTCCTGCGGCATATGACGATAGATATACA
CCCCACTCAGCAGGGTGAATACCAGCGTGAGGGCGGTGAGTCCGAAGACTTTAAAGTTAATCCAGATACT
TTCCGGGAGCCAGAACGCCACGTAAATATTCAGCAAACCGCAGGCGATGAAGAACAGCGCCCAGGCGATG
TTAAGGCGAAACCCAGACCACCGTAGGGAGTGAGATCTCTTTGCCCAGCATGCTCTGAATCAGCAGCTTG
TTCATGCCGAACTGCATAAACAGCAGCGCGGCGGCAAACAGCCCGTAAATCAGCGTCACTTTCCACTTAA
TGAATTCCGCGTTGTGGAAGTAAAGCGTCAGGCCACCAAACACGGCAACCATCACAAAGGTGACCAGCGT
GGTTTTTTCCAGCTTGCGGTATTTGATCCAGCTGTAAACCAGCGCGAGGGCGGTGGCGATGATCAGCGCC
CAGGTGCCAACAAAAATGTCGTACATTTGTAGAAAGCAAAGAAGACAATCAGGGGCAGGAAGTCGAGAAA
CTGCTTCATAATCTGTTCCGTAAAGAGGTGGCTCCTGACTATAACTCGCGTCAGGAGCCGGGAAGGTTAT
TGACGTATCAACATGTACAGGCGGAATAAGTAGATAAGCAGTACGGCCGAAATCAGGTTGCTTATGGTGT
TTGCTATCACTGCCCCAACTTCTGGCGACAGTGCGGCAAAGCTTGAGGCCAGCAGCAGTAACGCCGTTTT
TGCCGCCAGCCACGCGACGACCGCCGGGGCGACAAGGCGCATGTTTGACCAGACCAAACGCAGGCTGCTG
CGCATGGAGCGCGGAAATGCCCGTTTTACCTGCACCAGCATTACCGGAGCGAGGGAAAGCAGGATGGCCA
GCAGCACGCCAGGCACCACGACGAGCATAATGCCGATTTGCACCAGCAGCGTGGTCAGGAAGATCAGAAT
GAACATTTTTGGCAGCACCGGCGCCGAGGCACCAATCGCGCGCAGGGCGCTGACGCGCTGGCCTGCAGAG
ACGATTGCATCAGCACCATCATGCTGGCTGCCAGAATGGCGTTGCCAATCAGGCCTGAAAACGTTGAGGC
AGCAGACGCTTTCAGTAACACTTGCTGCTGCTCCAGCGACATATTCTGCACCAAATCAAACAACCCAACG
CTACCCGCCAGGTTATCTCCCTCACTCAAAATCGCCATTTGTTCTTCGCTGGGCGAGAACGCACGGCCAA
TAATCACCGAAATTAAGGCGCAAAGTAACGCAATCAGCAATATGGTAATGAACTGATTACGAAAAAAATT
TCCCGTGTCACGGTATACCGAACCCGCCGTGATAGACATGCACTCTCCTTGGTGTTGCTAGCGGTTATCA
ATCTGCGGGCAATTGTACCCTGGATGCAGGCGTCGTGGCACCACAAAGACTTTCTCTAAGCGGTTGAATA
GCGTCGATTAGCCTGCAGGTTGTACAGATATGACAGAAATTTACGAAAACTGATAATTCAATAAAATTGA
TCTGGTTTCGCTTTGTTGTTTTCATGTCGTCACTAAAAATTAATCCAGATCATTGAATGTTAAATTAGAA
GGCAAAGTGTGATCGGTGTTAGATCACTTTGTACTTCTTTCTGAGTATATTCAGCCCGCTGTTAAAAACC
ATAACAAGGAAGGGCTATGAAAAAAACTCACTCTGGCATTACTGGCGATGGGGTGTCTGTCCGGTGCGGC
TTCGGCGCATCAGGCGGGGGAATTCTTTATGCGTGCGGGTACCGCGACGGTTCGACCAACCGCCGGTTCG
GACGACGTGCTCAAGATGGGGAGTTTTAAGGTTGATAACAATACCCAACTGGGGCTGACCTTTGACTACA
TGGTCACCGACAACATCGGTATTGAACTGCTGGCAGCCACGCCGTTCCGCCACAAGGTTGGGCTTGGGCC
AACCGGCGACCTGGCGACCGTGCATCAGTTGCCGCCGACGCTGATGGCGCAGTGGTATTTTGGCGATGGG
GTAGCAAAGTGCGTCCTTATGTGGGCGTCGGCGTGAACTACACGACTTTCTTTGATGCAAGCTTCAACGA
CACCGGCAAAAGCGCGGGTCTGAGCGATCTGAAAGTGAAAGATTCCTGGGGGGCGGCAGGCCAGGTCGGG
CTGGATTATATGGTGAATGACGACTGGCTGCTGAACATGTCCGTCTGGTATATGGACATCGACACTACGG
TGAAATTTAAAGCCGCGGGTGAGCAGCAAAGTATTAAGACGCGCATTGACCCGTGGGTATTTATGTTCTC
CGCAGGTTACCGCTTCTAAGAAAAAAGGCCGGGTCTCCCCGGCCTTTTACCGATCAACCGCGAGTCGCGG
CTTTCATATTCTGTACAAAGACCTTCAGTTCGCTGAGCATCACCTCTGGCTGTGCCAGATTCTTCTCAAT
GATTTTCACCACCGCAGAGCCTGAAATTGCCCCCGCGCGCCAGCGGAAATCGCATCGCGAACCTGAGAAG
GTTCAGAAATACCAAAACCTTGCAGAGGTGGCGCGGCATGATACTCGCCCAGTTTCTCAATCAGATGGTT
AAGAGGCAGCTGAGCACGAGTTTCAGTGCCGGTAACCCCTGCGCGGGAAAGCAGGTAAGTATACCCCGGC
CGTGGACGAAATTCACGCAGCAGCGCATCGTCGGCGTTGGCGGACAGATGAAGATAGGCGCTACACCGTG
GCGCATGGCGGCGTTACGGAACTCGCTGACTCTTCAACCGGTACGTCGGCTACCAGTACCGAATCCACGC
CCACTTTGGCACACCAGCGCGTAAAACTCGTCGATACCGCGGTTAAAAACACAGGTTGGCATACATCAGC
AGGCCAATCGGATTTCGGGTACTTTTGGCGGATCGCGGGCGAGCATTTCAAAGCACTGAGTTGGCGTCAC
GTCAGAGGCGAAGGCACGCAGCGCTGCGCCCTGAATCGTTGGACCATCCGCCAGCGGATCGGAGAACGGA
ATACCCAGCTCCAGCGCATCCGCCCCGCCTTCAATCAGCGCGTCGATGATTTTCAGCGAAAGCTCCGGTT
CGGGTCGCCCAGCGTCACAAAGGGAACGAATGCGCCTTCCTTGCGGGCCTGCAGCTGTTCAAACAGATGA
TGATAACGTTCCATTACATTTCCCCCTCGTGCTTTCAGAATATCGTGGACGGTGAAGATGTCTTTGTCGC
CGCGGCCAGAGAGGTTCACTACCAACAGCTGTTCTTTTTCAGGATTCTCGCGGATCATTTTCAAGGCATG
GGCGAGGGCGTGGGAAGACTCCAGCGCAGGAATAAATGCCTTCGCTGCGGCACAGCGTTTTAAAGGCGTC
CAGCGCTTCGTCATCGGTAATGGACACGTAATCGGCGCGCCCGGTGCTGTTCAGATAAGCGTGCTGTGGC
CCAACGGACGGGAAGTCGAGCCCGGCAGAGATAGAGTAAGACTCTTCAATCTGGCCTTCGTCGGTCTGCA
TCATCGGCGACTTCATGCCGAAGTAAATGCCCACGCGGCCGTGCTTCAACGGCGCACCGTGTTCGCCGGT
TTCGATCCCGTGCCCGGCAGGTTCGACGCCAATCAGGCCCACGCTGGTTTCGTCGATAAAGTCGGCAAAC
ATGCGATGGCGTTGGCGCCGCCGCCACGCAGGCGATCACCGCGTCAGGCAGGCGGCCTTCTTTCTCCAGA
ATCTGCGCTTTGGTTTCTTCACCGATCATGCCGCTGGAACTCACGGACGATGGTTGGAACGGGTGCGGGC
CGGCGGCAGTGCCGAGCATGTAGTGCGCGTGTCATAGCTTGCAGACCAGTCCGCGCAGCGCCTCGTTACA
GGCATCTTTCAGGGTGGATGAACCGCTGTGTACCGGAATCACTTCGGCACCCATCAGGCGCATGCGGAAG
ACGTTTGGCGACTGGCGCTCAACGTCTTTGGCCCCCATATAGATGCGGCATTTCAGGCCGAGCAGGGCGC
TGGCGAGCGCAGAGGCTACGCCGTGCTGACCCGCGCCGGTTTCGGCGATGATCTCGGTTTTACCCCATGC
GTTTGGCGAGCAGGGCCTGGCCCAGTACCTGGTTAGTTTTGTGCGCGCCGCCGTGCAGCAGATCTTCACG
CTTGAGGTACAGCGTAGTGTTGGTGCCTGCCGTCAGGTTACGGCATTTCGTCAGGGCTGTTGGGCGCCCC
GGCGTAGTTTTTCAGCAGGTCGGTAAACTCGGCCTGGAACTCCGCATCGCTTTGCGCCGCCACGAAAGCT
TCTTCAAGCTGGCGCAGGGCAGGCATCAGGATCTGCGGCACATACATGCCGCCAAATTCACCAAAATAAG
GGTTCAGTAAAGTCATGGTATCTCTTCCTTAGTAAGCCCGCCAGGGTCTGAAAGACCGCAGCCAGCTTGT
TAGCATCTTTTATTCCCGGCGCGCTTTCCACGCCGGAGTTGAAATCCAGTCCCGCGCAGCCGGCTTTTGC
CGCTTCCACGCAGTTATCCGCTCCGAGGCCGCCCGCCAGAATCACGTTTTCCAGCTTTTGTCCGGCTAAC
AGTCGCCAGTCAAAGCTTTGCCCGGTGCCGCCCTGGCCGTTATCGAACACGTACTTATCCACGTGTTGTA
GATTGCGCTCGGGCAGCGTGTCAGCCACGCTCAATGCTTTCCAGATCTGTGTATTCGCCGGCAGCAGGGC
TCGTAGCTCAGTAATGTAATCCTGGTTTCAGCGCCGTGGAGGCTGAACCGCACTGAGCGAGAATTTCTCT
GCTTTCGCCACGACTTCCGCTACCGGCGTGTTTCTGAAAACGCCCACGTAGCGAAGCGAGGCGGCGGCAA
TCACCGCTGCGGCTTTATCATCGGTGACAAAGCGAGGTGAAGCAGGCACGAAGATCAGACCACCGTAAAT
AGCTCCGGCTTCCTGAGCTGCACGAGCATCTTCGCCACGCGTAAGGCCGCAGACTTTGTTCTCCCCAAAC
AGCACGCGGCCGTACCGCAGCGTTCAGGTCATCTTCACTCATCAGCGCAGAGCCAATCAGGAAGCCGTTC
GCGTAGTGGCTAAGCTCGCGAACCTGAGCGTAATTATTGATGCCAGATTCACTGATAACCGTCACGCCGT
GGGTCAGGCGCGGCGCCAGCTGCCGGGTGCGATCCAGATCGATGGACAGGTCGCGCAGGTCGCGGTTGTT
GATGCCGACGACTTTGGCGCCGAGCGTGATAGCACGCTCCAGCTCTTCTTCGTTGCTCACTTCGGTCAGC
ACGCCCATATTCAGGCTGTGGGCAACCGCGGCCAGTTGGCGATACTGTTCGTCGTCCAGCACCGAGAGCA
TCAGCAGGCAAGCATCTGCCTGGTAAAAACGCGCCAGATGAATCTGATAGGCGTCGATAATAAAGTCTTT
GCACAGCACCGGCTGGCTGACAATCCCGCTGACGACAGGCAGAAAATCAAAGCTGCCCTGGAAGTATTTC
TCGTCGGTCAGCACCGATATCGCAGAAGCATAATGCTTATAAACGCCTGCAATTCGGGCCGGATCGAAAT
CGTCGCGGATAACCCCTTTAGACGGGGACGCTTTTTTGCACTCAAGAATGAAGACGGTGCGGGCCCCCTG
CAGCGCGTGATAGAAGTTGCGCGTGGCTGGCACTATCTCATTCTGGAAGCTCGCCAGCGGCTGCTGCTGT
TTGCGGGCTTCGACCCACAGCGCTTTGTCAGCCACGATGCGGTTTAATACGGTCTCCTGCATTGCCTTAT
CCTCTCCCCGCGAGCGCGGTCACGCGGTCGTATGCCGCACCGCTACGTAATACATCCAGCACTTTCTGTG
CGTTAGCTTTCAGGTCTTCATGGCCGTGCAGTCGCATCAGCATGGCCACGTTTGCCGCGACGGCAGACTC
GTGCGCTGTCTCACCTTTACCTTGTAGCAGGCGGGTCAGAATGTCACGGTTTTCTTCCGGCGTGCCGCCC
GCCAGCGCTTCCTGGTGGTAGGCAGGCAGGTCGAAATCGGCGGCGGTCAGCTGGTAGCTTTTGATTTCGC
CGTGGTTCAGTTCGGCAACCAGCGTTGGCGCGTGAAGCGAAACTTCATCCATGCCGCCGCTGTGAACAAC
TGCCGCGCGTTTGTAGCCGAGGACGCGCAGTGTTTCAGCAATCGGCAGTACCAGCTCAGGGCTGTAAACA
CCGATCAGCGCCAGCGGCGGGTGTGCCGGGTTAATCAGCGGGCCTAACACGTTGAACAGGGTGCGCGTTT
TCAGCTGCTGGCGAACCGGCATCGCGTGGCGGAAACCCGTGTGATACTTAGGCGCAAACAGGAAGCAGAC
GCCCAGCTCGTCCAGCGCTTTGCGGGAAGCGTCGGCATTCATTTCAAGGTTGATGCCAAATGCTGCCAGC
AGGTCGGATGAACCGGACTTGCTGGACACGCTGCGGTTACCGTGTTTGGCGACCTTAAGCCCTACCGCTG
CGGCGACAAAGGCGCTGGCGGTGGAGATATTAATGCTGTTGCTGCCGTCGCCGCCGGTACCGACGATGTC
GGCAAACTCGTAACTCGGGCTTGGGAACGGCGCGGCGTGTTCGAGCAGGGCGGATGCGGCCCCGGCGATT
TCGTTCGGATGTTCACCGCGCACCTTCATGCTGACCAGCGCGGCCGCCAGCTGTTCTGGCTTCAACTCAC
CGCGAACGATGGCGGAAAACAGCTGGTGGCTCTCTTCGCGGCTCAGGGTTTGTGCCTGATAAAGTTTGTC
GAGGATCGGCTGCAGCGTATTGGCCTGCTTCAGCTTGAGCAGCGCCCAGTCGAGCGTCTGCTCAAGCAGG
CGAGCCCCGTGGCTGGTCAGGATGGATTCCGGATGGAACTGGAAGCCAACAACCCGGTCAGCTTCATGAC
GAACCGCCATCACCATGCCCTCGAAATGCGCGTTGATGGTCAGCCCGGCAGGAATATTGCTGCCAACCAG
CGAGTGGTAACGCGCCACCGGCAGCGGGTTAGGCAGCCCGGCAAACATCGCTTCGCCGTCGTGGGAAATA
GAAGACGCTTTACCGTGCAGGATTTCTCCGGCCTGGCCTACGTAGCCGCCGTAAGCTTCAACGATGGCCT
GGTGGCCCAGGCAGATACCGATAATCGGCAGCTTGCCGCGCATGCGGGTCAGCAATTCAGGCATACAGCC
CGCTTCGCTTGGCGCTCCTGGGCCAGGTGAAAGCATCAGTACCGGGTTATCCATGGTGGCCAGGCGTTCA
ATCAAGGTCTGCGCCGGAACATGGTTACGGTAAATCACCACGTTGTGGCCGCTCGCGCGGAGCTGATCTG
CCAGGTTATAGGTGAATGAGTCGATATTATCGAGCAGCAGAATGTCAGCCATTAGAAAGTCTCCTTCGCG
TGATGCGCTGTAGCAATGGCGCGCAAAACGGCGCGGGCTTTGTTGCGGGTTTCGTCGGCTTCTGACTGCG
GGTCTGAATCCAGGACAACGCCGGCCCCAGCCTGAACAGTGGCGATCCCGTCTTCAACATAGGCAGAGCG
GATAACGATGCAGGTGTCGAGGTCGCCGTGGGCGGTGAAATAACCCACCGCGCCACCGTAGCTGCCGCGA
CGCACGCCTTCGGCACCGGCTATCAGCTGCATGGCACGCACTTTAGGTGCGCCGCTCAGGGTGCCCATAT
TCATGCAGGCGCGATAGGCGTGCAGCACGTCCAGGTCATGACGCAGCTCGCCAACAACGCGCGACACCAG
GTGCATCACGAAGGAGTAGCGGTCGACTTTGGTTAAATCAGCCACGTAGCGGCTGCCCGGCGTACAGATG
CGGGCCAGGTCGTTACGCGCCAGGTCAACCAACATCAGGTGTTCAGAGAGTTCTTTGTGATCGGTGCGCA
TTTCCAGCTCGATGCGGCTGTCTAAATCACGGTCCAGCGAACCGTCCGCGCGGCGACCGCGAGGCCGGGT
ACCGGCAATCGGGTAGATCTCAATCTGGCGGTTCGTCGCATCGTATTTCAGCGAGCTTTCCGGAGAAGCC
CCGAACAGCGTGAAATCGTTATCCTGCATAAAGAACATGTACGGGCTTGGGTTGCTCTTCTTCAGCGTCT
GATAGGCGGCCAGCGGCGACGGGCAGGGCAGCGAGAAGCGGCGGGACGGCACCACCTGGAAGATTTCGCC
GATGCGAATAGCTTTTTGCATCTGGCGGACAACCGCGCCGAATTCTTCATCGCTCTGGTTAACGTCGCAG
CTCATGTGTTCGACTTTCTGTACCGGCAGCTCGGCTGGCTGCTCGCTAATTTGCTGGCGAAGCTGTTCGG
TACGTTTTATCAGGCGCTGTTTTTCGCTTTCTGACGGCGTAAAGAGGCTGGCCTGAATGCGGGTCTGCTT
TTTCTGGTGATCGATAGTCAATAATGTCTCGGCCAGGTAGAAGCAGTAATCCGGGCAGCGGTTGTCCTGT
TTCAGCTGCGGCAGATCTTCAAAGCCGGCCACCAGGTCATAAGCGAACAGGCCGCCGAAGAACATCGCGT
TACGTTCGTCAGCAGGCACGCTCACCAGTTCCTGCATGATGCGGAAAGCGTCAAAGACCGACAGCGAACA
CAGGCGCGCGTCTTCATCTAATAACGAGCTGACGCCCGGAAAGCGCAAGATACGGCCATCGGGGAAGTGT
TCATTTTCGACCCCAGCCGGTAAGGCTGCGTCCAGCAGCGGCAGTAAAGAGGCGCCGTTCGCTGACAGAG
CCTGTAAAGTGACGGTGTCACCCAACGCCGTAATGCGCATGGCGCTGTCTACCAGCAGCAGGCTTTTTAA
ATCGTTTTTGCTGTCGATGTCGGCGGACTCCAGCAGCAGCGTCGCAGGGCGTGCGCCGCACAGCTGGTGG
AAAAGGGCCGTTGGGTTTTCACGGTAGGCAGCTTCGCTGCTCAGGAGTTCAAGTGCTGGTTTTTGTGTTT
GCATGTCAGTTCTCAAATTTTGTTCAAAAAAAAGCCCGCATCGTTGGCGGGCCTGGTATCTGCGCTGTTA
AACAGCGTACGCGATCGCACCGCCCGAGTTCAGGGAGTACGCCACCAACCGTGCAGGGAATTCATCGCTT
TCATTTCAGATACCTCGTTATGTGAACTTGCGTACTAGTAAACTGGTTCGGGCGTGTGTTGTCAATACTG
ATTTTTTAAAATAGCCGAATATCGCTATCATAGGCCGCTAAATTTCTGTTTATCCATTCTGGAGCCATTT
TGAGCGAGCCCACCCTGGCCACGATCCACGATTTACACAGCCACACTACCGCCTCGGACGGCCTGTTGTC
TCCTGAAGCTCTTGTCAGCCGCGCGGTGGATATGCGCGTGACGGTTCTGGCTATTACCGATCACGATACC
GTTGCCGGCCTGCCCGCCGCGCGTGCAGAAATCGAACGTCTGAATTTACCGCTACAGTTAATCAGCGGAG
TAGAAATATCAACCGTGTGGGAAAACCACGAGATTCATATCGTGGGGCTGGGCGTTGATGAGCAGCATCC
GGCGCTGAAGCTGTTTCTTGAGCAGCAGAGTGAACGCCGCAGCCAGCGCGCAGTGATGATTGCCGAGCGT
CTGGATAAAGCGCGTATTCCCGATGCGTTAGAAGGCGCAATGCGGCATGCCAGCGGCGGGGCGATCACCC
GCGGTCATTTTGCTCGTTTTCTGGTCGAGCAGGGCAAAGCCAGCAATATGGGCGACGTCTTCAAGAAGTA
TCTGGCGAAAGGGAAAACCGGATATGTTCCGCCTCAGTGGTGTACAATAGAACAAGCTATTGATGTCATT
CATCATTCTGGCGGGCAGGCGGTACTGGCGCATCCAGGGCGCTACGGCCTGACCGCAAAATGGCTAAAAC
GACTGCTGGCGCACTTTGCCGAACACGGTGGCGATGCCATGGAAGTTGCGCAGTGCCAGCAGGCTCCCAA
CGAACGAACCCAGCTTGCGAGCTACGCGAAGCAGTTTAATCTGCTGGCGTCGCAGGGATCAGACTTTCAT
CTGCCCTGCGCCTGGATTGAGCTGGGACGCAAGCTGTGGCTTCCTGCGGGCGTTGAGCCCGTCTGGCAGC
ACTGGGAGCAGAGCCACATCGCGAAAGAGAGGGCAGTATGAGTCAGTTTTTTTATATCCACCCGGATAAC
CCGCAGCCGCGCCTGATTAACCAGGCAGTGGACATTATTCGTAAAGGTGGGGTGATTGTTTACCCTACGG
ATTCCGGCTATGCGCTGGGCTGTAAGCTGGAAGATAAATCGGCGATGGAGCGCATTTGCCGCATCCGTCA
GCTTCCCGATGGCCACAACTTCACCCTGATGTGCCGGGATTTATCTGAGCTGTCGACCTATGCGTTTGTC
GATAACGTCGCGTTCCGCCTGATTAAAAACAACACGCCTGGGAACTATACTTTCATCCTCAAGGGTACCA
AAGAGGTGCCGCGCCGCCTGCTGCAGGAAAAACGTAAAACCATCGGCCTGCGCGTGCCGTCAAACCCGAT
TGCGCTGGCGCTGCTGGAAACGCTGGATGAGCCGATGCTGTCAACTTCGCTGATGCTGCCGGGCAATGAG
TTTACCGAGTCCGACCCTGAAGAGATTAAAGATCGTCTGGAGAAGGTCGTGGATCTGGTCATCCACGGCG
GTTATCTGGGCCAGCAGCCCACCACGGTTATCGACCTGACGGAAGATGCGCCAGTGGTGATGCGCGAGGG
CGTCGGGGACGTTAAACCTTTCCTGTAAGGAGATGGCTATGGCCCGATTTAACATTGATGTTCTGGCTTC
TCAGTGCGGCGTGACGCCAGCCAATATTCGCAGCTGGCAGCGTTACGGTTTAATCAAACCGCAGGTGGAT
GAGAACGGGCACCGTTTTTTCAATTTTACCCACTGTTCACGGGTCGCAGCGATTGTAGGCTGGCTTGAAA
AGGGCGCCGCGTTGCCGGATATGCTGGCGCTGCTGAACGGTGAGGAAACCGGCGCTCCTTCCGGCTGGCT
TGAGGTTCAGGAAGCCCTGTTGGCGCAGTGCGAGGCGATGCAGCCCACGAAGCTGCGGGGGCTTATCTGG
CGCTACGGCCGCGAAGTGCCTCCGGCTATTTTTATTGATGAAATTGTCCGGCCGCTGAGGCTGTGGCTCG
ACGCCGATGTGCAGCAGGAAATGGCCATGAGCCGCGCTATGCTGGACACCGCCCTGATTGAATACGCCAC
GTTCGTGCTGGCCAGCGGGCGAAAACGCCCCGGCGACAGGCTGTTTATTCTGGCGCTTTCGCTGAAAGAT
CCCCTTGAGCTGTGGCTGGAAGGGATTCGTTTTGCCAGCGACGGTTTCTTCGTTGAGGTGCTGGATCGTG
AAATTCCGTTCCCGGACCTCAGCCGCATCAGCGCCGATCACATTATGATTTGGACGGATAAAGCGCTGAC
GAGCAGCCAGCAGGCGCTGTATCAGCGGTGGCTGAGTAGCGGATTACCCGTCTTTCTTGCGGGCAGTGAA
GCCGCACAGGCACAAAGAGATGTGGCAACAAGCGCTGACTGTTTACCCGTCGACCGTGCCTCGCTGCTTG
CCAGCCTGAATCATTAGTATGAGTAAAACCCGGTAGACGGGTTTTAACTCCATTTGCGCTAAAATTCGTG
TACTATGTGCGGCCACGAAGCTGCCCTCAGCATTTGACTGCGACCGGGCGGCGGTCCGAATCCGTATTTA
TACTTCATCAGGCCCATGCCTTTTGATTTCAAAGTATCTGAGACGCCTGTGAAGGCGACACCCGAGGAAG
CTCAATGAGCGAAAAGTTACAAAAAGTGCTGGCTCGCGCTGGCCATGGTTCCCGTCGTGAGATTGAAACC
ATTATCTCTGCTGGTCGCGTAAGCGTTGATGGCAAAATTGCCACGCTGGGCGATCGGGTTGAAATTACCC
AGTCGCTTAAAATTCGCATCGATGGTCATTTGATCTCGATTCGTGAGTCTGCGGAACAAATCTGCCGCGT
GCTGGCCTATTACAAACCGGAAGGTGAGCTGTGTACCCGCAGCGATCCGGAAGGGCGCCCGACGGTGTTT
GATCGTCTGCCGAAGCTGCGCGGTGCTCGCTGGATTGCCGTAGGGCGTCTGGACGTCAACACCTGCGGTT
TACTGCTGTTCACTACCGACGGCGAGCTGGCTAACCGCCTGATGCACCCGAGCCGTGAAGTGGAGCGTGA
ATACTCCGTTCGCGTCTTTGGTCAAATAGATGACGATAAAGTAAAGCAGCTTTCTCGCGGCGTGCAGCTT
GAGGATGGCCCTGCGGCATTCAAAACTATCAAGTTCACCGGTGGCGAAGGCATTAACCAGTGGTACAACG
TGACCCTGACCGAAGGCCGTAACCGTGAGGTTCGTCGCCTGTGGGAAGCGGTTGGCGTGCAGGTTAGCCG
CCTTATTCGCGTTCGTTATGGCGATATCAAACTGCCTAAAGGCTTGCCGCGTGGCGGTTACACTGAGCTC
GATCTGGCCCAGACAAACTACCTGCGTACGCTTGTCGAGCTGCCGGAAGAAACCAGCAGCAAGGTGGCGG
TAGAAAAAGATCGTCGCCGTATGAAGGCGAACCAGATTCGCCGTGCCGTTAAGCGTCACACTCAGACCAC
CGGCGGCAATCGTCGTTCCGGCGGTCGCAGTAACGGTTAATCCCCTTCATTCCCGGTGAATCCTCGCCGG
GAATGTCTCTCCTGATATTCCTGTTTGAGACAACTCTCACACTTTCGCACAAAGACAAAAAACAGGAAAT
AGCTCGACAAATAACGCAAAGTAATGGTTTTGCACCCTCCTTATACTGGCTGAACATTGTGTAATGTGCG
GAGGGGAACATGAATTCTGTGCAGAAGTTATCGGCAAGCTATGTGGCGATCGGCTTAAAAGAAAAAGTCG
GTTATGGGTTAGGGGATTTTGCCTCTAATTTATCATTTGGGTTTGTATCACTATTCTTGCTTTTCTTTTA
TACCAATATATATGGGATTAGCGCCGCGCAGGCCAGCGTGATATTTGTTGTGGCTCGCATCATTGATGCC
ATTTTTAATGTGGTCATTGGGTTTGCTATTGATAAGACGCACAGCCGCTACGGGAAGCTAAGGCCCTGGA
TATGCTACGGCGCGATTCCCTTAGGTTTGCTGACCGTATTGTGTTTTTTCCCCTTCGGCGGCGGCGCAAA
ATTCTATTTTGCCTTTATCTCTTATACGCTTTACTGCCTCGCATATACGGCAGTAAATACGCCATATTCG
GCGTTAACGAACCGCATCACGCAGCATGAAGCCTCGCGTGCCTCGCTTTCGGTCTATCGATTTGTGTTGG
CGATCCTGGGTTACCTGATTGTATCAACCACGGCCGACTGGATTATATCGCCTTTTACCGATAAGCAGTA
CGGCTATGTCTTTGCCGTGTCATGCTTCGCACTGCTGGCTACCTTCATGTTTATGCTGTGTTTTGGCATG
ACGAAGGAAAGGGTCACGGAAGAGAGCACACATTCACCTGGGCTGCGTGAAATGCTCAGGGCCGTCACCG
GGAATAAACCGCTTATTCACCTGTCATTGTTCACCGTATTTTTCTACATTGCCTATACGGTGTGGATGGC
GATTGCTATCTATTTTATAAAATACATTATTGGTAACCAAGGGTTTACCGCGACTTTTTTCATTATTCAG
TCGGCCGCTTATATTGTGGGGACGGTTTTGTGCGAAAAATTAATTACCCTAATGGGGAAAAAGAAAATGA
CTCTGTCAGCATTGCTACTCGGTGTGTTGGGTGTGCTAATGCAATATTTCATCGCCGGAGATAATATTTG
GTTAATTATGACCGGTGTCTGCTTATACAGCATTACGCTGGGTATCGGATTTGTTGCAATGTGGTCGATG
ATAGCCGACACGGTTGAATATGCCGAATGGCATCATGGCGTTCGTACTGAAGGTGCTATATATGGTTTCT
ATAATTTTATCACCAAAATTGCGATGGCCATCGGCGGTGGCTGTGCAGGGTGGATGCTTGATTATTACCA
CTATGATGCCGGTAATATTAGTGCCAGCGCTATCAACGGTATCAATATTATGATGACGTTATTTCCAGGG
GCGATGTTCGCACTCAGCGCGATTTTTGTTGCCTGTTATTCCCTTGATGAAAATAAATACCGCGATATCG
TTCATAAACTGAGTCTGCGCAAGCAGGAAACGCTTTAACTTCTGGGGATTAGCAAAATGAATGCTGACTT
TCACGCAATGCTTGCGGCAATGACGACCAATGAAAAAGTGACCTTACTGAGCGGTAGCGGCCTGTGGCGC
ACAGCCTCTCTGCCACAGCACGGCATCCCAGATATCGTCATGACTGATGGCACTTATGGCGTACGTTACA
GCAGCGCTCAAATCGACGGCCAGCAGAAGTGGAGCATGGATGATTTTATCTCCGTGATCACGCAAACGGC
CGACCGGGCAGGTGCGGTAGAGGATGAACAGAAAGGAGGAAGCGAGGCCTTATTCAGCGCTTCTTTGCCT
GCTACCTGCTTCCCTAACGGCTCAAGCCTGGCGTGCAGCTGGGATATTGACCTGGTGCAAATAATGGGGC
AAGCGTTAGGGCTTGAGTGCCAGAAAATGGGCGTGGGGATTTTGTTAGGACCGGGAATTAATATTCGACG
TACTCCGCTTGCTGGTCGGGGATATGAGTATTACTCCGAGGATCCGGTTGTCAGCGGCGACATCGCAGCG
GCCCTGATTAATGGCCTGCAGGCAGAGGGCGTGGGCGCCAGCCTCAAGCATTTCGCCGCCAATAATTCAG
AGTTTCGCCGTACCGAAATGGACTCAATAGTAGACGAACGTGCGCTACGAGAAATTTATCTGGCAGGATT
TCAGAGAGCGATTGCCAAATCGAATCCGTGGACCGTGATGTCCTCCTATAATCGGCTAAATGGCGTTCAA
ACCTCTCAGGATCCTTTCTTGCTCACTAAAGTCCTTCGAGATGAATGGGGCTATAGCGGCCTGGTGATGT
CGGACTGGTACGGAATTAAAGACCGTCCCGCCTCGCTGATGGCAGGCAATGATTTAGCCATGCCGGAAAC
GGCACGGGATAAGAAAACATTGCTGGCGGCTATCGAGGCCGGTGAAGTGCCGCTAAGCGTGGTTGACAGC
GCCTGTCTGAGAATGCTCGAACTCATTGATAAAGTAGAACGCCATCGGCGCAGAGATGCCGTTGCTGATT
TCCCCGCACACCACGCCCTTTCGCAGAGGCTGGCGGCAGAGTCGATTGTATTATTGAAAAACGAAGACGA
CCTGCTTCCGTTACGGCCCGATAAAACTCCCCGTATAGCGGTGCTGGGCAAACCAGCACAACAGCCTGTT
ATTCAAGGATCAGGTTGCGCCACTACGGTGCCGTATTTCCTCGATCGCCCTCTCGATGAGATCTTCGCGT
TGGCGGGAGAGGCGTTTACGGTTTCGTGGGCTGAAGGCACACCGGACGATATACAGGCAGATGCGCAGGC
GCTTCAGGAAGCGATAACCGTCGCACGAGAAGCGGATGTCGCGGTCGTCTTTGTCAGTACTGCCGTCGGC
GAAGATGGTGAAAACGGCGACCGTCAGGATCTGAATATTCTTGCTGTCCACGAGCAGCTTATCCGCGAGG
TTGCTGCTGTGCAGCGCAACGTCGTGGTCGTGCTGGCCAACAGCGATGCGGTGGTGATGCCGTGGCTGAG
CGAATGCAAAGCCTTGTTGGAGACCTTTTTTGCCGGGCAGGGAATGGGGGGCGCCGTGGCGGAAATTTTG
TTTGGCAAGCGTAATCCCTGCGGCAAGCTCACTGTCACCGTTCCGAATACGCTGGAAGAGACGCCGGCCT
GGCTGCATTATCCAGGGGAAAATCTGCAGCACCATTACAGTGAGGGATTATTTGTCGGTTATCGATATTA
TGACAAACGCCGCCTGACGCCGCTGTTTCCTTTTGGCTTCGGCCTGAGCTACACGCGTTTTGCGTATGAC
AGGATTGAACTTTCTACTGAGCAATTGGGTGATAATGAGACCTTAACGGTTAGCGTGGATGTGACGAACT
GCGGCAACTACGCGGGTAAAGAAATCGTGCAGCTTTACGTCCGTGCGCCAAAAGGGGAACTGATTCGTGA
GGAAAGGGCGCTGAAAGCCTTTAGTAAAATCCTCCTTGAGCCAGGAGAAACGCGGCGTGTGAACCTCCAA
CTGCCTGTTGCCGAGCTGAGCTGCTATCATCCGGGTCTGGCAAAATGGCTAATAACGCCCGGCCGCTGGC
AGGTGTATGTTGGCGGGTCGTCACGCGATTTACCGCTGAGTGCCGGGTTTAATGTTGACTGCGAGGAGCA
ATACATGACGCTTCGTGATGATAACTCGCTGCAGCAGTTGATTCAGCAGCCGGAAGTCTTCGATCGCGTA
GTGGCGTTGGTTGCCGGGAAAAGCCTTGTGCCGCCAGAGGTTGTGCGGGAGAAGCTGACCAGGGTTGCAC
CGGACCTCTTTTGCGGCTTATTCATCGCGCTTACCGAGTTTCTTGGGCTGGATATTGAGCGAGATGAGTT
AAACGCCGTGCTCGCCGGGGAATAATAATGAACAGCCACAGGGGGCGCCGTGTTTTCTTTTTCAGCTATT
CATGCCGGGTCGGCAATAACAGAAGGGCGGCAGCTCAACGCGAGTGGCTATGAGCTGATTGCTTTCGACG
CCGAAAAGCTGAATGTCTTTGCCGCTGAGGTGCGTTACTGCGAGCCTCACTGGCACCCGGCACCTGAGCT
TGTCACCGTCCTTGCGGGGCGTTTTACCCTGTCCGTAGGCATGCAGTCTATTGAACTGAATAAGGGCGGA
ATGCTCTATATTAATGCCCAGGAGGTCCACTCGCTATGTGCGGAGGAAGAGGGCAGTACGCTGGTCACGG
TGCAGTTTTCCTCGGGTCTGTTCGACGAATTACATCCGGCACCGGACATTGACTGGTGTCGCCCGGATGG
GGTTACGGACAGCGCTGACAGGGTCGTTCATCAGCGACTAAAAACGCTGATTGAACACCTGATAGACGAC
CGTGCGCCTTTCCAGCGTATTGCTGCAATTTATTTGCTGCTGGATGCGCTTGTAACGGCAGGAAAGCCGG
TGGGTCGAGTCGAGAGCGCGCAGCGTGAAGTGGCGATGATCAAGAAAGGGATTGAGTTTATTAACCAGCG
ATTTGATCAGCCCCTCAGCCTCGCCGAGGTCGCCAGCTATATCGGGGTCAGCTATTCATGGTTTTCGCGG
CAGTTTAAGAAAGTGAGCCGCCATAACTTTAAAGAATACCTGACCCTGGTAAGGTTAAATAAAGCCCGCA
CGCTGCTCAAAGACACGCGTTCGCCTATCACCACCATTAGCCACGCCTGCGGTTTTCAGGAGCATAAATA
CCTGATTGCCGCGTTTAATAAGTATTGCGGTTTGACGCCAACGGAGTACCGAAAACGCTTTGTTTCCCGG
CAAAGCGCCATCGACAGCAAGCTGGCTCTGGGGGAGGATTGTCTCTGCCTGCCGCTGAATGCGGAGCTGC
TTAAGCGACTGGAATTTCAGTAATCAATACCGGGTTGCGCTTTGACCCCGGCGTCAAACGCATGCTTCAC
CGGGCGAAGTTCGCTTACCGTGTCGGCGATGTCCAGAATCTCGCGATGACATCCGCGTCCGGTGATAATC
ACCGTCTGGTTTGCCGGACGGCTAGCCAGCGCGCTTAAGACTTCTTCCAGCGGCAGATAATCATAGGCCA
CCATATAGGTAAGTTCGTCGAGGATAACCATATCCAGCGCAGCGTCCGCCAGCATGCGTTTACCCTGCTC
CCATACCGCCAGGCACGCGGCCGTATCGGTTTCACGGTTCTGTGTCTCCCAGGTAAAGCCGGTTGCCATC
ACCTGAAACTCCACGCCGTGCGGCTCCAGCAGATTACGCTCGCCGTTCGGCCATTGGCCTTTGATAAACT
GAATTACTCCGACTTTTTTGCCGTGGCCTACTGCACGGGTGGCGGTGCCAAATGCAGCGGTTGTTTTACC
TTTGCCGTTGCCGGTAAAGACTATCAGGATCCCTCGCTCTTCCTGAGCATCCGCAATGCGGGCATCAACC
TTTTCTTTTTGCCGCTGCTGTCGCTGCTGGTAACGATCCTCACTCATTCTGAAATCCCCGGTTTGCGGTT
AGGCTGGGCGTCAAAACTCATGCCGGTTTTTCGGCGGCTATCGTCGCCCATCAGCCACAGATAAAGCGGC
ATTAAATCTCGCGGCGTTTTTAGTTTTGACGGATCTTCTGTTGGGAAGGCGCTGGCGCGCATCGCCGTAC
GCGTGCCGCCGGGGTTAATGCAGTTCACGCGCAGGTTGTGTTGCTTATATTCCTCGGCCAGCACCTGCAT
CATGCCTTCTGTGGCAAACTTCGATGCAGCATAAGCTCCCCATCCAGCGCGGCCCTGGCGGCCAACGCTG
GAAGTGGTGAAGACCAGCGAGCCGGATTCGGATTTGAGTAATAAAGGAAGCAAAGCCTGAGTCAGGAAAA
AGGTGGCGTTAACGTTCACCTGCATCACGGCCTGCCAGGTTTCCGGGTTCTGCTTATCCATCGGCACCAC
GTCGCCAAGAATACCTGCGTTATGCAGTACGCCATCGAGGCGCGGAACCAGCGTAGCGAGCTTGTTTGCC
AGGCCGTGGCACTCTTCCGGGGTGGCCGTGGCCAGGTCGAGCGTGAACCAGTGCGCTGGCAGCAGGCCGT
GGGACTGGATTTCGCCGGCGACGGCGCGAAGCTTCTGTTCGTTGCGTCCCAGCAGAATGACCGAAGCACC
GAAGCGAGCGTAGGTGAGTGCGGCGACACGGCCGATGCCATCGCTGGCGCCGGTGACTAAAATAATTCGG
TTTTGCAGTAAGTTATCTTGCGGCTGGTAGTGCACGGTTTTGCTCCTCGCGTGATGCAATATGCTCACGT
CTTATTTCTCATTGGGTTACCGGGCTTTATGCCTCAAAGGCGGGCGCATTTCAATCAGCCTGACGGAGAC
AATGCTCAGGATTAACATTTTGCAAAAGTTTCCCTGCGCCAAACCCTTTAAGGAAGCGCTCTTCCTGCCT
TTATAGTTACTTACAGACGAACGTGTACCCGCTCGGGTACACTGGCAGACATTAACAATGCTTAGTGATA
AAGGCGGTAAATGTGGATCTGATTGCTAACTATGGGCTTTTTCTGGCTAAAGCGGTAACCCTCGTGGTTG
CGATTGCCGCCGTGGCCATTATTTTGGTGAACGTTGCGCAACGTAAGAAACAGGCGCGCGGTGAACTACG
CCTGACGAATCTGAGCGAGCAGTATCAGGACGTCAAGCAGGAAATGCAGGTCGCTATGCTCGATCCGCAC
CAGCAGAAACTGTGGCATAAAGAAGAAAAGAAAAAACTCAAGCTTGAAGCTAAGCAGGCTAAAGCGCGGG
CAAAACGTGGCGAAAAAACCAGTTCGGGCAAGCCAACGCTTTACGTGCTCGACTTTAAAGGCAGCATGGA
TGCTCACGAAGTGAGTTCCCTGCGCGAAGAGGTTACCGCCGTGCTGTCCGTGGTGAAGCCGAAAGATGAG
GTTCTGCTGCGGCTTGAAAGCCCCGGCGGCGTGGTTCATGGCTATGGGCTTGCGGCATCGCAGCTTCAGC
GTTTACGTGACAAAGACGTCCCGCTAACGGTTGCGGTAGACAAAGTCGCGGCCAGCGGCGGTTATATGAT
GGCGTGTGTGGCTCAGCGTATTGTTGCCGCGCCATTCTCCATCATCGGTTCGATTGGCGTCGTGGCCCAA
ATTCCTAACTTCCACCGCCTGCTCAAACGTAATGACATCGACGTTGAGCTGCACACCGCGGGGCAGTACA
AACGTACCCTGACGCTGCTGGGCGAAAATACCGAACAGGGACGTGAGAAATTCAGGGAAGATCTGAACGA
AACGCATCATCTTTTCAAGCAGTTTGTCAGCAGCATGCGTCCCGCGCTTGATATTGAAGCGGTGGCTACG
GGCGAGCACTGGTACGGTACTCAGGCGAAGGAAAAGGGCCTGGTGGATGACGTGGCGACCAGCGATGACC
TGCTGTTGGGCATGATGAAAGATTTTGACGCCGTAAATGTCCGATATCTGCAGCGTAAAAAAGTAATGGA
TCGTTTCACCGGAAGCGCGGCGAACAGCGTTGACCGCCTGCTGCTGCGCTGGTGGCAGCGGGGAGAAAAG
CCGCTGCTCTAAAACAATTATTTTCTAAAACAAGGCTGTTCTAAGACCAAAAAAGCGAGGCCCTGAGCCT
CGCTTTTCGTTTAGTCCTGCAGCGAATACTTTTCAGACAGGACGTGGGCCAGGTGCTTAAACATATTAAA
CACCGCCGTGCTCTTCGGCGTCGGCAAGCCCTGTTCGTCCAGGAAGTATTCTCCACTAAAGACCAGCACG
CCGTTTTTCGGGGCCACGCCGGTGGCTTCCATCCCGTGCAGGAAATCCTCATGTTCACGAATGATTTTGT
TCGCCTCAACGAGGAGGGATTCGCGGTCAATAGGCTGAGTTGTCTCTTGCATGATGTTCTCCTTAAAAAA
CTGGCGCTAGTTTACGTCCGCTTGAGGGGAAAGGGCAAATTTTCCCTGTAAACCCTGTGGCCTTAAAAAA
GTTAACCGTGCTGGCGGGATCCGGTATTGCATGCTAATAAAGTTGCGTAACATATTTTATCAGGTAGAGT
GTGACGCTTTCGCAAATCTGGCAACAGAATTGCTTGACATTCGACCAAACTTCCGTCGTGCTATGCCACT
TGCGCGAGACTTCTGGCCTTCAATAACCGGCGAGTGAGCCGCCTGTGATGCAGGTTATTGAAAAAAAGAG
TTGATCTCCTTCCACACTGCCGCAATATAAAAAAGCGCGTCGCCAGTGGAAGGTGAAAATTTGCGACGTA
TTCCTGGAAGAATTAAATAGGTAAAGGTGAAAATGGGTAAAGCTCTCGTCATCGTTGAGTCCCCGGCAAA
AGCCAAAACGATCAACAAATATCTCGGTAATGACTACGTGGTTAAATCCAGCGTCGGTCACATCCGTGAT
TTGCCGACCAGTGGATCAACCACCAAGAAGAGCGCTGACTCTGCCGCCGCCAAAGGGACCAAAAAGGTCA
AAAAGGATGAACGCGGAGCGCTCGTCAATCGCATGGGTGTTGATCCATGGCATAACTGGGACGCTCGCTA
CGAAGTGCTGCCGGGCAAGGAGAAAGTGGTCTCCGAGCTGAAATCTCTGGCAGAAAAAGCAGACCACATC
TATCTCGCAACCGACCTTGACCGCGAAGGGGAAGCCATTGCATGGCACCTGCGGGAAGTTATCGGCGGCG
ATGAAACGCGCTATAGCCGCGTGGTCTTTAACGAAATCACTAAAAATGCGATTCGCCAGGCGTTTGAAAA
GCCGGGTGAACTGAACATCGACCGTGTTAACGCCCAGCAGGCGCGCCGCTTTATGGACCGCGTAGTGGGT
TACATGGTGTCACCGCTGCTGTGGAAAAAGATTGCGCGTGGCCTGTCCGCAGGGCGCGTGCAGTCCGTAG
CGGTTCGCCTGGTTGTCGAGCGTGAGCGCGAAATCAAAGCGTTCGTGCCGGAAGAGTACTGGGAAATCGA
CGCTAACCTGTCGACGCCGAAGGGCAATGCGCTCCCGGTGCAGGTGAGCCATCATAAAGACAAGCCTTTC
CGGCCGGTTAACCGCGAGCAAACTATGGCGGCGGTTAGCCTGCTAGAAAAAGCTCGCTACACCGTTCTGG
ATCGTGAAGACAAGCCAACCAGCAGCAAGCCGGGTGCGCCGTTCATTACCTCCACGCTGCAGCAGGCCGC
CAGTACGCGTCTTGGCTTCGGCGTGAAGAAAACGATGATGATGGCACAGCGTCTTTACGAAGCGGGCCAC
ATTACCTATATGCGTACCGACTCCACCAACCTGAGCCAGGATGCGGTGAGCATGGTGCGCGGCTATATCG
AAGAGAGCTTCGGTAAGAAATACCTGCCTGCGGACGCGAACCAGTACGCCAGCAAGGACAACTCTCAGGA
AGCGCACGAAGCGATTCGTCCTTCTGACGTGTCCGTGCAGGCCGAGTCGTTGAAAGACATGGAAGCGGAT
GCCCAGAAGCTTTATCAGCTGATCTGGCGCCAGTTCGTGGCCTGCCAGATGACGCCTGCGAAATACGATT
CCACCACGCTGACGGTGGAAGCCGGTGAATACCGCCTGAAGACGCGTGGTCGTACGCTGCGCTTTGATGG
CTGGACGAAGGTGATGCCTGCGCTGCGTAAGGGCGATGAAGACCGCACTTTACCGGCGGTTAATCCGGGT
GAGGAACTGACGCTGGTTGAGCTGCTTCCTGCCCAGCACTTTACCAAGCCGCCAGCACGTTTCAGTGAAG
CATCGCTGGTTAAAGAGCTGGAAAAACGCGGTATTGGTCGTCCATCTACCTACGCTTCTATCATCTCCAC
CATTCAGGATCGTGGCTACGTGCGCGTCGAGAACCGCCGTTTCTACGCTGAAAAAATGGGCGAGATCGTG
ACCGACCGTCTGGAAGAAAACTTCCGCGAGCTGATGAATTACGACTTCACCGCGCAAATGGAAAACAGCC
TGGACCAGGTCGCAAACAATCAGGCCGAGTGGAAAGGCGTGCTGGATAACTTCTTCAGCGATTTCAGCGG
CCAGCTTGAGAAAGCCGAGCAGGATCCGGAAGAAGGCGGCATGCGCCCGAATCAGATGGTCCTGACCAGC
ATCGATTGCCCAACCTGCGGCCGTAAAATGGGGATCCGTACCGCGAGTACCGGCGTGTTCCTCGGCTGTT
CCGGCTATGCGTTACCGCCGAAAGAGCGCTGCAAAACCACCATCAACCTGGTGCCGGAGAACGAAGTTCT
TAACGTGCTGGAAGGGGATGACGCGGAAACAAACGCCCTGCGCGCCAAGCGTCGCTGCCAGAAATGCGGC
ACGGCGATGGACAGCTATCTCATCGATCCGAAGCGTAAGCTGCACGTTTGTGGTAACAACCCGACCTGCG
ACGGCTACGAAATCGAAGAGGGTGAGTTCCGCATCAAAGGTTATGACGGCCCGATCGTTGAGTGCGAGAA
GTGTGGCTCAGAAATGCACCTGAGAATGGGGCGTTTCGGGAAGTACATGGCCTGTACCAACGACGAGTGT
AAGAATACCCGTAAGATCCTGCGTAACGGCGAAGTCGCGCCGCCGAAGGAAGACCCGGTGCCGTTGCCTG
AGCTGCCGTGCGAGAAATCCGACGCCTATTTCGTGCTGCGTGATGGTGCGGCTGGGGTATTCCTGGCGGC
AAACACCTTCCCGAAATCTCGTGAAACGCGTGCGCCGCTGGTTGAAGAGCTTCACCGCTTCCGCGATCGT
TTACCGGAGAAACTGCGCTACCTGGCCGATGCTCCTCAGGAAGATCCTGAAGGGAATAAAGCTTTCGTAC
GCTTTAGCCGTAAAACGAAGCAGCAGTATGTCGCTTCTGAGAAAGAGGGCAAAGCGACCGGCTGGTCCGC
CTTCTTCGTCGACGGTAAGTGGGTTGTCGGCAAGAAATAAGCCTGCCTGCAAATGAGAAAACCGGAGCCT
GTCTCCGGTTTTTTTATGCCGCTTTATATAACTCGTTTATTATCTTTTCATCCCATCTATACAAAGTAGC
TATAACTGATATAGTAAGTAAAGCAATGTCAATTTTCGTATTTTCTGCGTCGTAACCCCTGCCATTGAGT
GCCGGGGCCTTTGACCCTGGACGGTAAGTCATGAAATTACAGCAGCTTCGTTATATCGTTGAAGTCGTTA
ACCACAACCTGAATGTGTCCTCCACGGCGGAAGGGCTTTATACCTCTCAGCCGGGGATCAGTAAGCAAGT
TCGTATGCTGGAAGATGAGCTTGGGATCCAAATTTTCGCCCGCAGCGGGAAACATCTGACTCAGGTGACG
CCGGCAGGGCAGGAAATTATCCGTATCGCCCGGGAAGTGCTTTCTAAAGTCGACGCCATTAAATCCGTTG
CCGGGGAGCATACCTGGCCTGACAAAGGCTCGCTGTATGTGGCCACCACGCATACCCAGGCTCGTTACGC
GTTGCCCGGCGTGATAAAAGGCTTTATTGAGCGTTATCCGCGTGTTTCTTTGCACATGCATCAGGGCTCG
CCGACGCAGATTGCAGAGGCCGTGTCTAAAGGCAATGCAGACTTTGCGATTGCCACCGAAGCGCTGCATC
TTTATGACGACCTGGTCATGCTGCCGTGCTACCACTGGAACCGTTCAATCGTGGTCACGCCGGATCATCC
GCTGGCCTCAAAAGAGTCGGTCACCATTGAAGAGCTGGCGCAGTATCCGCTGGTTACCTACACCTTTGGT
TTTACCGGCCGTTCAGAGCTGGACACCGCCTTTAACCGAGCCGGATTAACGCCGCGTATCGTCTTTACGG
CGACCGATGCTGACGTTATCAAAACGTACGTGCGTCTGGGCCTTGGCGTGGGGGTTATCGCGAGCATGGC
GGTGGATCCGATTTCCGACCCCGATTTAGTCCGCATTGAAGCGCAGGGCGTATTTAGCCACAGCACCACG
AAAATTGGTTTCCGTCGTAGCACTTTCCTTCGCAGTTATATGTATGATTTCATTCAGCGTTTTGCGCCGC
ATTTAACGCGAGATGTGGTCGATACCGCAGTGGCATTACGCTCAAATGAAGATATTGAAGCGATGTTTAA
AGATATAAAATTACCGGCCAAATAATTTCCCAGGGTATCTTCGGTGAATCCGGAGATACCCACTTCATTA
TTAAATAAGAATTAAACGCATTTCTTCATCTATTCCCATTCCCGCCTAATAAGCCACATCGTGACAATGG
TTATTGTGTCGCAATAAAGAGACACAGCTAGTAAATAAGTCGTAGTTGCGCAAATTTGGTGTTTCGATTA
TTTATTTCAGGTCAAAAGATTAAATCTTTTCTCTTCCCCATAGCGCAATTTTTCTGGCTTTTGAGCTAGA
GTTTCTTTAGGATTAATCCCAACTGGCGATTAGTTATACCGATTGTTTGGAAATATTACGATAAGTGGTG
TCGATTGTATGAGGCTAGCAATGTCATCAGGAAGTGAGCAACCGCAAAGGGATCCGGCGCTGAAACGCAA
GGCGTGGACTGCGGTGTTTTTGGTGTCAGCCTTGTTCTGGCTGGTCGTGGCGCTGGTTGCCTGGAAATTT
TGGGGGTAGCTATGTCTACTCGGGATAGGGTTCCTGCACCCAAAGTCGTGGCCCGCACCCGCGGCAAAAC
GCGAAAAGAAGTAAAAAAAGAGGAAAGCACATCGACTGAAGGCTGGGCGCTGACAAAACAGCAGCAGGCT
TTTATCGATTTGTTTTCCGAAGACGACAGCAAAAAACAATAATTTCGTTATTAAACCGTTTATTTTCTCT
GCGGCAAAGAAATGCATTTTATTTACCGTAGGGCAACGAATCGTTTACTGATAATTACACACAGCAATAC
ATTCTGGTGACTGCTTAATTAAGCAGTCTTATTGCATATCGCAACATTGAGCAAAACTTATGAATAATCA
ACGCGCCGTGAAATACTGGTCCTGGATGGGCGCCTTTACGCTGTCTGCTGTCTTTTGGGTAGAAATGTTC
CGCGCCTTCGTTAATTAATCATCGCCACGTGCGGCTTACCGCCGCTGCTCTGCCGCACCAAAGACTCCTC
TCTGCTTTAAATCTCGCCCTGGCTAACGCCGGGGCGTTTGTTTACTCACGGCTTATTCCCTTCGCGTCAT
TTATCAATTTGGGTTGTTATCAAATCGTTACGGCAGGTTTGTGTTATCTTTAATAGTGACCCTGCTGATA
ATCAGGGCACTCGCTATCCCTGTCATAAAGGAGGAGCTATGTCGTTAACCCTACGCGAAGCCAGTAAGGA
CACTTTACAAGCGCTAAACAAAACCTGGCACTACTACAGCCTGCCGCTGGCCGCAAAAGAGCTTGGGGAT
ATCAGCCGTTTACCTAAGTCGCTAAAAGTTTTACTGGAAAACCTGCTGCGCTGGCAGGATGAAGACTCCG
TCACCCGGGAAGATATTCAGGCGCTGGCCGACTGGCTAAAACAGGCCCACGCCGACCGCGAAATTGCCTA
TCGTCCTGCCCGTGTACTGATGCAGGATTTCACCGGCGTTCCCGCAGTCGTTGACCTCGCCGCGATGCGT
GAAGCCGTGAAACGCCTTGGCGGAGATGTGGCAAAAGTGAATCCACTCTCCCCGGTTGACCTCGTAATTG
ACCACTCCGTGACGGTCGACCATTTTGGCGATAAAGACGCCTTCGAAGAAAACGTTCGCCTGGAAATGGA
ACGTAACCACGAGCGCTATGTCTTTTTACGCTGGGGGCAGCAGGCCTTTAGCCGCTTCAGCGTCGTCCCG
CCGGGCACCGGTATTTGCCACCAGGTCAACCTTGAGTATCTGGGTAAAGCAGTCTGGAGCGAAGAGCAGA
ACGGTGAGTTTATCGCTTATCCTGACACGCTGGTGGGCACCGACTCCCACACGACGATGATTAACGGTCT
GGGTGTACTTGGCTGGGGCGTAGGCGGTATTGAAGCCGAGGCCGCAATGCTTGGCCAGCCCGTTTCCATG
CTGATCCCGGATGTCGTCGGCTTTAAGCTCGACGGCAAATTACGGGAAGGGATCACCGCCACTGACCTGG
TGCTGACCGTCACCCAGATGCTGCGCAAGCACGGTGTAGTGGGTAAATTTGTTGAATTTTATGGCGATGG
CCTTGATTCGCTGCCGCTTGCCGACCGTGCGACTATCGCCAATATGTCACCTGAATACGGCGCCACCTGC
GGCTTCTTCCCGATTGATGGCGTAACTCTCGACTATATGCGTCTCAGCGGGCGCAGCGAAGAGCAGGTTG
CCCTGGTAGAAGCCTACGCTAAGGCGCAGGGCATGTGGCGTAATACGGGGGATGAACCCGTGTTTACCAG
CACGCTGGCGTTAAACATGAACGACGTTGAGGCCAGCCTGGCCGGGCCAAAACGTCCACAGGACCGCGTC
CCGCTCGGCGGCGTACCGCAAGCATTTGCCGCCAGCAACGAGCTTGAAGTCAACGCTTCACACAAAGACC
GCAACCCGGTTAGCTATACGCTTGCTGGCCGTGAGCACCAGCTGCCGGATGGCGCAGTCGTGATAGCGGC
CATTACCTCCTGTACCAACACCTCAAACCCTAGCGTGCTGATGGCGGCCGGGTTGCTGGCTAAAAAGGCC
GTCAGCCTGGGGCTGAAGCCACAGCCTTGGGTGAAAGCGTCGCTTGCGCCGGGCTCTAAAGTTGTGTCTG
ACTACCTGGCAAAGGCGAAGTTAACGCCTTACCTCGATGAGCTTGGCTTTAACCTGGTGGGCTACGGCTG
TACTACCTGTATCGGTAACTCGGGCCCGCTGCCGGATCCTATCGAACAGGCGATTAAAAAAGGCGATCTC
ACCGTGGGCGCGGTGCTTTCAGGGAACCGTAACTTCGAAGGTCGTATTCACCCGCTGGTCAAAACTAACT
GGCTGGCATCGCCGCCGCTTGTTGTGGCCTATGCGCTGGCCGGGAACATGAACATCGACCTGACCAAAGA
GCCGCTGGGGCACGATAAAAAAGGTGACCCGGTTTACCTGAAAGATATCTGGCCGAGCAGCCAGGAGATT
GCTGCCGCCGTGGCGCAGGTGACCACCGATATGTTCCGCAAAGAGTACGCGGAGGTGTTCGAAGGCACTG
AGGAGTGGCGCAATATTAAGGTGGAACGCTCGGCTACCTACGGCTGGCAAGATGACTCGACCTATATCCG
GCTGTCGCCGTTCTTTGATGATATGGGCATAGAGCCTAAACCTGTGGAAGATATCCACGGTGCTAAGGTA
CTGGCGATGCTCGGGGACTCGGTAACCACCGACCACATTTCCCCGGCTGGGAGTATTAAACCTGACAGCC
CGGCAGGGCGTTATCTGCAAGGGCATGGCGTTGAGCGCGGGGATTTTAACTCCTACGGCTCGCGGCGCGG
TAACCACGAAGTGATGATGCGCGGGACGTTTGCCAACATTCGTATTCGCAACGAAATGGTGCCGGGCGTG
GAAGGAGGCATGACGCGGCTATTGCCGGGCGAAGAAGTGCTTTCAATTTACGACGCAGCGATGCGTTACA
AAGAGCAGGGCACGCCGCTGGCGGTGATTGCCGGGAAAGAATATGGCTCCGGCTCAAGCCGTGACTGGGC
TGCCAAAGGTCCCCGGCTGTTAGGCGTTCGGGTGGTGATTGCCGAATCGTTCGAGCGAATTCACCGCTCT
AACCTTATCGGCATGGGCATTTTGCCGCTGGAATTCCCGCAGGGCGTCACGCGTAAAACGCTTGGCTTAA
CGGGCGAAGAGAAGCTGGACATCAGCGGGCTTAATCAGCTCCAGCCGGGTACAGATGTCCCGGTTACGCT
GACCTTCGCCGACGGGCGTAAGCAGGTGGTTGATTGCCGCTGCCGTATTGATACCGGCAATGAGCTTACC
TATTTCCGTAACGATGGCATCCTGCATTATGTGATCAGGAATATGCTGAAGTAAGAAACGAAAAAGCCCC
TGAAAAGGGGCTTTGAGACGGCTGACAAAGTTCATTGTTCTAAAAAAGTCCGAACCCAGGTCTACTAAAA
ACAATGAGTAATGTTCTCTGGTTTGCCCCAAACAGTCGAAAACCACGTTTTTCGGCTGTTTGTCATCAAT
CTAAAGCCCCTGAAATGGACTGACCCCATAAAGTTGGACAGTTCATGTTAAGCGGCTATCGGGGTCTGGG
TTCGGTATTCTACCGGACTCAGGCCTTTTAATTTCAGACTGATCCGCTCGTTGTTATAGTAATGGATATA
GTCCTCTATCGCCTTCCTCAGTTCATTCAGATCGCTGAACCTGTTCAGGTAAAAACACTCCGATTTCAGT
GTGCCGAAGAAGTTCTCCATCACCGCATTATCCAGACAGTTTCCTTTGCGCGACATACTTTGTGTCATGC
CCTGTGCCTTTAACCTTGCCTGATAGCCTGCCATTCGATATTGCCAGCCCTGATCCGTGTGCAGCAAGGG
GCTATCTTCCGGGCTGAGCTTCAGGAACGCATCGCGCAGCATGCTATTAACCATCTCCATCACCGGCCTT
TCCGACAGGCTGTAGGAGATAATCTCCCGGTTAAACAGATCGAGAACCGGCGACAGATACAGCTTTTTAC
CCTGTACTGAGAACTCGGTGACATCCGTGACCCATTTTTCGTTGGCTTTCGATGCCCCGAAGTTCCGGCC
CAGGATATTGGGTGCAGCCTTGCCCACTTCCCCTTTCCAGGCACGATATTTCTTCACCCTTATCAGAGAG
CGGAGCGACAGTTCTGCCATCAGCCGCTGTACAGTTTTATGGTTCACCAGCAGACCCTGCCTTCTCAGCG
AGAGCGTGATCCTGCGGTAGCCATAACGCCCTTTGTGATAGTGATAAATCTCTCTGATTTTGGCTTTCAG
CCCGGCATGCCTGTCTGCTCGCTTCAGCGCATTGATATTGTGATACCACGTACTGCGGGACATGCCCGCT
GCACGAAGAAGATCACTGAGCGCATACTCCAGCCTTAGTTCGTTGATTATTGCGGCTTTCCGCCGTTTTT
CTCGCTTTGAACTAAGGCCTTCAGCTTTTTTAGATAGGCATTCTCTGCTCGCAGGTAACGAAGTTCAGCC
CGCAACTCTTCGGGAGATAACTTATCCAGCGCAGCATCGGTAAGTGGAGGTGTTTTTTTGGGTTTTGTCA
TGTCCTTGCTCCGGCCAGGTTTTATGCTCAGAAGTCCTTTTTCACCTGCGTCTTTGTAGACATTCACCCA
GTGCCGGACAACGGTTTCAGTGGAGATATTAAACCGTGCGGCAGCTTCGCGCATCGAAAGTTCTTCAGCG
AGAACCGTGCGTACGACAGCAATCCGGAACGCCGGAGAATGGCGGTCATTTTTCCAGGTAATGCCATCAA
TACCGTGGAGTTGCCAGGCTCTTACCCAGCGTCGCACTGATGTTCTTTCAACACCAAAACGTTCAGCGGT
ACGATGTGTTCCATCTTTTCCGGCAAGGTAGTGTTTGACTACAGCTAATCTGGTTTCGAGGGAATATTTT
GGCTTTGCCATAAAAAACTGCACCTTACTCAGTTGGGTGTCCAACTTTTGGGGTGCAGTCCAAAAAGGGG
CTTTTCTGTAACAGGAACTCGATTACTCTGACAGCAGATGGCCCATTTTGGCCGCTTTGGTGTCCAGGTA
GTGCGCGTTCTTCGGATTACGGCCGACGATTAGCGGCACTCGCTCAACGATGTTGATCCCGGCTTCGGTC
AGGATCTCGACTTTTTTCGGGTTGTTGGTCAGCAAACGCACGGCATCAACGCCCAGCAGTTTGAACATAT
CGGCGCACAGCGTAAAGTCACGCTCATCGGCGGCAAAACCGAGCTGATGGTTAGCTTCTACCGTGTCGTA
GCCTTTATCCTGCAGCGCATAGGCGCGGATTTTATTCAGCAGACCAATATTACGGCCTTCCTGACGATGG
TAAAGCAGAACGCCACGGCCCTGTTCGGCAATCTGAGTCAGCGCTGCTTCAAGCTGGAAGCCGCAGTCGC
AGCGCAGGCTGAACAGGGCGTCACCGGTTAAGCACTCGGAGTGAACGCGCGCCAGAACAGGATCTTCTCC
GCTGATATCACCGTAAACCAGAGCAACATGATCCTGCCCCGTTGCCACTTCTTCAAAACCCACCATCAGG
AAATCGCCCCATGGGGTTGGCAGTTTGGCTTCTGCCACACGTTTAAGCTGCATGTGATTCTCCAGGTACT
TATTTCGACACCGAGGTGTCTGCCAGAACTCTGGCCTGTACGTTAATGCCGGATATTTTGCCATAACGCG
AGGTACTTCGCTTCATTGGCGGGTGAAAAAGCCATTTTTGCCAATTACTCCCACGCGGTTTAGCCATCTC
TAACGTTTTTCGGTTATTCTTTAAGGGCTTTCACTACCATGAGGTCTTCATGCAGGCAATAGCAAAACGC
ATCACAGCGGGCACAATTCTTCTTTTAATCATGCCGTTAAGCGTCTGGTTCAGCGGCTGGCAATGGGCAC
CGGGTGGCAATGAAAGCGTGTTAAAAATGCTTTATTGGGTCACTGAAACCGTGACTCAACCCTGGGGAGT
CATTACCCATGTTGTTCTTTTCGCCTGGTTTCTGTGGTGCCTGCGTTACCGCCTGAAGCCTGCGCTGATG
TTATTTGCTATCCTTGCGGCAGCTATCCTTATAGGTCAGGGCATTAAGTCCGTTATTAAGAATAAAGTGC
AGGAACCCCGGCCGTTTGTCGTATGGCTCGAAAAAACTCACCATATCCCCACTGACGAGTTCTACAATTT
AAAGCGTACGCAGCGTGCGGAGTTAGTCAAAGCGCAGCTAGAAGGGCAGCAAGAAATTCCCGGCTGGTTA
CGCCAACACTGGCAGTTTGAAACCGGCTTTGCTTTTCCTTCAGGCCATACGATGTTCGCGGCAAGCTGGG
CGCTTTTGGGCGTAGGATTGCTTTGGCCACGCAGGCGGAAAGTTACGTTGGCCGTTTTGCTGCTATGGGC
AACCGGCGTCATGGGCAGCCGTTTACTGCTGGGCATGCACTGGCCGCGTGACTTAGCCGTAGCCACGGTT
ATCTCCGCGCTGTTAGTGACTCTGGCTACCTGGCTTGCTCAGCGCTGGTGTGGACCGCTTACACCTCCGG
CTGAAGAAGACCAGGAAATAGCCGAACGAAGCGAAAAAACTTGAGAATAGTGTTTTAACCCCCATTTCTT
ATGAATTGGCGGTGGTTTTTGGATTCCCCGGTTTCGCCTGAAATGGTAGTTTATACCTCCGGGATTCATT
TTTGGCCTGGCTGAGTCCTCTGTGACCACATAACGGGATGTAATGTGAAATATTTATTCATTTTCTTACT
GGTACTTGCCATCTTCGTGGTGTCCGTCACGCTGGGCGCGCAAAACGATCAGGTGGTGAACTTTAACTAC
CTGCTGGCGCAGGGCGAGTATCGTGTTTCAACTCTGCTGGCCATACTGTTTGCCGCAGGGTTTATCATTG
GATGGCTGATCTGCGGTCTGTTCTGGCTGCGAGTCCGCGTTTCGCTGGCCCGTGCCGAGCGCAAAATTAA
ACGTCTTGAGCAGCAGGTAACTCCCGCCGCTGATGTTTCGGCACCCGTTGTGCCGGCTGTGAAGGAATAA
TCCTCTATGTTGGAACTGCTGTTTCTGCTGTTACCCGTTGCGGCCGCTTATGGCTGGTACATGGGGCGCA
GAAGTGCGTTACAAGACAAACAGCAGGAAGCCAGCCGCCTTTCTCGCGACTACGTGGCAGGGGTGAACTT
CCTGCTGGCCAACCAGCAGGACAAAGCGGTCGATCTGTTCCTCGATATGCTCAAAGAGGACACCGGCACC
GTCGAAGCCCACCTTACTCTAGGCAACCTCTTCCGCCAGCGTGGCGAAGTTGATCGCGCCATTCGTATCC
ACCAGTCCTTGATGGAAAGCGCGTCGCTGAACTATGACCAGCGCCTGCTTGCCGTTCAGCAGCTTGGCAA
AGACTACATGGCCGCCGGGCTTTATGATCGCGCGGAAGACATGTTCAGCCAGCTTATCGACGAGACCGAC
TTCCGGGTTAGCGCGCTGCAGCAGCTGCTGCAAATTCACCAGGCGACCAGTGACTGGCAGAAGGCTATTG
ACGTTGCTGAAAGGCTGGTCAAGCTCGGTAAAGATAAGCAGCGTGTGGAAATCGCTCACTTCTACTGCGA
ACTTGCGCTGCAAAATATCGGCAATGACGAGTCTGACAAAGCGATGTCGTTGCTGAAAAAAGGTGCCGCA
GCAGACAAAAACTGTGCCCGTGTTTCCATCATGATGGGGCGCATTTTTATGGAAAAGGGCGAGTATGCCA
AAGCGGTAGACTCGTTGAAGCGCGTGATTGAGCAGGACAGCGAACTGGTGAGCGAAACGCTGGAGATGCT
CCAGGTCTGCTATCAACAGCTGGGTAAACCTGATGAGTGGGAAGCTTTCCTCCGGCGCTGTGTGGAAGAG
AACAGCGGGGCAGTGGCCGAACTCATGCTGGCAAGCATTCTCGAACAGCGAGAGGGCGCCGAAACGGCCC
AGCTGTATATCAACCGTCAGCTTCAGCGCCACCCGACGATGCGCGTGTTCCATCGCCTGATGGACTACCA
CCTGCATGAAGCGGAAGAAGGGCGTGCGAAAGAGAGCCTGATGGTCCTGCGGGACATGGTTGGTGAACAA
ATTCGTACCAAACCACGTTACCGCTGCCAGAAATGCGGCTTCACCGCCTACACCATGTACTGGCATTGTC
CGTCGTGCCGCGCGTGGTCAACGGTGAAACCTATCCGCGGGCTGGACGGGCAATAGCCTGCGGCACTTTT
TAAAAAAGCGTACTTTAGTTACAACATACTAAACGCGTTAATTCATTTCTATACTTCAACCCGGTGCAAT
TATCGCTTAGCAGGGCGCAATCGCGGCTGTGAATTTGTCGGTCTGACGAGTAGAATGCTGCCGTTTAACT
TTTTGCGCCGCGCCGGTGCCCAACAGTCAGAAGGTTTTGCCATGAACTCAACTGCGTCATCCTCCTCCCG
TGTTGCCACTGAATCACCGATTGTCGTTGCCCTTGATTACGATAACCGCGATAGCGCGCTGGCCTTCGTT
GACCGTATCGATCCCCGCGATTGCCGCCTGAAGGTGGGCAAAGAGATGTTCACTCTGTTTGGCCCGCAGC
TGGTGGGGGATTTGCATCAGCGTGGTTTTGACGTTTTCCTGGATTTGAAATTCCACGATATCCCTAACAC
CACCGCGCGTGCGGTTGCCGCTGCGGCAGAAATGGGTGTCTGGATGGTAAACGTTCATGCAACAGGTGGG
GCACGTATGATGCGTGCTGCAAAAGAAGCGCTGGCGCCTTTCGGGAAAGATGCGCCATTGCTGATTGCCG
TTACCGTTCTCACCAGCATGGAAGCCAGCGATCTGGCTGATTTAGGCATTAATGCCAGCCCGGCGGATTA
TGCTCAGCGCCTGGCTACCCTGACAAAAGAGTGCGGTCTGGATGGGGTAGTGTGTTCCGCGCAGGAAGCC
GTTCGCTTCAAGGCTGCATTAGGTCACGAGTTTAAGCTGGTCACGCCGGGGATCCGTCCTGTCGGCAGTG
ATGCCGGCGATCAGCGCCGTATTATGACGCCGCAGCAGGCTCAGCAGTCCGGAGTAGACTTTATGGTAAT
TGGACGCCCGATCACCCAATCGTCCGATCCGGCGCAAACGCTGCGTGAAATCCGTGCGTCGCTGGTGCAG
GAGGCGTAATGAAAGACACTAATAGCCGCCTGGTGTACTCCACCGAAACCGGCCGTATTGATGAGCCTAA
AACCGAAGTACAGCGCCCAAAGGGTGACGGTATCGTTCGCATCCAGAAGCAAACGAGCGGACGTAAGGGG
AAAGGGGTCTGTCTGATTACCGGCATTGATGCCGATGATGCGACACTCGCGGGCATAGCGGCCGAGCTTA
AGAAGAAGTGCGGCTGCGGCGGAGCGGTAAAAGACGGCGTAATCGAAATCCAGGGCGACAAGCGTGATTT
GATAAAGTCACTGCTGGAAGCGAAGGGCATGAAGGTTAAACTCGCCGGCGGTTAAACCGTTTAAAATATT
AATTAATGGGCCACGGTAAATGCCGTGGCCTTTTATTTTAACTGCTGTTAGTCAGACCTGAAAAATTAAC
ACGTAATGAATTCGTCAAAGCGGGTTAGCTTTTGCTGGCGTCCTGCCTTATTTACCCACCTGGTGACCGA
TAATACCGCCTACCGCCGCACCGCCAAGTGTCCCCAGCGTGCTGCCGTCGGTCAGCACTGCGCCGCCCAG
CGCACCGGCACCTGCGCCGATTGCCGTGTTGCGGTCACGCTTAGACCAGTTAGAACATGCACTTAAGGAC
ATTGCGAGGGTAATAGCCAGCATTGCAGCGGCCACTTTTTTGTTATTTAAGGTCATCATACTTTCTCCAG
AATAATTGATTCACGGAAGCCAGTCTCAGTTAAGTATAGTAACAATTCACCACTTTACCGGGCGGGTCGT
GAAACGATGTCGCGATATAAGCTCGAAAAACAGCAGGTGCGTTTATTACTCCATGTTATATCGCTAAATT
CTATTCTAATTTTCCCACATGATTAACACAGGTAAAAACTCTTAATTGCAGCGTGGGAATATTCTGAGAG
AGGAAAAGCCCGTGTCCGACACGGGCAAAAGGCTTTAAACGGCGGCGTAAGGATCGACGATATCGACCTG
AAGATTGGCCGCTTTAAGCTGCGCCAGGGTTTCCTCGCTAATCGCCGCGTCGGTAATCACCCGGTTGAAG
CGTGCAATTGGGCCTAGCGTATAAGGGTGCATGTTGCCAAACTTGCTGCTGTCCGTCAGCACGATAGCCT
CGCTGCCTTTCTCCAGCACCGAATTCACCACATCTGTACGTAGCATATCGCGCCCGGTAAAGCCGGTTTC
AGGCAAGAAACCGTCGATGCCGATAAAGGCTTTACTGAAATGCAGCTGCTGGATGAACTGGCGGGTGAGC
GGGCCGACCATACTTTCGCTTTTCTTCTGATAGATACCGCCGACCAGAATCACTTCGCAGTCGGTGTCTT
TCAGCAAGTGGGCGATGTAGCTGCTGACGGTGATCAGCGTGACCTTTTTCTGCTCTGCCAGAGTACGGGC
GAGAAGAGCGTTGCTGCTGCCGTTTTCGATAAACACGGTTTCACCGTCGTTCACCAGCGAAGCGGCATAC
TGCGCAAGCTGAAGTTTGAGGGTGTAATTGTTCATCATACGGGTTTCAACGTCGTCGCTATCCAGCGGGA
CGGCAAAACCATGGGTGCGACGCAGGTAATTATTTTTTTCCAGCAGGTTTAAATCCTGGCGAATGGTGAC
TTCTGAAACGCCGGTTGTTTTCGCCAGAGAGGCGACGCTAACCCGGCCCTGATCGATAACCATCTGCAGA
ATAATTTGTTGTCTTGAGTTCATGTCAGCCAGTAGTCAGGCGGCGGGATTAACCGCCGCCTTCTCGTCAA
AGAGTATGTTCCGTGCGGGCTATAATATCATCCTGAGCGTCAGGAGATAAGGCAGTAAAGAAGGCCGAGT
ATCCTGCTACCCTGACCACTAAATCACGGTATTTATCAGGGTTTTGTTTTGCCTCAAGCAGCGTTTCGCG
GGAAACAATGTTGTATTGAACGTGCCAGCCCTTGTGTGCTTCAAAGAAGGTGCGCAGCATAAACATTAAT
TTTTCCCGGTCGCGCGGGTTATCCAGCGTTGAAGGGTTTAACTTTTGATTGAGTAAAACGCCGCCGAGGA
TTTTATTGGTTGGCAGTTTGCCCACGGAGCTGATAACCGCCGTCGGGCCAAGGTGGTCGGTGCCTGACGC
CGGGCTTGCTCCTTCTGCCAGCGGCGTGTTGGCCTTGCGCCCGTCAGGTGTCGCCATCGTTGCGGCACCA
AACGGCACGTTAGCGGAGATAGAGGATGTTCCCGCGTAGTAGGTCCCGCCAATCGGGCCCCGGCCAAAGC
GCGTGTTGTGGTACTGCTTCAGCTCGTCGATATAAGTTTGGTAAGCACGAGCCAGCAGCATATCCACTTC
GTCATCGTCATTACCGTACTTCGGCGCGCCGTTGATTAACCGCTGCCGGAGCTGCTCGCCGCTCAGCCCG
GCAAAGTCGTTGGCGAGGGCATCCGCCAGCTGTTGTTGGCCAATAATTCCCTGTTCGAAGACCAGTTTCC
GCACCGCTGAAAGGCTGTTTCCGAGGTTAGCAATCCCAACCTGAAGCCCTGAAACCCAGTCATATCTGGC
GCCACCTTGCTTAATGCTTTTGCCACGTTCAATGCAATCATCCACCAGCGCGGAACACAGAATGTCATGC
GCGTTTTCTTCCAAAACCGTGTCGACAACGCACTCGATTTCGATGGATTTTTGCGTGTAGTAGCGAATTT
GCCGATCCCAGGCAGCCAGCACTTCGTCAAACGAGGTGAAGTTGCCTTCGGACAGCGCCTTTTGCTGAGG
AAGAAACACCTTACCGCTGGTGGCATCGCGGCCATGTTCAAGGCTGGCCAGCATTACGCGGGCAAAGTTA
ATGAAGCTCATGCCGGTACAGCGGTAGCCCCATTTCCCGCCGACTGCCGTTTCAATACAGCCGATAGCCG
CGTAGTCATAGGCATCTTCCCGGCTGACGCCGATCTTTATGAATTCGTCGATGACAATCTCATCGTTATT
AAACGCCGGCATCCCGAACCCGCAGCGAATAACCTGCACGCACGCATCGAGGAAGTCGTTGCTCATGCCT
GCATGGTAGCGAACGCTGAGGTTAGGCTGTGTGGAACGCAGGCGGCCACAGGACTCAAGAATCGCGTAGG
AGAGCGGGTTGACGGCATCCACCGCTACGCCGTGGATAAGCGTCTGTCCACCGATGGTGACGTTCTGGTA
AAGCGGGCTGCCAGCGGAGGCTTTTGAGTGCGAGCCGGAGCGAATTTTATTCACCTCAAGCAGCTTCAAC
CAACAGCTTTGCAGCAGCTCAATCGCCTGTTCCCGACTGGTTGTTTGCTGCAGTTCAACGTCCCGGCGAT
ACCATGGATAAAGGTACTGATCCAAACGCCCGAATGAAACGGAGTGGCCGTTGGACTCAATCTGCAGCAC
CAGCTGAATGAAGTAGCTCAGCTGCAGGGCCTGCCAGAAGGTGACCGGCGGATTGCTGGCGATATGCTCG
CAGTTATCCGCAATCGCCAGCAGCTCATCTCTGCGTGCCTCACGTGTTTCGTCTGCGGCCATTTTCTTCG
CCAGCTCTGCGTAGCGCAGGATATGGTCGCCCAGGGCGACAAAGGTCATGTCGATAGCCTTGAGGAACTG
CTCTTTATGCAGATCGTCCCAGTCGGTCAGCTGCAGTCGCCCACGCCGCTCCGCGACTTTCTCGCGCAGG
CCACTGATACCAAGCTCCAGCAGCAGCGGGAAGTTAACCGCCAGATGAGCATCGCCTGAAGTCATGTTGC
CTTCGGCTTTAACGATCCCGGTGGCCAGCAGCGCTTTTTGTTCGTCGGTAAACATCCCGTAGCAGCGATC
CTGTACCGTCTGGCCGCGCCACCACGGGCAAATTTCATGCATCACGGCTTTATCCGCTGCGGAAATAGAG
AATCCGGCCCCGGGACGATCGCCAAGCTCGTCTATTTCGCTCTCAATCCAGCCAACGGTATATTCCGGGA
AGAAGGGCGCACCTCGCACGTGGCTTGCCTGGTTCCCGACGATAAGCTCGTCGTGCTTGATCCAGATAGT
TCGCTCGGCCAGGTGATGAGCCAGCGCCATCGCGCGCCGAACCGGCAGCGGCTTGTCCTGATGTTGCTGA
TAAACGGTGGTGTAATGGCTCGCTCGTTCGGTGCAAACCGGCGGTTTAACGATATGGATCAGCGCTTCTT
TATGCGCCTTGATGCGTGGGCTGAGCAAATTCAGGTTCAGTTCGGTCATGATGATTATCCTCTAATCCAG
GCGGTCATGCCTTTTTGGCTGGCGTACTGTTCGGCAAATTGAAGAAGTTCGGGCGCATCGAGCGGTTTGC
TGGCGGCCAGATAGGGCTGACCCAGCAGATGGTATTTATTGATTCCTAAGGTGTGATAGGGCAGAAAATG
GATGGACTTCGCGCCAATCTCGTCGGCGGCAAAATCGCTGATGGCGCGAATAGAGCCTTCATCAGCATTA
AAGTCGGGAATCAGCGGTACGCGTATGGTCATTTCTACATTGCGAGCCGCGAGCCTGCGGAAATTATCCA
TTACGCGTTCAGCATTGCCGTCGGTCCATTGCTGAAAGCGTGCTTTGTCTACGTGTTTGAGGTCGGCCAG
CAGCAGATCCAAAAAGGGCAGCGAAGGCTCAATGTATTTCCACGGTACGTGCAGGCAGGACTCCACGGCG
GTATTCAGGCCGGCAGCTTTGCTGAGCTTCAACAAATTTTTTGCCAGCGCGGGCTGCATAAAAGGTTCAC
CGCCGGACAGCGTAATACCGCCGCCGCTTCGGGCGTAAAAAGGCTTGTCGCGCAGCACGGTAGCCATGAT
GGCCTCCGCCGTTTTTTCTTCTCCACAGACGGTTAAAGCCTGCGTTGGGCAGCAGTCCCGGAGCGCGTTT
ACCGTGCCTTCGTTAAGCCTGCCGCGAGCGATGATCAACTCATCTCCAACACGAGAAACGGCATCTGGTG
CGGCCTGCTGGCAAAGATCGCAGCCGGAAAGGCATAAGCGGCGGTCCAGCAGGACGTCGCATTCCCGGGC
GCGACTTTCAGGATTCTGACACCAGCGGCAGCCCAGAGAGCATCCTTTCAGGAAGACAACCGTGCGGATC
CCCGGGCCATCGTGGGTGGAGTAACGCTGAATATTGAACAGCATGAGGTCTTCTCTTTTTGCTTTCTTTC
GTAAATTAAATTACTTTCGAATGAAAGTTATATTGATATTGATCAGCTAAACAATCGACAGTCAGGTTAT
GATGCCGGCAGTGAGAGATGACTCTAATTCTGGAGAGCGTAATGGAACTGTATTTAGATACCGCTGATGT
TGCCGCCGTTAAGCGTCTGGCCCGGGTTCTGCCGCTGCAGGGCGTAACCACCAACCCTTCCATCGTTGCC
AAAGCCGGGATTTCCCTGTGGGAAGTCCTTCCTGCCTTACAGGATGCGCTGGGCGGCGAAGGCAAACTGT
TCGCGCAGGTAATTGCCAGCCAGGCTGATGAAATGGTGAAAGAGGCGCAGCTGTTAACGACGCGGGTGCC
GGGGCTGGTGGTGAAGGTGCCGACCACGCCGGAAGGTCTTGTGGCGCTTAAGCAGCTGAAGTTACTGGGT
ATTCCAACGCTGGGTACGGCAGTTTATGGCGCGGCGCAGGGGCTGCTGGCCGCGCTGGCGGGAGCTGAAT
ATGTTGCGCCGTATGTGAACCGTCTGGATGCGCAGGGCGGAGACGGCATTCAGATGGTGCAGGATTTGCA
GCAGCTTTTAACGCTGCATGCGCCCGACTCGAAGGTGCTGGCGGCCAGCTTCCGCACGCCGCACCAGGCG
ATGTCATGCCTTCTGGCCGGCTGTGAAGCTATTACGCTGCCTCTTGATGTGGTCGAACAAATCCTGGTCA
CCCCGGCGGTAACGGCGGCGATTGGCGGGTTTGAAAAGGACTGGCAGGGCGCGTTTGGATCGCTAACGCT
GTAGTCTGAAAAGCCACCGTCCTGCGCTGGCTTTTACGCAGTTGGCGTTCGTCAGATGGCAAAACGCTGG
AGCGGATTCGGCGCTGATGTATGAAAGTGAAAAGCAGCCTTTGTGACGGGCTGCTTTTATTTCTTAACGC
GTTAGATTTCCCAGGGCGATTTTTTTTGCTCGCCGTCGCTTTTATTCCCGTCGTTATTTACGCTCAGCAA
TTCGGCTTTGAGGATCTCAAGGTTATTTATCGCGGAGGCATAATCTTTAGCGACCAAAATATCCAGCACG
GTATCAATACGTTTGGCAAGCTGCTGCGGATCCAGTGTTGGCATTGTTAATCCTGTCGGTAATGGCGAGT
GAATCATTCGTCCATAATGCAAAAAATAGCCGCTAAAGAGAAGGGCAGACGGTGAAATCCTCGCCTTATT
CTTCAATAAATTATTGCACAACATATAAGCATTAATTATTAATCTCGGCTCCACATTCATCAAACAACAG
CCGTGGATTAGTCTGATCCTGCGATTACCGCACATTCATTTTATGAGGATCTGGCTATGACAGTTATCAA
CCAACCAACCTGCAAACTCTTCACCGATACTGCACGTTTCACACAACTGTCTGGATATTACGAAGAAGAA
CGCCGTACCGTCTGGATGATGCTTCGTGCCCGCCCGCGCCCCTGCTTCAATCACGGACTAATAGAGGAAA
TTATGAATCTGGGATATATCGTCCAGAAGGCCGGATTTAAAGTTGATTTCTGGGTCACCGGCTCGCTGGT
CCCCGGAATGTACAATACCGGCGGCGATTTGGGCTTTTTTGTTGAAACGATTCGGAACGGGCGTCGTGAA
GCGCTGCGTGCCTACGCACGGGCCTGCGTTGACTGCGTACACGCTGCGTCCCGTGGTTTTGATACCGGTG
CCATCAGCCTGGCGATGGTGGAGGGCAGCGCGCTTGGTGGAGGATTTGAGGCGGCGTTAGCACACCATTT
CCTGCTGGCACAGCGTGATGCCAGACTGGGTTTCCCGGAAATTGCCTTCAACCTGTTTCCCGGCATGGGC
GCTTATTCTCTGGTGGCGCGCCGTTCCGGGATGAAGCTTGCTGAAGAGCTGATTTATAAAGGTGAGTCAC
ACACGGCAGAATGGTACCACCAGCATGGCCTGGTGGATCAGCTGTTTGAGCCGGGTCAGGGATACCTGGC
CACGCGCACCTTCATCGATACCCTGCAGCCTAAGCTAAACGGCGTGAAGGCGATGCTGCGCGCGCGGCAG
CGTGTTTTGCAGCTGCCGCGTTCGGAGCTGATGGATATCACCGAAGACTGGGTGGACGCCGCATTTTGCC
TTGAGGCCAAAGATCTCGCCTATATGGAACGACTGGTGCAGCTTCAAAACCGCCACACCTCGACGGCTTT
GCGTAAAGCAGGCTAGCGCTTTGTTCTGGCCTGATAGCGCTTAAACCATCGCTCGAATACGGCTGCGGGC
ATTGGTTTGGCAAACAGAAAACCCTGCCGTTCGTTGACGCCGTTCTTGGTAAGAAAGGCGTCTTCTTTTT
GGTTCTCCACGCCTTCGGCGATCACCTGCAAATTCAGCGCCTGCGCCACGGCAACAATGGCTCTCACCAG
CGACTGGGACACTGAATGCTTATGCACGTCGCGCACAAAAGACTGATCCAACTTGATGGCATCGATAGGG
AAGCGGGCCAGCTGCGATAACGACGAATAGCCGGTGCCGAAGTCGTCAAGGTGAACCTGCGCGCCCAGCT
GGCTGAACTGCTTAATCACCGACAGCGCCAGCACCTCGTTTTCGATGAGGCAGCTTTCGGTCAGCTCAAC
GTCAATCGGGCAGTATTCAAAATTCAGATCCTTCAGCGCCTGCTTAAGATCGCTAAAGATGGTCTGGTCG
GCAAGCTGACGGGCGGAAACGTTGACCGCCACGCGCAAATTAATGCCTTTATCCCGCCATTTTGCCACCT
GCTGCACGACGCTAACCATCACCCAGCGCCCAAGGGGCACAATCAGGCCAGATTCTTCGGCGTAGGAGAT
AAAGCCCTGGGGAGGGATCAGCCCGCGTTCCGGTGATTGCCAGCGCACCAGGGCTTCCAGGCTACGGATT
TCACCGCGCCAGGTCATTTTCGGCTGGTAATGAATAACCAGCTGATCGTTATCCAGCGCTTTACGTAAAT
TGGTGTCCAGCCACAGATACTCAAAGACCCGCTGGTTCATCTCCGGAGAGAACACGCAAAACTTGCCGCG
GCCGCTCTCTTTGGCGGTGTACATCGCCGTATCGGCATTGCGAATCAGATTTTCGCGCTCGTCGCCGTGC
TGCGGAGCCAGGGAAATACCCAGTGAGCAGCCGCTGTAGACCTCAATCAGGCCAATCCTGAACGGCTGTT
TCAGGCGAGTTAAAATGCGGGAAGACATCGCCTCGAGCGAGCCCTGCGAGGTGTTGGTCGCCAGCACGAT
AAATTCATCCCCGCCGAGGCGAGCCAGCACCTGGCCTTCTTCAAGGCAGCTTAAAATCGCCAGCGAAACG
GCCTGCAGCAGCTGATCGCCAAACATGTGGCCGTAGGCATCGTTCACTTTTTTAAAGTTGTCGAGATCCA
GATAAACGATGCCGACCTGGGTATCCCCACGTTTTTCTATGGCGTCGGTTATCAGGTCATAAATTGCGTT
GCGGTTAGGCAAGCCGGTGATGGTATCGGTGTTGGCCAACACCCGCAGGCGCTCCTGAGCCCGACGCTCT
TCGGTGATGTCGGTGCCGGAGCAAATCAGATAGATTTCGTTTTTGCCGCTGCCGCTGTGCACAAACTTAT
TGCGGAACAAAAACAGCCGCTGGCCCTTGCGGGTTTTTACCCAGCGCTCAACCTCATAGGAGCTGCCGTT
GCGAAAAAATCCGCTGATATTGCGCCTGGAGGCGGCGGCTTCACTGCGGCTCATAAACAGCTTAAAAACG
TTCTGACCGATAACTTCATGCTCTTTCATCCCGGTGTACTCTTCGCTTAGCCGGTTGAAACGCTGAATAT
TTCCCTGCTTATCAAGAATGACTATCACTGAATTGGCTTCAGAGACGACCTGTTCGGCAAAAGAGAGGCC
CTGCACCAGGTCTCGTGCCACCGAATGGGTATCGTGCCAGGCCGAGGCGGTGCCTGCCCATTCACGTTTA
GACACTTTGCGGCCAACCATATGCACCGGCACCTCAATGCCGAATAGCGACAGAGACATGGTCAGGCTGG
AGGTGATCACCGTCATCTGCCGAATCTCGTCGGCCTGGGCGGCTTCCAGCGCCACGACCTGACCGGTGTC
TGAATCCTCGCTGGCCGCCAGCTGTAGGGCATTACTGTCAGCCGGTAAACGCCAGTATGGGCTGGTAGTC
CCCAGATAACGATAAAGCAGGTTCTGCTCCAAATCGTCTTTCATTCTTGCTCCTGAGCCTCAGGGAAAAA
TATCACCTAAATCTACTATTTATAGTAGCAACAGAAAGCCGATGTTAAAGCCCCGTTAAAGAGGAAAAGA
TCTTGTTTTTGCAGAGGATGTCCAATATATCGGCACAATGAGATCGCGGATATGAAAAAGCCGGGCAGAG
CGCCCGGCTTTGTGGGGTTAAATCAGTCTCAGGCAGCAGGGCGAGCGATAACGCTGCGGGTTTCCATGCG
AACTTCCGCGATGGTCACGTCGATAACGTCGGTCACTTTATAAACGGCTTCGCCTTTGATTTGCACGGTG
CCGTTTTCCTGGCTGCAAACCAGCTCATCACGCACCGCGTGGATGAATGGCGCAGGGATAAACGCAACCG
CCCCGTTCTCAACCAGGCGGACGCGCATCCCGCCACGGCTGACGTCGATAATCTCCGCCGCAAAGCGTGT
ATCGGTGCCGGCTTTAGGGCTCAGATAGCGGGCGTACAGCCAGTCTCCAACGTCACGTTCTGCCATGCGG
TTCAGGCGGCGACGTTCTGCCATCTGAATTGTTGTTTCTTCCGCCGGGCGAGCCGCGGTTTCGCCTTTAA
TAATGGCTTTCAGCAGGCGATGGTTAACCATGTCGCCGAACTTACGAATCGGTGAAGTCCACGTCGCGTA
AGCTTCAAGGCCAAGGCCGAAGTGCGGGCCAGGCTCGGTGCTGATTTCGGCGAACGACTGATAGCGGCGA
ATGCGGCTGTCGAGGAACCCGGTTGGCTGTGCGTCCAGCTCGCGACGCAGCTTGCAGAAGCCGTCCAGGG
TCAGCACTTCCTGCGCGTCCACGGTGATGCCGTGAGTTTGCAGCATAGCGGCCAGCTGTTCAGTACTGGC
AGGATCGAAGCCGGTATGAACGTTATAAACGCCGAAGCCCAGCTTTTCACGCAGCACGATGGCGGCACAG
ACGTTAGCCGCAATCATCGACTCTTCAACAATACGGTTCGCGATGCGGCGAGGCTCGGCCACGATATCCA
ACACTTCGCCTTTTTCACCAAGAATAAAGCGGTAGTCCGGGCGGTCTTTGAAGACCAGGGCGTGGGTATG
ACGCCATTCCCCGCGAGCCAGGCAAACGCGCTGCAGCAGGCGAATTTGATTCGCAACTGCTTCGCTCTGC
GGCTGCCAGTCACCTTTCTCTTCCAGCCAGTCAGACACTTCGTCATAAACCAGTTTGGCTTTAGACTCGA
TGTTGGCGGCGAAGAAATGAATGTCGCTGGCAATCGCGCCGTCCTGCTCAATCGTCATGCGGCAGGCGAG
GACAGGGCGGACAACGTTGGCGCGCAGCGAGCAAAGATCGTCTGACAGCTCGCGCGGCAGCATTGGGATA
TTGAAGCCAGGCAGATAGTTGGTAAAAGCACGCACTTTAGCGATGCCGTCGAGCTTGCTGCCTTCGGCAA
TCCACGCCGTTGGGTCGGCGATGGCGACGGTCAGCTGCAGCTTGCCGTCGGCCAGTTCTTCAACGTACAG
CGCATCGTCCATATCTTCGGTGCTGGCGCTGTCGATGGTGACGAAGTCCAGCGCGGTTAAATCTTCACGC
ACCAGGCCATCATCAAGCATTTCGGTTGCCACGCCGTCCGGCGCTTCACGTTCCAGGTTATGGCGTGACA
GTGTCACCCACCACGGCGCAAGATGATCGTCGCCGAAGGTAATAAATTGGGTTAATTCCGCGTAAAAACC
GCGGTCGCCTTTCAGCGGATGGCGGCGCATCTCAGCCACCGCCCAGTCACCGTTTTGGAAGTCATGGCTG
ACGTCACGTGCGGCGCGGCACTGAATCGCATCTCTTAACAGCGGATGATCCGGCACAATCGACAGGCGAT
CGTCTTTTTTCTGGACGCGGCCAACAAAACGCGTCAGGAAGGGCTCGATAAGCGTCTCCGGCTCGGCAGA
CTCACGGTCCTTATCGGTGTGAATGACGGCGCTGATACGGTCGCCGTGCATCACTTTTTTCATCTGCGGC
GGCGGAATAAAGTAGCTTTTATTGGCGTCGACTTCGAGGAAGCCGAACCCTTTTTCCGTGCCTTTTACCA
CACCTTCAGCGCGTGGAGTCTGGGAATGCAGTTGCTGTTTTAGCTGCGCGAGCAGCGGGTTATCCTGAAG
CATATCGTTTCGTTTTCGTGGCCAAAAGAGCGGCTGACAGTTTTACGCGAAACCGTTCCTTGCGGCAAGC
GATGATTGCCGCAAAGGCTTACGGAGTCAGCGCTGGGGCGGTATTTCCCAGACCAATTTTCAGGCGGTTT
ATCCAGCCTGCAAGCCCGGCACCGACCAGTAATCTCAGGGCCTCCTGTTCGCTAAAACCCTGCTCATACA
AAGGTTGAAGCTGGGCTGCGCTGAATCTGTCCGGCGCGCGGGTTATTAACTGCACGGCCTGGATGATCGC
CTTTTCGCGAGGATGGTTATGGCTCCAGGCGTTAAGCGCGCGCTCGCCGTTACGCATCGCATCCGGCAGG
CCAGCATCTCCCTGCCAGGACGCTACCGCATCGCTAAAACAGGCCGCGCTGCCGTTAATTCTCGCCGTGA
GCATAATAACCAGCAGCGCGTCATTAGACAGCTGTGAGGTGGCCTGCCAGAACAGGCGGGTTAGCTGACT
GAGATAAGAGAGCGCCCGATCGTCATGGGCCAGCAGCCAGGCAATGTCGCGCAGCGTGCGCAGCGGCTGG
CTGATGCTTAACGCTTCCAGCTGCTCCGGGCGAGCGTATCGCATCTCAACGGGCGCCAGCCCCGGCTGCC
AGCTAGCCGAATGCGGCGTAAACAGCTCGGGTTCTGCGTCCTGCTGCCCGTTAATACCCGGCAACCAGCG
AGCGGGCAGGCCCTGCTGAGCCTGCCAGACGGCGATGGCGCGCGCCTGGAAGCCAACAAAGCCGATAATC
TGGGTAAATGAGACGATATCGTCCACGGAGAGACCACACTCTTCCAGTTGGGCGAGCGCGGCGTCGTCGA
TAAGCGTCGGCTGGCTGGCAAGCTGGCGGGCAAACTGGGTGATTTGGGTCAGGCGGCGGTTACTTTCACG
AGAGGAATCCGGGCCGGGCTGTGGTGCCAGGCGAGCGGCGTAGTGGTTACAAAGTCGCTGTACGCCGTAA
ACCTGCGCGACGGTCAGCGCCGTGCTCAGGCGGTCATAGCTGCTGAGAGTATGCAGGCGCGTGACGTGGA
TGCTGTCCGGGAGCAGCACGTCGGAAGCGGCTCGGGCTGCATCGAGCCACGGGGCTTCGACAATCAGATG
CGCTTCAGAGAGCGTTAAATCAAGCAGAAAGCGGTCTTCAACCTGCGCCGCTTCGGGAACTAAAGGCAGC
ACATCCGCCGGGCACAGACTGGACTGGGTTTCATGATACCAGTGGCTTTTACCAGAAAAGCGGCGTTGTT
CCATGGTCGTTCCTTGGTCAAAAAGTTTGCAGACCCGGATACAACGTGGATGCCGGGCCTGGTTCGCTGT
TTTATCCTGGCGCAAGCACGGGAGGTGACAAAAGAATGATCGGTGATAATAAATATCGGAAAGGTATAAC
TAATTAGGAGAAAGGCGGGAAATACAGAGTGAAATAGCGAAACGGGCCGTAGCCCGCTTCACTCTGAAGC
TGAAATTAGTCTTTCAGTTCCAGCTCGTTCATGGCAGCGATGCTGAAGCCGCCGTCAACGTGAACCACTT
CACCGGAGATACCGGCAGACAGGTCGGAACACAGGAAGGCTGCGGAGTTACCCACGTCTTCGGTGGTTAC
GGTACGGCGAATTGGGGTAACCGCTTCGCAGTGGGCCAGCATTTTACGGAAATCTTTGATGCCGGAGGCA
GCCAGAGTACGGATTGGGCCAGCGGAGATGGCGTTTACGCGCACGCCTTCTGGGCCCATAGCGTTAGCCA
TGTAGCGAACGTTAGCTTCCAGAGACGCTTTTGCCAGACCCATAACGTTGTAGTTAGGGATAGCACGCTC
TGCGCCCAGGTAGGAAAGGGTCAGCAGGGCGGAGCCAGGGTTCAGCATTTCACGGCACACTTTAGCCATT
GCCACGAAGCTGTAGGCGCTGATGTCGTGGGCAATTTTAAAGCCTTCGCGGGTCACGGCGTTCACATAGT
CGCCATCCAGCTGGTCGGCTGGGGCGAAGCCGATGGAGTGAACGAAACCGTCAAATTTCGGCCAGCTTTT
CGCCAGTTCGGTAAACAGCGCTTCGATGCTCTCATCTTCAGCCACGTCACATGGCAGCACGAGGCTTGAG
CCCAGCTCTGCAGCAAAACCTTCCACACGGCCTTTCAGCTTTTCGTTCTGGTAGGTGAAAGCCAGCTCGG
CGCCTTCGCGATGCATCGCCTGTGCGATACCGTAGGCAATGGAGAGTTTACTGGCGACGCCAGTGATCAG
AATGCGTTTACCGGTAAGAAAACCCATAGCTTTAATCCTTAATAGTCATTGTTGTTGCGGCCAGCAGGTG
AAAAAACAAGCAGGCCGACGTTAAGACCGGGCGATTCTAACATGACTCCCACGCAAGCGTTAATCCGACC
ACTTTTCCGTTAGGAAAAGTGCGAATTAACGATCCCTGCGCCAGGCGTCAGCGGTTAAAGCCTCGCCGAA
GTGGCTGTTAATCAGCCGCTTAGTCAGTTCATGCAGCGGGGAGGCCAGCACGTCAGCCGTACTGCCGCGC
TCCACCACTTCGCCTTCGTGCATCACCATCACCTGGTCGCTGATGTGCTTCATCATGCCAATGTGTTGGG
TCACGTAAATATAAGAGATACCTTGTTTTTCCTGCAGCTCAAGCATCAGGTTAATCAGCTGTGAGCGCAT
GGACATATCCAGCGAGGCCAGCGCTTCGTCGGCAATAATCACCTTCGGCCTCAGAATCAGCGCGCGGGCG
AGGCCCAGACGCTGTTTTTGCCCCGGAGCGAGCATATGCGGATAGTAGCTGGCGTGATCCGGCAACAGGC
CGACCATACGCAGCGTCTCCAGAATGCGTTTCTGGCGCAGCTCAGACTCAAGCTCGGTATTCAGCCGCAG
CGGGAAGTCCAGAATCTGCGAGATGCGCTGGCGCGGGTTCAGCGAGGTGCTCGGATCCTGAAATATCATG
CGGATCCGCTGGCTGCGCCAGGAGTAGTCGCCGAAGTGAAGAGGGTGATCGTCAATCATCAGCTCGCCGG
TGGTAGGTTCAATCATCCCCGCCAGCATTTTCGCCAGCGTAGACTTACCCGACCCGTTTTCGCCGATAAT
GGCGAGCGTTTGCTTCTCGCGCAGCGTAAAGTTAAGCGGCTTGACCGCCTCGACGTGCTGGCGGCGGAAC
AGGCCGGTACGGTAGCGAAACGTCTTACTTAAATTGCGAACTTCCAGCAGCGTTTCGACCATTACTGACT
CTCCATATTCAGCGGGAAGTGGCAGGCATACAGGTGGTTCTTAGCCCCTTCAAGCCTTGGCGCTTCAATG
CATTTTCGCTGGGCGTAAGGGCAGCGGGGGCCAAGACGGCAGCCCATTGGCAGCTGTTCCAGCAAAGGAA
TGGCCCCCGGCATGGTATTTAACCGGCTCTTGTGCGGCATCGGGCTACCAAAATCAGGAATAGCGCGGAT
GAGTGCCTGGGTATACGGATGATGAGGCACGGTTACCAGCTCTTCGCTGGTGGCGCTCTCCACGGTTTGC
CCGCAGTACATAACGTTAATTTTATCCGCCCAATGGCTCAGCATCTGCAGGTCGTGGCTAATCAGCAGGA
TCGTGGTGTTGTTATTCTGGTTCAGCCGGGTCAACAGGCGGAAGATTTGCGATTGCGTCGTCGGCTCCAT
GGCGTTAGTCGGCTCGTCGGCAATCAGCAGGCGCGGCTGGTTTGCCAGCGCAATGGCAATCATCACCTTC
TGGCATTCGCCTTCCGTCAGCTCGTACGGGTAGCTGCTCATGGCGTCTTTATGATCTTTAATTCCCACGC
GGTGCAGCAGTTCGATAGCGCGGCGTTTTCGCCAGCCAAAGCGCTGCCACCAGCGGCCTTTGTAGGTCCA
GCCGGGGATGTTCTGGGTCAGCTGACGGCCAATCCTTTCTGAAGGATCCAGGCAAGACTGTGGCTCCTGG
AAAATCATCGACACGTTATGGCCGACGAGGCGGCGGCGTTCGCGTGGGGAGAGCCGCAGCAGGTCAATAT
CATCAAAGCGCATGCGGTCGGCGGTCACGCGCCAGTTATCTTTGGTTACGCCGCAGATAGCCTTGGCGAT
GAGGCTTTTCCCCGAGCCGGACTCGCCGACCAGGCCGCGAATTTCCCCTTCGGCAAGCGTCATGCTGATG
CGGTCGACGGCCTTTACCCAGCCTTCAGACGTCATAAATTCGATGGTCAGATTGCGGATATCAAGTAACG
GCATTATTGCACCCCCGCATTAATCGCGCGGCGCAGGCCGTCGCCAAGCAGGTTAACCAGCAGCACGCTT
ATCATGATGGCGGCACCCGGCAGCATAACCGTCCACGGCGCAACGTAAATCAGCTCCAGGGCGTCGCCCA
GCATCGCGCCCCATTCCGGAGAAGGCAGCTGCGCGCCAAGATCGAGAAAGCCCAGCGCGGCAATATCCAG
AATAGCCATAGACAGCGCGCGCGTGGTTTCGGTGACCAGCGTGGCGGTGATATTAGGCATGACGGCAAAC
CACAGAATATTCAGCGTAGAGGCGCCGTCAAGGCGGGCGGCAACCACGTACTCTTTTTCCAGCTCGTCGT
GGACCGCGCTGTACACCGAGCGCACCATGCGGGGCAGCAGCGCCAGCCAGACGGCAAACATCGCGTGGCT
CAGATGCGGGCCGGCAAAAGCCACAACAATAATCGCCAGCAGCAGGGAAGGAATAGAAAGCAACGTATCA
AGGATATGGTTCAGCACCGCCGAACGCAGGCCGTGGCTTGAGCCGGCGATAACGCCGAGCACGATGCCGC
AGACTGTCGCCGCAAGGGTAACGACAAACGCGCCTCCTACCGTTGGTGCAGCGCCGCTCAGCAGACGGCT
CAGCACGTCACGGCCGAGATCGTCGGTACCGAGGAAGAACGACACCTCGCCGTAGCGGGACCAGGACGGC
GGCAGAAGCTGATAGCCCAGGAACTGCTGATCAATCTGATAAGGGGCAAAAAGGCTGCCAAACAGGCACA
GTATCGCCAGGCCGCCGCAGCCGTAGAGACCAATCATCGCGGTGGTGTCGCCATAAAATTTCCGCCACGT
CAGGCGCAGCGTGCTTGGCGGCCGCTTTTCGCGGTAGACGCTATCGTAAGGCATACCATTCCTTATGCTT
CAGTGGGTTGGCCATAGCGCCCAAAATATCGGAAATCACGTTAACGATAATCACCAGCGAGCCAATGACC
ATCACCCCGGCGGAAATAGCCATATAGTCCTGCTGGCGAATGGCGTTGATCAGCCAGCGGCCAAGGCCCG
GCCAGCTGAAGACCACTTCGGTGATCATCGCCAGCGTCAGCATGGTTGAAAACTGCAGGCCCAGACGTGG
GATCACCGGCGGCAGCGCGTTATGCAGCACGTGGCGATGCAAAATGGTAAAGCGCGAAAGCCCACGCGTG
GCGGCCGCTTTGACATAGTTCTGATCGAACACTTCGATGGTGCTGATACGCATCAGGCGAATGACTTCGG
TGGTCGGGGCGACGGCGAGCGCGGCTACCGGCAACACCATATGACGCAGGGCACTGACGATCATTTCGCT
ACGGTAAGGGGAATCAGAGAGCCACGCATCCACCAGCGCAAACCCGGTGACGGACTTCACCTCGTAAAGT
AAATCAAAGCGGCCGGACACGGGGAACCAGCCCAGCGTCAGCGAGAAGAACAGCGTCAGCAGCAGCGCCA
GCCAGAACACCGGAATCGAAAAGCCCACCAGCGCAAGGGCGCTGATCAGCTTATCCTGCCACTTATTGCG
CATAATGCCCGCCAGCATGCCCACCGGAATGCCAATCAGCAGCGCCAGGCCAAAGGCCAGAATGCACAGC
TCCATGGTTGCCGGGAATACATCGCGTAACTGTTCGTTGATCGACTGGCCGTTAATGCTGGACACGCCAA
AGTCCCAGTGCAGCAGGCTTTCAAACCAGAACACCCAGGCGTTCCACATCGAGGCGCCCTGCAGCGGCGC
GTGCGGGGTGAAATAGTTGAGGCTAAAGCCGACCACCGCCAGGAACAGCAGGGTGATCAGCAGCAGCAAA
AGGCGGCGTAAAGTAAAGATGATCATTATTTTTTCACCTCAACATTTTCCCTGGACACGCCCGCAAACGA
GGCGTTGCCGAACGGGCTCAGCACCAGGCCTTTCATATCATAGCGGTAGGCCTGTAGCCTTAACGAAGAG
GCCAGCGGCAGCACCGGCAGCTCGGCAGAGAGAATATCCTGCGCTTCGTTATAGGCTTCAATTCGGGCGG
AAAGCTGCTGGGAAGAAAGCGCTTTTTGCAGCACGCTGTCGAACTGCGGGTTACACCAGCGCGCATAGTT
GGTTTGCGAGCCAATCGCCGCGCAGCTCAGCATCGGGCGGAAGAAACTGTCCGGGTCGTTACTGTCCGTT
GCCCAGCCGGCAAGCGTCAGGTCGTGATTCATGTCCATCAGGCGCGCTTCCTGGAAGCGGCCTTCCATCG
GCACGATGATCACCTTCACGCCAATCTGCGCCATATCGGCCTGAATAAGCTCGGCGGTTTTCAGCGGGCT
TGGGTTCCAGGCCTGAGAGCTGGTGGGCACCCACAGGCGCAGCTCCAGGTTATTCACGCCCAGCGCTTTC
AGCTGTTCGCGGGCCTTAGCCGGATTGTACTCGGTGATTTTTGCGTCGTTATCGTAGGCCCAGGAAGCGC
GGGGCAGAATAGACGCCGCGGTTTCAGCGGTGCCGTAATAAATAGACTGCATCAGGCGCTGGTTATTGAT
CGCCAGCGCGAGGGCATGACGCACGGCCGGGTTATTCAGCGGCGGCTTATTGGTGTTAAACGCCAAATAG
GCGATGTTCATGCCGGGGCGCAGCGTCAGGCGTAAACGCGGATCGTCACGCAGGATAGTCAACTGGCTTG
CCGCAGGCCAGGCCAGCACGTCGCATTCGCCGGTCAGCAGCTTGGAAAGTCGCCCCGTGCCGCCGGAACC
GAGGTCAACCACTACCTGCGGCATCAGCGGCACGCCGCGCCAGAAGTGCTGGTTACGGGCAAGGCGAATG
TACTGCCCCGCGCGGTATTCGCTCAGCAGGAACGGGCCGGTGCCGACCGGCTGCCTGTCCATCAGTTCCT
GACGATCGGCTTTGGTCAACTGCTCGGCATATTCGGCGGACATCACCGAGGCGTAATGCGTAGCCAGGTG
CCAGAGGAAAGAGGCGTCCGGCTTATTGAGGCGGAATTCAACGGTATTGTCATCCAGCTTGCGAACGCTT
TTCACCGTTTCCGGGAACTGGAGGCTGTCGAAATAGGGATAGCTGCCGCCGTTAACGTTATGCCACGGGT
GGTTGCGGTCGAAAATACGCTCGAAGGTAAACACCACATCATCGGCATTCAGCGTGCGGCCGGGTTTAAA
CCATGCGGTGGTCTGGAACTGGACATTGCGGCGCAGGTGGAAACGATAGGTCGCGCCGTTATCCAGCACT
TCCCAGCTTTCCGCCAGCTCAGGCACCAGGCGATAGGTATAAGGATCTACGTCCAGCAGGCGGTCGTAAA
GCTGTGCCGCCAGCGTGTCGACGGTCAGGCCGCCGCTGGTCATCTGTGGGTTAAAGGTGTTGACCTGCCC
GTTGACGCAATAAACGAACCCACTGCGGCGAATATCTGCCGGTTTTTCAGCGGGCGCTGCGGCATGTGCC
GCGCCGCTCAGGCAGCATAAACCCAGTAACAGGGAGGAGAGCATTCCGCGCATAAGTTTTTGAGTTATCT
CAGGTGATAGGCAAAGTGTATCGCACTCTTGCCTTCTCCCCAAAATTACTGGTGACGATCGGCAATTTTC
TGCGCAGGACGATGAAAAAAACGCCGTTCAGTCGGGCGTTGGGCTGGTTAACTGATGCTTTTTCAGCATC
GCACGTAGCTGATGATAACTCACGCCCAGCAGTTCTGCAGCCCGACGTTGGTTAAATACCGCCTGTTTCA
GGCTTTGCTCCAGCAGGCTTTTCTCCTGCTCGTTTTGCCAGTTTCGCAGGTCGAGCGGCAGGGCGGGCAG
CGCAGCATCGGTCTGCTTTTGCGCCGGGTAAAGCGGGGCGGGGCGGCGGGTAAAGGGATTGAGAATAATA
GTGTCCAGCGCTTCATCGCTCGAACCGTGGCGATACACCGAGCGTTCGACCACGTTTTTCAGCTCGCGGA
TGTTGCCCGGCCAGCCATAGTTCAGCAGCGTCTCGCAGGCGCGATCGGTAAAGCCAGGGAACAGCTGTAG
ATTGAGTTCCCGGCACATTTGAATCGCAAAGTGATCCGCTAGCAGCAGGATATCAGAGCGCCGTTCGCGC
AGGGGCGGCAGCATCACCACGTCAAACGCCAGCCTGTCGAGCAGGTCGGCGCGGAATTTCCCCTGTTCGG
CCAGCTCCGGCAAATCGGCGTTGGTGGCGCAAACCAGCCGGGTATTAACCTGCAGCGGCTGGCTGCCGCC
AACGCGCTCAAGTTCGCCGTACTCCACCACGCGCAGCAGCTTTTCCTGCACCAGCATCGGGGCCGTGGCC
AGCTCATCAAGGAACAGGGTCCCGCCTTCCGCGCGTTCGAAACGCCCCTGATGACGCTTCTGCGCGCCGG
TAAATGCGCCCGCTTCATGGCCAAACAGCTCGCTGTCGAGCAGGTTTTCGTTAAGCGCCGCACAGTTGAG
GGAGATAAAAGGCCCTTGCCAGCGCTGTGACAGGAAGTGCAGGCGGTTGGCTATCAGCTCTTTACCTGTA
CCGCGCTCGCCGATAACCAGCACGGGTTTGTTCAGCGGCGCCAGGCGGGAAACCTGTTCCATGACCTCGA
GGAAGCTGTTGGCTTCTCCGATCAGGCTATCCTTGTTTTCTGACATGGCTAAATTCCCTAATAGTTAGTT
AATTTAACCACTATAGCGGTTTTTGTATTGACGTCAAATTCACGTGAATGCTGATAAATCAATGAATTAA
AAAGTTGGCACGGATGCTGCAATATCTTTTGCGAGCAGAGTATCTGGCACCCGAAGAGAGTCAGGCACCT
GAAATAATGACTTAAGAGGATTGAATAATGGGTATTTTTTCTCGTTTTGCCGACATCGTGAATGCGAACA
TCAACTCCCTGCTGGAGAAAGCGGAAGACCCGCAAAAGCTGGTGCGTCTGATGATTCAGGAAATGGAAGA
CACGCTGGTGGAAGTTCGCTCCACTTCAGCTCGCGCGCTGGCCGAGAAGAAACAGCTGAGCCGCCGCGTT
GAACAAGCTACCGCGCAGCAGGCCGAATGGCAGGAAAAAGCCGAGCTGGCGCTGCGTAAAGAAAAAGAAG
ATCTGGCTCGTGCCGCGCTGATTGAAAAACAGAAGCTGACCGACCTGATTGTGACGCTGGAAAATGAAGT
GGTTCACGTGGATGAAACCCTGGCGCGCATGAAGAAAGAAATTGGTGAGCTGGAAAACAAACTGAGCGAA
ACTCGTGCTCGCCAGCAGGCACTGACCCTGCGTCACCAGGCTGCGTCTTCTTCTCGCGACGTTCGCCGCC
AGCTGGACAGCGGTAAACTGGACGAAGCCATGGCGCGTTTCGAATCTTTCGAACGCCGCATCGACCAGAT
GGAGTCCGAGGCGGAAAGCCACGGGTTTGGCAAACAGAAGTCGCTGGACACCCAGTTTGCCGAACTGAAA
GCCGATGATGAAATCAGCGCCCAGATAGCTGCGCTGAAAGCTAAAATGAACCAGGATCGTCAATAATAAT
CCAGGCCGCGGTGCGCAGGGCGTACCGCGATTCAAGCCTGACCTGTAAGGAGTACACATGACCGCGCTTT
TTCTTGCTATCCCGCTGACCATCTTTGTGCTGTTTGTGGCGCCGATTTGGCTGTGGCTTCACTACAGCAA
CCGTCCTAACGGGGAGCAGCTTTCACAGAGTGAACAGCAGCGCCTCGCCCAGTTGACCGATGAGGCGCGA
CAGATGCGGGAGCGTATTCAGTCTCTGGAACAGATCCTTGATGCAGAACACCCGAACTGGAGAAACAACT
AATGGTGAATTCATTTTCCGGTCGTAAGCTGTGGCGCATCCCTGAAAAAGGGATGGTGAAAGGCGTTTGC
GCGGGCATTGCTCAGTATCTTGATGTCCCGGTAAAGCTGGTCCGCGCGATTGCCATTTTGTCGATATTCT
TTGGCCTGTCGTTTTTTGTGCTGGTGGCCTACATCGTGATGACCTTTGTCCTCGATCCGATGCCCCAAGG
CGCAGATGAAAAAAACGCCCAGCCCACCAGCCGTGATTTGCTGAACGAGGTGGATGCGGAGCTGGCAGCG
GGTGAACAACGTTTGCGTTCTATGGAACGTTACATCACCTCTGACACCTTTACGCTTCGCAGCCGTTTCC
GTCAGCTTTAAAAACAACCCTCACCCTAACCCTCTCCCTGAGGGCGAGGGGATAAACAGGTTTTCTCCCT
CTCCTGGGAGGAGAGGGCCGGGGTGAGGGCGCCCAGGTTCAATGCCCACCGCACACCGCAATTAACCACT
TTTGGAGAGACAATGACTACATTCCATACCGTCAGTCAGAAAGCCAAACCAGGCCTGAAACTCGCCGGTA
AGCTGGCTCTGCTTGCCGCCCTGCGATTCGGCCCGGCCGGTTTTGCCGCGTGGGCAATAAAATCCGTTGC
CCGTCGCCCGCTTAAAATGGTGCTGGCCGTGGTGCTGGAGCCGTTGCTGACCCGCATCCTGCGTAACGTC
TCCGATCGTTACGACCGCCGTATGGCAAAATAACCCTCCTGCAACGGTAAGAATTCTCGCCATAACGCTT
TGATTCGTGGCATTTCGCCCCATTTGATATTATCAATGAAGGTATTTCCCGAAACGGAAGGCAATCAGGA
CGCTTATGAACCGAATCAAAAACGAACTTAACGCCCTGGTGAACCGGGGCGTCGATCGTCATTTACGCCT
GGCGGTGACCGGGCTGAGCCGCAGCGGTAAAACGGCGTTTATCACCGCGATGGTCAACCAGCTGCTGGGT
ATTCATACCGGCGCACGGCTGCCGATGCTTAGCGCCGCGCGCGAAGAGCGACTGCTGGGCGTTAAGCGCG
TTCCCCAGCGTGATCTGGGCATTCAACGCTTCACCTATGATGAAGGTATGGCGCAGCTTTTCGGCACGCC
TCCGGCCTGGCCGACGCCGACTCGCGGCGTGAGCGAAATGCGCCTGGCGCTGCGCTACCGTTCCAACGAC
TCGCTGCTGCGCCACTTCAAAGACACTTCAACGCTGTACCTGGAAATCGTGGATTATCCGGGCGAGTGGC
TGCTCGACCTGCCCATGTTAGCGCAGGATTACCTCAGCTGGTCGCGACAGATGACCGGCCTGCTGCAGGG
GCAGCGCGCCGAATGGTCTGCCCAATGGCGTCGTCTTTGTGAAGGGCTGGATCCTCTTGCACCCGCGGAT
GAAAACCGCCTCGCCGCTATCTCTGAGGCGTGGACCGACTACCTGATGCGCTGCAAAAAAGAAGGGCTGC
ACTTTATTCAGCCGGGGCGTTTTGTCCTGCCCGGAGATATGGCCGGAGCTCCGGCCCTGCAGTTCTTCCC
GTGGCCGGACGTCGACGATTACGGCGAGTCGAAACTTGCGCAGGCGGATAAAAACAGCAACATCGGTATG
CTGCGTGCGCGCTTTGATTACTACTGTGAAAAAGTGGTGAAAGGGTTCTATAAGAATCACTTCCTGCGCT
TCGACCGCCAGATCGTGCTGGTGGACTGCCTGCAGCCGCTCAACAGCGGGCCGCAGGCGTTTAACGACAT
GCGGCTGGCGTTAACCCAGCTAATGCAAAGCTTCCATTACGGGCAGCGCACGCTGTTCCGCCGCCTGTTT
TCACCGGTTATCGATAAGCTGCTGTTTGCCGCGACCAAAGCCGATCACGTTACTGTCGATCAGCATGCCA
ACATGGTCTCTCTGCTGCAGCAGCTGGTGCAGGACGCCTGGCAAAATGCGGCCTTCGAAGGTATCACTAT
GGACTGCATGGGGCTGGCTTCGGTTCAGGCCACGCAGAGCGGCATGGTTGAAGTTCAGGGCGAGCAAATT
CCGGCGCTGCGCGGCAACCGCCTTAGCGATGGTGAACCGCTGACGGTCTATCCGGGTGAAGTCCCTTCGC
GCCTGCCCGGCAATGCTTTCTGGCAGAACCAGGGCTTTCAGTTTGAACAATTCCGCCCGCAGGTGATGGA
CGTTGACCGTCCGCTGCCGCACATTCGAATGGACGCGGCGCTGGAATTCCTGATTGGAGATAAATTGCGA
TGAGCGATCCTATTAAACCGCGCATCGATTTTGCGCAGCCGCTGGAGGCGGACAAAGAGCAGGACTGGAA
AGCGGCTCATGCGTTCAGTGAACCAGAGGCTCAAAAGTTTACGCCGGTCGTGACCAGCCCTGAAACGCTT
GCCGAAGAAGAAGGGCAGGCTGAGGCGGTTATTGACGCTGCGCTGAGGCCGAAACGCAGCCTGTGGCGTA
AAATGGTCACCGCCGGGCTGGCGCTGTTTGGCGTTAGCGTCGTCGCGCAGGGCGTGCAGTGGACCCACAA
CGCTTTTGTTAATCAAGACTGGATAGCGCTCGGCGGCGGCATAGCCGGTGGGCTTATCGTTGCGGCCGGC
GTCGGCTCCATTGCCGGCGAATGGCGGCGTTTATGGCGTTTACGCCAGCGCGCAGAGGAGCGCGACGAGG
CCCGCGAGCTGCTTGCCAGCCACGGAACCGGGAAAGGGCGAGCGTTCTGCGAAAAATTAGCCAGCCAGGC
CGGGCTGGATAAAGGCCATCCGGCGCTGCAGCGCTGGTACGCCTCCATTCACGAAACCCATAACGACCGG
GAGGTTGTGGCGCTCTACGCCCAGCTGGTTCAGCCGATGCTGGACGCGCAGGCCAGACGTGAAATCAGCC
GCTCGGCCGCCGAATCCACGCTGATGATCGCCGTCAGCCCGCTGGCGCTGGTGGACATGGCGTTTATCGC
CTGGCGAAACCTGCGCCTGATTAACCGCATTGCCACGCTGTACGGCATCGAGCTGGGCTACTTTAGCCGT
ATTCGCCTGTTCCGCCTGGTATTGCTGAATATCGCTTTTGCCGGGGCCAGCGAGCTGGTGCGTGAAGTCG
GTATGGACTGGATGTCGCAGGATATCGCCGCCCGGCTTTCGGCTCGTGCCGCGCAGGGCATAGGCGCCGG
GTTGCTGACCGCGCGTTTGGGGATCAAGGCCATGGAACTGTGCCGTCCGCTGCCGTGGCTGGAGGGTGAC
AAACCCCGGCTGGGCGATTTCCGCAAACAGCTTCTGGTCCAGCTCAAAGAAACCCTGGCTTCCGGGAAAA
ACAAACCGGCCAGCTGAGTCCGTGCTATTGACGAAAGGGCAGCTCCGGCTGCCTTTTGTCGTTTACAGCC
CCGGAAGAATTTCGCGCTTGTTGACCAGTGGTTTGCCTTTTAGTGTCAACATTTCATGACAGGTATCTTC
TTGCTAACGGCTAACTGAGTTATCATCCTTCCAACTCTATGAGGTCCTTCAGCCTGGCTGAGGGTCATAT
AGGCCGTTTACCGTAAAATAAGGTCACCTGCATGCGTCTGGAAGTCTTTTGTCAGGACCGCCTTGGTCTC
ACTCGTGAACTGCTCGATCTGTTAGTGCTGCGCGGCATTGATTTGCGCGGTATCGAAATTGATCCGATTG
GGCGTATTTACCTTAATTTTTCATCCCTTGATTTTGAATCCTTCAGCAGCCTGATGGCTGAAATCCGCCG
CATTCCTGACGTCACGGACGTGCGTAAGGTGCCGTGGATGCCTTCTGAGCGCGAACATCGTGCGTTGAGC
GCATTGCTTGAAGCGCTGCCGGAGCCGGTGCTGTCGCTGGATATGCGTAGTAAAGTTGAGCTGGCTAACC
CGGCAAGCTGCACGCTGTTCGGGCAGAGCGAAGACCGCCTTCGTAACCATAATGCGGGCACGCTGATTAG
CGGTTTTAACTTCACCCGCTGGCTGGAGAGCGAACCGCACGACTCGCATACCGAGCATGTGGTGATCCAC
GGGCAAAACTTCCTGCTGGAGATCACCCCGGTTCACCTGGACGGCGAAGATAAGCAGCCGCTGCTGGTTG
GTGCGGTTGTTATGCTGCGTTCTACGGTGCGCATGGGGCGTCAGTTGCAAAACCTCTCCAGCAGCGATTT
CAGCGCCTTTGACCAGATTGTTGCCGTCAGTCAGAAAATGCGTCACGTAGTTGAGCAGGCCCGCAAACTG
GCGCTGCTGAATGCGCCATTATTGATTGTGGGTGATACCGGCACAGGTAAAGATCTTCTGGCGAATGCCT
GCCACCTGAGCAGCCCGCGGGCGCAGAAGCCTTATCTGGCGCTTAACTGCGGTTCTATTCCCGATGACGT
TATCGAAAGCGAGCTGTTTGGCCATGCCGCCGGTGCCTATGCCAACGCCGTCGAAGGCAAAAAAGGCTTC
TTCGAGCAGGCTAACGGCGGCTCGGTTCTGCTGGATGAAATCGGCGAAATGTCGCCGCGCATGCAAACCA
AGCTGCTGCGCTTCCTGAACGACGGGACTTTCCGTCGCGTAGGCGAAGAGCATGAGGTGCATGTCGACGT
TCGCGTAATTTGTGCGACGCAGAAAAATCTGGTGGAGCTGGTGCAGAAAGGTGAGTTCCGCGAGGATCTT
TATTACCGCCTGAACGTGCTGACCCTTAACCTGCCGCCGCTGCGCGATCGTCCGCAGGACATCATGCCGC
TGACCGAACTGTTCGTGGCGCGCTTTGCCGACGAACAGGGCGTGCCACGGCCTAAGCTGTCTCACGATTT
AAGCAGCGTGCTGACCCGCTACGGCTGGCCGGGTAACGTTCGCCAGCTCAAAAACGCTATTTATCGTGCT
TTAACCCAGCTGGAAGGCTACGAGCTTCGTCCGCAGGACATCCTGCTGCCGGACTTTGACGCGGCCAGCC
TGGCTGTGGGGGAAGAAGCGATGGAAGGATCGCTGGATGATATTACCAGCCGCTTTGAGCGCTCGGTATT
AACGCAGCTTTACCGGAGTTATCCAAGTACCCGTAAGCTGGCAAAACGGCTGGGAGTTTCCCATACCGCG
ATTGCCAACAAGCTGCGCGAATACGGTCTGAGCCAGAAGAAAAGCGAAGAGTAAAAATAAAAAACCCCGG
AGATCCGGGGTTTTCTTTTGATACAGGCCCTGAGTCTTAAGCCTTCAGCACTTCCAGTGCCGCAGCGTAG
TCCGGCTCGGTGGTGATTTCATTCACCAGCTCGCTGAACACCACTTCATCGTTCTCATTGATAACCACTA
CCGCACGTGCGGTCAGGCCTTTCAGCGCGCCTTCGGCAATGCTGACGCCGTAAGCCTGCTGGAACTCAGG
GTTACGCAGGGTCGACAGGGTAACGACGTTGTTCAACCCTTCAGCCCCGCAGAAACGGGACTGAGCGAAC
GGCAGGTCGGCAGAGATACACAGCACAACGGTGTTATCCAGCTCGGTTGCCAGTTGGTTAAATTTACGCA
CGGATGCGGCACACACGCCGGTATCGATGCTTGGGAAAATATTCAGCACTTTACGTTTGCCGGCGAACTG
GCTCAGCGCAACGTCAGAAAGATCTTTAGCGACCAGGGTGAATGCAGTGGCTTTGCTGCCGGTCTGTGGG
ATCTGACCTGCAACCTTGACCGGGTTGCCCTGGAAATGAACGGTTTGTGACATGTTTAATCTTCCTTTTA
CATAAAATTAACGCCCGGGACAGTGTATTCCAGGAAATCCGTGATGAACATAAAAAACTGAAAGTGCACG
TAAAAGCCTGGGCTCGCTATACTCAGGCGATAACCCCAGGGGAGGATGACGATGAGAACAGTGAAAGTTT
ACCAGGAAGCATGGCCGCTCCATACGCCATTTGTGATATCGAGGGGAACGCGCAGCGAAGCGGTTGTCGT
GGTGGTTGAGCTGGAAGAGGACGGTGTGAAAGGCGTCGGCGAATGCACGCCATACCCGCGCTATGGTGAA
AGCGATGCTTCGGTTCTGGCTCAGGTAACAACGGTACTTTCACTGCTTGAACGCGGTATGACGCGCGCTG
AATTGCAGCAGGCTCTGCCGCCGGGGGCGGCGCGCAATGCAATCGACAGCGCGCTGTGGGACTTAGAAGC
CCGGATGAAACATACCAGCGTATCAGCCCTGAATTCGGTTGAATTACCTGAAATGGTGACCACGGCTCAA
ACGGTCACGATTGCCGCCCCGGAACAAATGGCTGCATCTGCTGCTTTGTTATGGGAGAAAGGCGCCCGCC
TGCTTAAGGTCAAACTTGACGATCGTCTTATTACCGAGCGTATGGTTGCCATCAGGGCGGCGGTACCCGA
AGCTATTTTGATTGTGGATGCCAACGAGTCCTGGCGCAGCGATGGCCTGGCCGCGCGCTGCCAGCTGCTG
GCAGACCTCAACGTGGCGATGCTGGAACAGCCGCTTCCGGCGGGGGACGACGGCGCCCTGGCCAATTTTA
TCCACCCGCTACCGATTTGCGCCGACGAAAGTTGCCACACGCGTAGCAGCCTGCCTGCGCTTGCCGGGCG
TTACGAAATGGTGAACGTTAAGCTCGATAAAACCGGCGGCCTGACGGAGGCGTTGCTGCTGGCTAAGGCC
GCGCGGGAACAGGGATTTGACGTCATGCTCGGCTGTATGCTTTGCACGTCACGGGCGATTGCTGCCGCGT
TACCGCTGGCGGCCAGAGTACGTTTTGCCGATCTGGATGGCCCCACCTGGCTTGCCGTAGACGTGGAGCC
ATCGCTGCATTTTGAAACCGGAAAACTCTACCCTTGAGCTTACCTGTGCCAGTGCAAAAGATCGGTCATT
GCGCGCAGGTAGCGCTCGCTGGCTTCATCCGCTGAGATCGGCGGAAATTCAGCCGTGATACAGGGCAGGC
CCAGGTCGGCGCACCAGCTGCCGAACGACCCCGGCGTTTCATACCCGACGGTGGTCACCAGCGGGAGCGC
AAACGCCTCGGCCAGCCAGTGCCCCAGGGCTGAACTGTGGGGATCTTCAATGCAGCCCAGCGGATCGTGA
AAAGAGACAACCCACGCGGGCTGCAGCTGATGGATAAGCTGGCACAGCGCGGTAGTTTCTGGTTCAGATC
CCGGCGTCTGGCCGGTAGACAACACCACGTCACGTTTATCCGCGCTGCTGTTCCAGCGGTAAACCGTGTC
ACCCGCTTTCCAGTTGGCGGCCGGGAAGTTGCGGTTCAGGTCGACGCCGTGCGCATTTGCACGCAGGCCA
AGCTGGCAGCCGTCCGGATTCACCGCCAGCACCACATGATGCCGCCTGAACTGCGGTTCGAGCGTCCTTA
AAGCGCAGGAAAGCGCCACCATCGCGGCGTTCTCATCGCCGTGTGTGCCGGCAATGATTAGCCCGCTGCG
CTCTTCCGTTTTTATTGCCGGAAAATAGAGCAGCGGCGCGCCTAATGCTGATTTTCCGTAGCGTTCACAG
CCCGGCGGCAAATGGCCGCGCTGGGGGCGAGGGCGGGTCACAGGCATGATGTTCCTCTCACTGAATAAGA
CGGCTATGAACGTCATTAATAGCAATCTTTTAGGGAAAACTCACCTTAATCCGCAGATGTGAGCTTTTTC
CTGGAATCAAAAGAATAAATTACGCTACAGTAACTTACACAAATCTCCTGAATGCAAAAACACGGAAGGA
AAGCGATGAAAAAAAGCCTCAGTTTTAGCTGTTGTGCGTTGGCCGTTGCCGCCATGCTGCAAAGCGCCTG
GGCGGCGGATGTGCCTGCAGGGACAAAGCTTGCAAGCAGTCAGGAGTTGGTCAGACATATTAAAGACGAG
CCCGCGAGTCTGGACCCGATCAAAGCGGTCGGCCTGCCGGAAATTCAGGTTATTCGCGATCTTTTTGAAG
GGCTGGTTAACCAAAACGAAAAAGGCGAGCTGGTCCCTGGCGTGGCGACCAAATGGCAAAGCAACGACAA
TCGCGTCTGGACGTTTACATTGCGGGATAACGCCCGCTGGTCCGACGGCTCACCGGTCACGGCGCAGGAC
TTTGTTTACAGCTGGCAGCGCCTGGTTGACCCGAAAAATACCTCTTCCTTTGCCTGGTTCGCCGCGCTCG
CGGGTATCACCAACGCCCAGGCCATTATCGACGGAAAAATGCCTGCCGATAAGCTCGGCGTAACGGCCGT
GGATGCCAAAACATTGCGCGTTCAGCTTGATAAACCCGTGCCGTTCTTCCCAGGCCTGGCGGCAAACTTT
GCCTTCTATCCAACGCCTAAAGCGGTCGTTGAAAAATTAGGTAATGAGTGGACGAAACCCGGCAACCTCG
TGGGCAACGGCGCATTTACGCTGCAGGACCGCGTGGTGAACGAGAAGCTGGTTGTGGTGCCGAATAAAAA
TTATTGGGATAACGGGAAAACGGTGCTGACCAAAGTGACCTTTATTCCTATTAACCAGGAGTCGGCGGCA
ACCAAGCGTTATCTGGCCGGCGATATCGACATCACCGAGTCTTTCCCGAAAAACCTCTATCAGAAGCTGC
TGAAAGACATTCCGGGGCAGGTCTACACGCCGCCGCAGCTTGGCACCTATTATTACGCGTTTAATACGCA
AAAAGGGCCGACAGCGGACCCACGAGTGCGCCTTGCATTAAGCATGACTATCGATCGCCGCCTTATGGCA
GACAAAGTTCTGGGCACGGGAGAAAAACCGGCCTGGCGTTTTACGCCTGACGTCACCGCTGGCTTCGAGC
CGGACTCTTCATCGTTTGAAGAGATGAGCCAACAGGAGCTTAACGCTCAGGCGAAAATGCTGCTGCGGGC
CGCAGGCTACGGCGATGCCAAACCGTTGAAGCTGACCCTGCTGTACAACACGTCCGAAAACCACCAGAAA
ATAGCGATTGCCGTTGCCTCAATGTGGAAGAAAAATCTGGGCGTTGACGTGAAGCTGCAAAACCAGGAAT
GGAAAACGTACATCGATAGCCGCAATACCGGTAACTTCGACGTGATTCGTGCCTCATGGGTGGGGGACTA
CAATGAACCTTCGACCTTCCTGTCGCTGTTAACCTCGACCCACAGCGGCAATATTTCACGCTTTAACTCC
CCGGCATACGACAAGCTGCTGTCCCAGGCGGCGCTGGAAACCACCGATAAAGCGCGCAATACGGATTACA
ACGCAGCGGAAAAAATCATTCAGGAAAAAGCGCCTATTGCGCCTATCTACCAGTACACCAATGGTCGCCT
GATTAAACCCTGGCTGAAAGGTTACCCGATTAACAACCCGGAAGACGTGGCTTACAGCCGGACGATGTAC
ATTATCAAGCATTAGTGCTGGCTAAAATTTGTGCGGTAAAAGTGTTATTATAGTCACCTCAGACATAGCG
ATTGCGGAGGTGACTAAATGGCATCAGGTTGGGCCAATGACGACGCCGTTCAGGAGCAAATCGACAGCAC
CGTGGACGACGCCGTTGCCAGAGCGCGCAGTGAGTTGCCGAAAGGCGAAAGTTTGTTGTACTGCGAGGAG
TGCGGGGAACGCATTCCAGACGCGCGGCGCAGGGCGATTCAGGGTGTGCGGCTGTGCATCCGCTGCCAGC
AGGCGGAGGATGTGCACCGGGCCACGTTCTCAGGTTATAACCGCCGCGGCTCGAAAGACAGCCAGCTACG
TTAGCAAAAACCGGGCAATAGCCCGGTTTTTTTTCGCCTGCCATTAAGGTTTATTTACGCTTTTCTCTGC
AATTTCAGCGCGTTTGATAACTTCTTGCGGTTGCCTTCGTATCAGAGATGGCTAGACTGACAGAAAGAAC
TGACTCAGCTTGAGGATTGCGCAGTGGATGTAATTAAAGGCAGCGAGCTGCACGTGCCGGACGCGGTATT
TGCCTGGCAACTGGACGGGAAGGGCGGCGTAAAGCCCATCGACAGCAACGAAATCATCGACAGCGAGCAT
CCCTGCTGGCTGCATCTCAATTACACCAACGCCGACAGCGCGGACTGGCTGGCAAACACGCCGCTGTTGC
CCAACTATGTCAGAGACGCATTAGCCGGTGAGAGCATGCGTCCACGCGTTTCTCGTGTCGGTGACGGCAC
GCTGATTACCCTGCGCTGCATCAACGGCAGTAGCGACGAACGTCCGGACCAATTGGTGGCCGTGCGGCTT
TACATCGATGAACGGCTCATTGTTTCAACCCGCAGGCGGCAGGTGCTGGCGCTGGACGATGTGGTTAACG
ATCTGAATGAAGGCACCGGCCCGACCGACTGCGGCAGCTGGCTGGTGGATGCCTGTGATGCGCTCACCGA
TCACGCCAGTGAATTTATCGAGCAAATGCACGACAAAATCATCGACCTGGAAGACAATTTGCTCGACCAG
CAGGTTCCGCCTCGCGGCGCGCTGGCGCTGCTGCGTAAGCAACTGATCGTAATGCGTCGCTACATGTCTC
CGCAGCGGGATGTTTACGCGCGACTGTCCAGCGAGCGGCTTAGCTGGATGAACGACGATCAGCGCCGCCG
TATGCAGGACATTGCCGACAGGCTGGGCAGGGGGCTGGACGAAATCGACTCCTGCATCGCCCGCACGGGT
GTGATGACCGATGAGATCTCCCAGGTGATGCAAGAATCCTTAAACCGCCGGACTTACACCATGTCGCTGA
TGGCCATGGTATTTTTACCCAGCACGTTTTTAACCGGGCTGTTTGGCGTTAACCTTGGGGGCATTCCCGG
GGGCGGCTGGGCGTTTGGCTTTGCGCTGTTCTGCATTATGTTGGTGGTTTTGATCGGCGGTGTTGCCTGG
TGGTTACATCGCAGTAGATGGCTGTAAAATCGCATCATTTTAATGGGATCAACCGCTGAAAACGGCGCTG
TTCTTGAGCAAAATCAAGAAACCAAATGCCGCATAGGGGCAAACTCTCTCTCGCAGGTGAATGCAACGTC
AAGCGATGGGCGTTGCGCTCCATATTGTCTTACTTCCTTTTTTTAGAATTACTGCATAGCACAATTGATT
CGTACAATGCCGACTTTAAGAGTCGGCTTTTTTTTGTCCGTCATTTGTGGACTACGCTTTAAAGGGCGAA
TTCACCCACGCAGGAGATGACGATGCTGTATCGCAACAGCCTGATGATGAGCGACCCGGCTTTTCCCACC
GAACCCGTGCCGGTACCTGACCCGATCCCTAAACCGCAGCCCATTCCAGACCCGCCGACCGACCCGGACC
CGAGGCCAATCATCGACCCACCGGCGCATCACTGAAGTTTTCCCTCTCCGGGCGGAGAGGGAAGTAAGAT
TATTTGATTTCCAGAATATCCAGACGCTGCAGAGCGGCGTCCGCGCCGTCTTCTTCCGGCTGCCAGCCAA
CCGGCTGCATCGGAATGTCTTCACGATCGAACGCCAGATCGCCGCCGTTCACGACTTCTGAACCGTGAGT
AATATTGGCGAAATCAAACAGTTCGGTATCGCACATGTGTGACGGCACCACGTTCTGCATCGCCGTAAAC
ATGGTTTCGATGCGCCCCGGATAGCGTTTATCCCAGTCGCGCAGCATATCGGCAATCACCTGGCGCTGCA
GGTTTGGCTGCGAGCCGCACAGGTTACACGGAATAATCGGATATTCGCGGGCAATCGCAAAACGCTCAAT
GTCTTTCTCGCGGCAGTAGGCCAGCGGGCGAATAACGATGTGTTTGCCGTCGTCGCTCATCAGCTTCGGT
GGCATACCCTTCATCTTGCCGCCATAGAACATATTCAGGAACAGCGTCTGCAGAATATCGTCGCGATGGT
GGCCCAGCGCGATTTTGGTACAGCCCAATTCGGTCGCGGTGCGATACAGAATGCCGCGGCGCAGGCGCGA
GCACAGAGAGCAGGTGGTTTTGCCTTCCGGGATCTTCTCTTTAACGATACCGTAGGTGTTCTCTTCTACA
ATCTTGTATTCAACGCCGATGCTGTCCAGATAAGCCGGCAGAATATGCTCAGGGAAGCCCGGCTGTTTCT
GGTCGAGGTTGACCGCCACGAGGCTAAAGCTGATTGGCGCGCTCTGCTGAAGGTTGCGCAGAATCTCCAG
CATGGTGTAGCTGTCTTTGCCGCCGGAAAGGCAAACCATAATGCGGTCGCCGTCTTCAATCATGTTGTAA
TCGGCAATTGCTTCACCCACGTTGCGACGCAGGCGTTTCTGTAACTTGTTCAGGTTGTACTGTTCTTTTT
GAGTGGTCATGAAAGTCTCGGGCTCTGAATCCAACACGCACAGCGTGTCATGCTGGCGTGTATGGTACGG
ATTGCGGCGGCGAATGCCAGCAGGATTTACGGACATGCCACACCCATCGACTATGCTTTACTGGGTTAAA
CGCAATTCATAGCGACGAGGAGTGAGGTTTATGACCTTCGTAAAGACGAAAGATGGCGTCAACATCTTCT
ATAAAGACTGGGGGCCGAAAGAGGCTCAGCCGATTGTTTTTCATCACGGTTGGCCGTTAAGCGCCGATGA
CTGGGATAACCAGATGCTGTTTTTCTTAGGCGAAGGCTTCCGGGTTATCGCGTTCGACCGTCGCGGGCAC
GGCCGTTCAGACCAGGTCAGTGAAGGGCATGATATGGATCATTATGCTGCGGATGCCTCGGCGGTAGCGG
AACATCTGGATCTGAAAAATGCCGTGCACGTGGGGCACTCAACCGGCGGTGGGCAGGTAGCTCGCTATGT
GGCCAAATACGGGCAGCCTCAGGGGCGCGTGGCGAAAGCCGTTTTAGTCAGTGCAGTTCCGCCGCTGATG
GTGAAAACGGCGAACAATCCGGGCGGAACGCCGCTCGACGTTTTCGACGGCTTCCGTAAAGCGCTGGCGG
CAAACCGGGCGCAGTTTTACCTTGATGTCGCCTCTGGCCCGTTCTACGGCTTTAACCGCCAGGGGGCAGA
AGTCGCCGAGGGCAGCATCCGGAACTGGTGGCGGCAGGGCATGACCGGCAGCGCAAAAGCGCACTATGAC
GGTATTAAAGCGTTTTCAGAAACCGATCAGACCGACGATCTGAAAGCCATCACCGTTCCCGTCTTAGTGC
TGCAGGGCGATGACGATCAGATTGTGCCTTATAAAAATGCTGCCATTCTGCAGGACAAGCTGCTCAGCAA
CGGCACGCTGCATATCTATCCCGGCTATCCTCACGGAATGCATACCACGCATGCCGATACCATCAATGCG
GATATCCTGAAATTTATCCGCAGCTAATAGCCTGTTGTCAGGGGAGGCGAAAGGCCCCCCTTATTTATTT
GCCTGCTTATATAGCCGATGACAAAGACGATAATGCCGCCATCGCCGATTCGGTGTCTTTATGAGCCACG
AAAATATGGTCGTGGTAATAACCTGCCACCACGTTACAGCTGATGCCTTTATTTGCCAGCGCGCGTGAAA
ACGCGGCGGTAAGGCCCACGGCGGCGAGGGACGAGTGAATTTTCAGGGTTACCCAACTGGCGACATAGTC
GTAGCTAACGGCATGTTTATCCGCCAGATCCTGCGGCAGAACCAGCGTCACGCCCTCAGCCTCGCGAACG
GTCACAATGGCGGCATCTTTTATTTCCGCAGAAGGTGAGGCTAAAGTGCAAAAGACATATTTCCCGGGAT
TAAGCTCGGGAGCGGCATTGCTCAGCAGGATTTCAAGGTTATTTTCGCCAGACATGTATCGGTCTCCTTC
AGGTGATTGAAGACGGATTAAATAGCGTTTGAACGATAAATAAAAATTAAAAAATATGCTTATGGATTAG
TACATCTAATGAAAAGGCGGTGCGCCCTTTATGCACCGCCCTGGCTTATTTATTTCCCGCTCAGCATCTG
CCAGAGAAACTCTTCTATCATCGCCTGATGAGACGCCGTCTGGCTATTTTCCGGCGCGCTGCCGTGGCCC
GCATCGGTTTCCTCATACAGCCAGACATTGTCGTGCCCTTGCTGCTGCATACGCGCCACCATCCTGCGGG
CGTGCGCCGGGCTGACTCTGTCATCCTGAGTGCCGGTGGTAAACAGCGTGGGGGGATAATCCACGTCGGC
GGACACCTTGTCGAACGGCGAGTAGCGCAGCAGCCACTCTCGCTCTTCGGCAACTTCCGGGTCGCCATAT
TCGGCAATCCATGAAGCGCCTGCCAGCCAGTTGTGGTAGTTCAGCATATCCAGAAGCGGGACTTCGCACA
CCAGCGCGCCGAAGAGCGTGGGATAGTCGGTGAGCATATTGCCAATCAGCAGGCCGCCGTTGCTGCCGCC
CTGGGCCGCAAGCCTGGCGGGGCTGGTGATTTTGCGCGCCACCAGGTCGGCTGCGACGGCAGTGAAATCT
TCCCAGGCTCGGTGGCGGTGCTGTTTGAGCGCGGCCTGGTGCCACGCCGGGCCATATTCACCGCCGCCGC
GAATATTAGCGACAACGTAGACGCCGCCTTTTTGCAGCCACGTCACGCCTTTCGAACCGAGGTAATGAGG
CGTTAAAGAGACCTCAAACCCGCCGTAACCGTACAGCAGCGTTGGGTTATCACCGGAAAGCGTTAGCGCT
TTGGCTGAGACCTGGAAGTAGGGAATACGCGTGCCGTCCTCAGACAGGGCGAAGTGCTGAGTCACGCTAA
ATTCCGCTGCGTCAAAGCAGGTCGGATCCTGTTTGACGAGGCCGAGCGTATCGTTGTCCAGATCGCCATA
GCTCAGGCTATTCGGCTGTAAAAAACCGTGGCTGACCAGCCGGTAGCGATTGCTTTCGTCATCAATACCG
CCGGCGGAGACATTGGTAAAATCAGGCAGCTCCAGCGTTTTCACGCAGTGGCGTTGCCCGTTTTCGATTT
TTATAAAATCGACTTTTTCGACAGCATCCTGGCTCAGGTTAAGCAGGAGGTAATCACGGGTCGAGCCGTA
GCCTTGCAGCGTGGTGCGGGAGTTGGGCGTGAAGAGTGGAATGAAATTGCGCTCACCTCGCTGAAAATCA
GCTAAATCAATAGCCAGCAGGGCACCTGCGGGCCAGGTTGTCTCAGCTATTGTCCAGTCGGAGGTTAGCG
TGACCAGCAGCCAGTCTTTAAAAAATCCGCAGGAGGCATCCTCCGGGACGGCGATAAGCGTCAGCGTGTC
CTGCCCGGTCAATAGCCAGGTCTGCCCGCGGTAGAAGTCTTTGCTGCAGTGCACCAGATCGCGCTCAAAA
CCGGGGGTATCGTCATGCCAGGCTGAAACGGCCATATCCGTAGCTTCGCCAGCGTAAATCAGCGCGGCAT
CCTGCGGCGATGTGCCACGAACCCAGCGGTAAGCGCAGCGTGGATAGCCGGAGGTGGTGAGCGTGTCGTC
ACCCGCGTCCAGCGCCAGCAGCAGGGTATTTTCATCCACCCAGCTTGCCGAGCTTTTGCTTTCCGGCAGG
AAAAAACCGTCGCGAATAAACGTTTTATTCACCAGATCGAATTCACGTATTTCACAGGCATCGCCGCCGC
TGGATAAAAAGATCAGCGCCCGCGAGTAGCCAGGATGAAGCAGATCTGCGCCGTGGTAGCTCCAGTTCGC
GTCTTCGTCTTCATTCAGGCGATCGATATCCAGCACCGTTTCCCATTCCGGCGTGGCCGTCAGATAAGAG
GCTTCAGACGTCCGGCGCCAGATGCCCCGAGGATGCTCGTCATCCTGCCAGAAGTTATAGACCTTTTCGC
GGTAATGGCTTCCCCAGGGAATGTTGGTTTTATCGTCAAGCGACCGCAGAATGGCGCCCCGCATCTGTTG
AAAACGTTCTCCTTTGGCGAACCTGTCCGTGGTGCGCTGGTTTTGTTTTTCCACCCAGCTTAGCGCCGCG
GCATCTTCCGGGGTTTCGAGCTGGTTAAGCAAATCCTGAATCTCTGGCTGTGTCATCACGCATCCTTTTG
TTGGGTAACGGGCCTGCTGTTGACCATATCACTATGCTCTTTTTCATTACACCTTAAGGCTTTTATGGAT
TCTGTCTGCGGGCTAGAGTTTTTTCGTTTGCAAAACAAATGGCTTAGCAAAAGTGCGTGTTTTCTTGCTT
GAAGTGTCTTTTTTACCTGATACTGTATATATAAACAGTATTTGCATTGGCGGTATCATGAACCTTCTCA
AACCTGCGGCGCATTGCCCTGACTCTTCTTTACCTCTTTTTGGCGACCTGGTGCAGTGCGGGTTTCCGTC
ACCGGCTCAGGACTATGTTGAGCAGCGTATCGATCTCAATAAGCTGCTGGTGCGCAATCCCGGCGCGACC
TACTTCGTGAAGGCGGCGGGGGACTCGATGGTGGAAGGGGGAATCGGCGAAGGAGATTTGCTTATCGTTG
ACAGCTCAAGAACGGCGTCGCAGGGCGATATTGTGATTGCGGCCATTGACGGTGCCTTCACCGTGAAGCG
CCTGCAGCTTCGCCCGACGGTGATGCTGTTGCCGATGAACAGCGCCTGGTCCCCGATTCCCGTGACCGAT
GACGTCCCGCTCGATATCTTTGGCGTCGTCACTTTTATCATCAAAGCGGCGAGCTAGATATGTTTGCGCT
GGTGGATGTGAACAGCTTTTACGCCTCGTGTGAAACGGCCTTTCGCCCCGATCTCGCGGGAAAGCCGATT
GTCGTTTTGTCTAATAACGACGGATGTGTGATCTCGCGCTCCGCCGAAGCCAAGCCCTTTGTGAAAATGG
GCGAACCCTTTTTTAAGCAGAAAGAGTCGCTCAGACGGCAGGGCGTGCTGACGTTTAGCAGCAACTACGA
GCTGTATGCTGACATGAGCCAACGGGTGATGGGCGTGCTCGAAGAGCTATTGCCCAGGGTTGAGGTTTAC
TCCATTGACGAAGCATTTTGCGATTTAACGGGCGTCAGCAATTGCTGCAACCTGAAGGCGTTTGGGCTGT
CTGTCCGCGCGGCGATTCTCCAGCGCACTCGCCTGACGGTGGGGGTCGGCATTGCGCCGACAAAAACGCT
GGCCAAGCTGGCTAACCACGCCGCAAAAACGTGGCAGGAAAAGACCGGTGGCGTGGTGGATTTATCTCGC
CCTGAGCACCAGCGCTGGCTTATGGCAAAGCTTGCCGTGGGCGAGGTCTGGGGCGTGGGTCGGCGAATGT
CGAAAAAGCTCGAAGGCATGGGCATAAACACGGTTTTGCAGCTTGCCGATGCGGACATCCGTTTTATTCG
CCGGCACTTCAGCGTGGTGCTGGAAAGAACGGTGCGCGAGCTGCGCGGCGAGTCATGCCTTGAAATGGGG
GAATTTGCGTCTGCTAAGCAGGAAATCATCTGCAGTCGCTCGTTTGGGGAACGTATTACCGAGTTTGAAG
ATATGCGTCAGGCCGTCAGCAGCTATGCAAGCAGAGCGGCGGAAAAGCTGCGTGCCGAACACCAGTATTG
CCGGGTTATCTCCGCCTTTGTGAAGAGCAGCCCGTTTGCGACAAATGAGCCTTATTACGGCAACTGTTCA
TCCGTTTCGTTGCTTATCCCAACGCAGGACAGCCGGGATATTATCCAGGCCGCGATGCAGAGTCTGGAAG
CTATCTGGCAGGAAGGGCATCGCTACCAGAAAGCGGGCGTCATGCTGGGGGATTTCTTCAGCCAGGGCGT
GGCGCAGTTCGATCTCTTCGACAGCAGCGTGCCGCGGCTTAACGGCGAAAAGCTGATGACCGTTCTGGAT
CGCCTGAATAAAGAACAGGGCAAAGGAACACTCTATTTTGCCGGGCAGGGAATACAGCAGCCGTGGGCGA
TGAAGCGTGAAATGCTGTCGCCGCGCTATACCACGCGTTATGCTGATCTGCCCGTGGCGCGAGTTTGCTG
ATTTTCGCATGGCAGTGAGATAGTCACTCTGCGGAACTTTTTTTTACCCGGTCTGTCAATATCACAGCTT
GAGTTATTGGAGAGTGTTACGAAGTGAAAGGATTTTTGACGGCATTAATACTGATTGCCAGCTTCCTGAT
TGGCTGCGCGATGTACTACAAAGTGGGTTGTTGGTTTGAGGATGACATCATCAATTTCTATGCCGGGGAC
GAAGGGTAAAGACCAGGGTAACAACGCAATGTGCCCGCATTATTACCCGGCGGCTTAGCCTTTAAAGACC
GAAAACTTTTTGGTCACAGGCTTGAGCTTCTCGGTTTCACCGTAGAGCGCAATGCCCACGAAGTCGAGAT
CGGCGAAGGGCGTTTCGAGCGTATCTTTGATTTGTTGTTCGGAAGAGTGCGAAAGCATTGTGGTGGTGAA
GAAGTTATACAGCACGCCTTCTTCCCGGCATTTCTCAAGCGCCGTCGCCAGCTGGCTGCTGTTCTTAGAC
TGAAGCACCACCACCGGATAATGGTTCATATAAGCACTGAAGCCGCTTTCCTGGTTGGGATAATCATGAA
ATTTAGGCTCATCCGCTTTGAGCATAATACCGCCGCAAAGGTGGCCCACGGCATTCATTTGCACGCTGAC
GTCGGCGGTGCGGTTCACGATGACATAAAGCTTATAGTCATTATCTTCGAACATTCTGGCTCCTTATCTG
CCATTAAGCGCGTCCTCTGATTTAGCTTAGGACGCAAAGCCAAAGCATAGTAATCATTTTTTTATCTGGC
TTCCTGTTTACGATCAATCTTTAAGCCGCGTTTTATCTGCTAGCTGGAATTCTCTCTTACGGAAAAACGG
CACCTTATCGAAAGGGGCCGTTTATTATTGTTTAGCCCGCTAACGCAGCAAAATTGATAAACTCACGCCT
GAATCACGCGAATCTGCTAGCATACGCGCCTGCCCGTTATTATTAAGAGATGACCATTGTGACCGCTTTT
TCCGCACTGAACGCTTTACCTGAAGCACAACTCGCCAACCTTAGCGAACTGGGGTATCACGAAATGACGC
CCGTTCAGGAAGCGGCCTTGCCCGCCATTCTGGCCGGAAAAGACGTCCGTGCGCAGGCAAAAACCGGCAG
CGGCAAAACGGCTGCTTTCGGCCTTGGCCTGCTGCAGCACATTGATGCCAGTCAGTTTTTAACCCAGTCG
CTGGTGCTGTGCCCGACGCGTGAGCTGGCCGACCAGGTTGCTAAAGAGCTGCGTCGCCTGGCACGCTACA
TGCCAAATATTAAAATCCTGACCCTGTGCGGCGGCCAGCCGTTCGGCGTACAGCGCGACTCGCTGCAGCA
TGCGCCGCACATTATCGTTGCCACGCCAGGCCGCCTGCTGGATCACCTGAAAAAAGAAACGGTGAAGCTG
AATGCCCTGCAAACGCTGGTGCTGGACGAAGCCGACCGTATGCTGGATATGGGCTTTGCCGACGCTATCG
ACGAGGTTATCGCCCACGCGCCGGTAAAACGCCAGACCCTGCTTTTCTCCGCCACGTGGCCAACAGCCAT
TGCTGCGATCAGCGGCCGGGTTCAGCGCGACCCGCAAACTATCGAAATTGATACCGTCGATGAACTTCCG
TCCGTAGAGCAGCAGTTTTATGAAGTTTCGCGCGGCGGCAAGATTGGCCTGCTGCTGGCGCTGCTGAGCA
AACATCAGCCCGCGTCCTGCGTAGTGTTTTGTAATACCAAAAAAGATTGCCAGGCCGTTTGTGATGCGCT
GAATGAACGCCACCAAAGCGCGTTAGCGCTGCATGGTGATATGGAACAGCGTGACCGTGACCAGACGCTG
GTGCGTTTTGCTAACGGCAGCAGCCGCGTGCTGGTGGCGACCGACGTTGCCGCTCGTGGGCTGGACATTA
AAGCTCTGGAAATGGTCATTAACTACGAGCTGTCGTGGGATCCGGAAGTGCACGTCCACCGCATTGGTCG
TACCGCGCGAGCGGGGCAAAGCGGGCTGGCTATTAGCTTCTGTGCGCCGGAAGAGGCGCAGCGTGCGAGC
GTGCTGGCAGAGATGCTGAATCTTTCGCTGAAATGGCAGCAGGTGCCGTCCGGCGTCTCCGTGAAGCCGC
TGGAAGCAGAAATGGCGACGCTGTGCATTGACGGCGGCAAGAAAGCCAAAATGCGTCCGGGCGATATTCT
GGGCGCGTTAACCGGGGATATGGGGCTGGAAGGGGCGGACATCGGTAAAATCGACGTCCACCCAATCCAT
GTTTACGTTGCGGTGCGCCAGTCCGTGGCGCGTCACGCGTGGAAGCAGCTGCAACAAGGGAAGATTAAGG
GCAAGTCGGTGAAGGTTCGCCTGCTGAAGTAAACGAATTTTCCCCTCATCCTGACCGTTTCCCCACCATC
ATTCCCCCTCTCCCCACGGGGGAGAGGGGATAAAAAGAACGCCAATCTATGTTTTCCCCCTCTCCCTTCC
AGGGAGAGGGCCGGGGTGAGGGGCATTCCCCCCGATTACTCGCTAACCTTCTCCGCTTTACCCGCCAGCT
GTGCCAGGAAATCATACCGCTTCTGCAAATCTGCCGCAGCGTCTTTCCAGAGCTGCTCGGCGACTTCCGG
CTGCTGGGCATTCAGGCGACGGAAACGCTGCTCTTTCATCAACGTATCGGCCAGCGCATCGGACGGTGGA
CGGGAGTCCAGCGCCAGCGGCAGCTTGCCTTCGTCCGCACGGCGCGGGTCAAAGCGGTAGAGCGGCCAGA
AGCCGGTGGCGGTCAGCTGACGCATCTGGTCATGGCTCAGCGCCAGATCGTAACCGTGCTCTTCGCAAGG
ACTGTAGGCGATGATCAACGACGGGCCAGGATAGGCTTCCGCTTCCTGAATCGCCTTCATCGTCTGGTTA
AGCTGTGCGCCCAGCGAAATCTGCGCCACATACACGTGGCCGTACATCATCATGCTGACGCCCAGGTCTT
TACGCGCCTTGCGCTTGCCGTGCTCGCCGAACTTGGTAACCGCGCCCAGCGGCGTAGCCTTAGAGGCCTG
GCCCCCGGTGTTGGAATAACACTGCGTATCCAGCACCAGAATATTGACGTTCTCGGTCAGGCTCAGCACG
TGGTCGAGGCCGCCAAAGCCGATGTCGTAAGCCCAGCCGTCGCCGCCAATCAGCCAGATGGATTTCTCCA
CCAGCGCGTCGGCGTCGGTGACCAGCTGACGAGCATCCGCATCGTCTACGTTAGCCAGATGCTTGCGCAG
CTCAGCAACCTGTTCGCGGCGAACTTCCGGTGTGGCTTCGGCGTGAAGCTGCTCGTTAAGCTCAGCCGGG
AGTTTATCGGCAAACTGCCCCAGCAGGCGCATGACGCGGGCGCGGTGCTGATCCACCGTCAGGCGGAAGC
CCAGGCCAAACTCGGCGTTATCCTCAAACAGCGAGTTTGCCCATGCAGGCCCGCGGCCGTTGGCGTCGGT
GGTGTACGGCGTGGACGGCAGGTTACCGCCGTAAATAGACGAGCAGCCGGTAGCGTTCGCGATAAGCATA
CGGTCGCCGAACAGCTGGGTCAGAATTTTAATATACGGCGTTTCACCGCAGCCGGAGCAGGCGCCAGAGT
ACTCAAACAGCGGCGTTAACAGCTGAGAAGTACGAATGTCGATGCGCTCCAGGCTGGCACGATCGATTTC
CGGCAGCGCGAGGAAGAAGTCATAGTTTTCTTTCTCTTCTTCAACATGCTCAAGGCGGGACATCATATTG
ATGGCCTTGATTTCCGGGTTCTGACGGTCTTTTGCCGGGCAAACTTCCACGCACAGGTTACAGCCGGTGC
AGTCTTCCGGGGCCACCTGCAGCACATATTTCTGGCCGCGCATATCGCGGGACTTCACGTCCAGAGACTG
CAGGGCTTCCGGGGCGCCATCCATTGCCTCCGGCTGAACCACTTTGGCACGAATAGCCGAGTGCGGGCAG
GCCGCCACGCAGTGGTTGCACTGGGTACAGATATCCGGCTTCCAGATAGGGATTTCTTCGGCAATGTTGC
GTTTTTCCCACTGGGTAGTGCCCATCGGCCAGGTGCCGTCAGGCGGCAGCGCGGAAACCGGCAGGGCATC
GCCAAGCCCGGCGAGCATGGCGGCGGTGACGGTTTTCACAAAGTCAGGGGCGGCGTCGGATACCACTGGA
GGGCGCATCGCGCTTTCCGGGTTAACCGCCAGCAGAGGTACTTCGGCCAGGGAATCACGAGCCAGCGCCA
GCGCCTGCCAGTTACGCTCGACGATTTCTGTCCCTTTGCTGCTGTAACTTTTGGCAATCGCGCCCTGCAG
CTCCGCCAGCGCGGTGTCGCCCGGCAGGATCTGCGTCAGGTGGAAGAACGCCATCTGCATCACGGTGTTG
ATGCGGGCGCCCAGATGGCATTCACGGGCGATTTTCGCCGCGTTAATGACGTACAGTCTGGCCTGTTTCT
GGTTGAGTACTGCCTGAACTTCCTGCGGCAGGCGGCTCCAGACTTCGTCGGCGGCGTAAGGCGTGTTCAG
CAGGAAAATACCGCCGGGCTTCAGGCGCTCGGCCATCTGGTACTTGTCGATAAACTGCAGCTGGTGACAG
CCGACGAAATCGGCTTTCTCAATCAGGTAGGTAGAGTTGATTGGCTGTTCGCTGACGCGCAGATGCGAAA
CCGTCAGGCCACCGGCCTTTTTGGAGTCATAAACGAAGTAGCCCTGGGTAAACCACGGCGTGGAGTTCCC
GATAATTTTGATGTTGTTCTTGGTGGCCGAGACGCTGCCGTCGCTGCCCAGACCATAAAACAGCGCTTCC
AGTTTGGCGCGGTTAGGCAGGGTGTTTTCCGGTAACGGCAGCGAAAGGTTGGTTACATCGTCGTAAATTC
CGACGGTGAAGCGCGGGCGTGGTTTGGCTTCGCTCAACTCGTTAAAGATAGCCAGCACGCATTCCGGGCC
GAACTCTTTAGACGACAGCCCATAGCGGCCGCCGATGACGCGAGGCAGCGTTTCACGGTCGCCGCGGCTC
ACGGCTTCGGCAAGCGCGGTCATCACGTCGAGATACAGCGGTTCAGCGAGGGCGCCTGGCTCTTTGGTTC
GGTCAAGCACCGCCACCTGGCGCGCGGTTTGCGGCAGAACCGCCAGCAAATGTTCGGCGGAGAAGGGGCG
GTACAGGCGAACCTTCAGTACGCCGACTTTCTCGCCCCGGGTCAGAAGCTCATCCACGACCTCTTCGCAG
GTGCCGACGGCGGAGCCCATCACGATAATCACGCGTTCGGCTTCAGGATGGCCGTAATATTCGAACGGAC
GGTAGCTGCGGCCTGTCGTCGCAGCAAAGTCGTTCATCGCCTGTTCAACGTGAGCATAAACCGCGTTGTG
CCAGGGGTTGGTCGCTTCACGAGACTGGAAATAGGTATCCGGGTTAGCCGAGGTCCCGCGAATCACCGGA
TGTTCCGGGTTCAGGGCACGAGCGCGATGCTCGTCGATCTCTTTTTGCGGCAGCAGGCTGCGGAGGGTGT
CATCCGCCAGCGGCACGATTTTGTTAATTTCGTGCGAGGTGCGGAAGCCGTCGAAGAAGTGAATAAACGG
CACGCGGCTTTTCAGGGTCGCAATGTGCGAAATCAGCGCGAAGTCTTGAGCTTCCTGGACGCTGCTGGCG
CACAGCATCGCACAGCCGGTCTGACGCACGGCCATCACGTCCGAGTGGTCGCCAAAAATGGACAGCGCGT
GGGTTGCCACGGTACGCGCGGCAACGTGGAGAACAAAAGGCGTCAGCTGGCCAGCAAGCTTGTACAGCGT
CGGGATCATCAGCAGTAAACCCTGCGACGAGGTAAACGACGTGGAAAGCGCGCCGGTTTGTAGCGCCCCG
TGCACCGCCCCGATCGCGCCGGCTTCCGACTGCATCTCGACTACGCGAGGCGTATCACCCCAGACGTTTT
TTCTGCCGTCGCCGGACCAGGCATCGGCCTGTTCGGCCATCGTTGAGCTGGGGGTAATAGGATAGATGGC
AATTACTTCGCTGGCACGAAACGCCACGGAGGCGACTGCACCGTTGCCGTCGATAGTGATCATAAGACAC
CCTTACATTGCGCAAAATAAAGGGACCCGCCTGCCTGCCTTGAGTCCCGTAATAACCCCCAATTATAGTA
CGTCCATCTATCTGCTTGAAGTTGCTGAGCCTCCGAGTGCACAAATTGATCCAGGCCTGGCGTGACGCGT
GAGTGAAATGTGTTACCTGAATATCTTATGGTGATTAAGAATTTGTAACGCGGGCAAGATGCGGTATGGA
TAACGCTTTCTCAGAAGAAGGCGACAAAATGTCTACAGGATCGTTAACAACGCTGGCAGGAGCGCTATCG
GATGTCTGGCGTTCACGGCTGCTTGGGCAGGTCGGCCAGGCCAATATCAAGCTGATCAAAATGGGCGGCG
AGGGGATTCCCGATGAGTCCCATATCGGGTTTGAAGAATTACTGGTGGTGATTGAAGGGCAGATGACGCT
GGTGGTGGACGACAAAACCTTCTCGCTCGAAGCCGGGGATTATTATCTGGTGCCCAAAGAGGCGGTGCAT
CGCGTGCTGCCCGGCAGCCACGGCACGCTGTTACTCATCGATGCAGAGCCGCATTGAACGCCGGGGCGCT
CAGAAAACTCTGATGTTTTAGTTTGAAAGGTGATCTAAGCCACATAAAACAACACACTTTATTGCTTTGT
GCTCTCGACGCAGCGGGAGCCATGCGCCATTATGCAAAGGTTTTGCATATTCAGACGGGAGAGAGAAGCC
ATGCGCGCTGCGTTTTTAGCCGGTTGTGCCGCACTGTTATTATCAGCATGCAGTAATGAACCCCCTCAAC
AGGCCACTGCGGCCCACGTACCCCCCGGCCTCAGGGCGGCGATGTCCAGCCAGGGCGAAGCGAACTGTGC
GATGATTGGCGGCACGATGAGCGTTGCGCGTCAGCTGGACGGCAGTGCGATGGGCATGTGTGCTATGCCG
AACGGCAAACGCTGTAGCGAGAACTCGCTTGCCGCTGGCACCTGTGGAAGCTACTGATTAATTAACCAGA
TCGGCCAGTTTGTACGTCAGCGTGTGCTGGCCGCTTTTCAACACCAGCTGCTGGTTTGCCAGAGAAACGT
TAGCCCCGGCGGTCAGCATCTCATTAATACGGTGATCCAGGTCGTTAAGCTGTGGCTCAACGCAAAGCAT
CATAGTCATGCCCAGCCCTTTCACCTTCAGCGTATTGTTCTCAAGCGTAGCCTGGCCCATAAAGCGGTTA
CACATCGCGCCAGAAATATGCATGTTCTCACCGAAGCTCAGCTCAGGCGCGCGTTTGGTGTTTTTAACGA
CCAGAGGCTTGCCGTCAACGCTCTCCAGCACAAAACGGTGGTGCTGCAAATCTTGTGCAGTCACGGAACC
TTTATCCGCCGGTTGGGCACAGCCCGCCAGAACAACGCTTGCCAGCATCAGTGAAGCAAACTTTTTCATC
TCTTCTCCCTAAGGTTTATGTGTCATCAATGAAAGGGCGCCACTTTCGCAGGATGTGGCGCATGAATCAG
TAAGGATATTCTTAAAATAAACCCTCTTCCTGCGAGAAGAGGGTGTGAAATCAATTAATTTGGTTCGGGC
AGGGCTCGCCTTTTTCTAACTGACGCAGGTTCTCAAGCGTAGTTTCAGAAATGCTGATCAACGCTTCAGC
CGTCAGAAACGCCTGGTGGCCGGTAAACAGCACGTTATGGCAGGCGGAAAGACGGCGGAACACGTCGTCC
TGAATCACGTCGTTAGACTTATCTTCAAAGAACAGATCGCGTTCGTTCTCGTACACGTCCATGCCCAGCG
CGCCGATTTTCTGATGCTTCAGGGCGTCAATCGCGGCCTGGGAATCAATCAGTCCACCGCGGCTGGTGTT
AATCACCATCACGCCGTCTTTCATTTGATCAAACGCGCTTTGGTTCAGCAGATGATAGTTTTCCGGCGTC
AGCGGGCAGTGCAGGGAGATAATATCGGACTGCGCGAACAGCGTTTCGAGGTCGACATACTCCACGCCTA
AATCCAGCGCCGCGGCGCTTGGGTACGGATCAAATGCCAGCAGGCGCAGGCCAAACCCCTTCAGGATACG
CAACGCGGCAATGCCGATTTTACCGGTGCCGATGACCCCGGCGGTTTTGCCGTGCATGGTAAACCCGGTT
AATCCTTCCAGAGAGAAGTTGGCGTCGCGGGTACGCTGATAGGCGCGATGGATGCGGCGATTAAGGCACA
TCATCATCCCGATAGCGTGTTCAGCCACGGCTTCCGGCGAGTAGGCAGGCACGCGAACAACCGGCATACC
AAGCTCTTTTGCCGCGTCTAAATCTACGTTGTTAAAGCCGGCACAGCGCAGCGCGATAAACTTAACGCCA
TGTTTTTTTAGCTCTTCCAGCACCGGGCGACTACCATCATCATTAACGAAAATGCACACGCCGTCACAGC
CGTTGGCGGTTTTGGCCGTTTTTTCGCTCAGCAGGAAGTCAAAAAATTCAAGATCAAAGCCATACTCCTG
GTTAACCTGCTCCAGATACTTTTTGTCGTACTGTTTTGTGCTATAAACCGCAAGTTTCATAAGACTTATC
TCCAGAAAGGGTTGGTTCTAAAATTATCATGCTTAAAATAATCATACAATTTATAAACTGAAATTTTAAC
GGCAGGTGACTATTTCACTTTCCGGGCAGACTATGCTTAATGCAGCCGCTGCCTTCACGCCCGGCCTGAA
TCGTGCCAGAATAATGACATATTTCGGCTTAAATTGTCGCTGAATCAGGATATTAACCACCCATGAAGGG
TAAATACAAACCCGCTCTAGCCCTGCTGCTTGCGCTCATTCTATTGCCGCTGTCGCTGCTGCTCACGGTG
GCCCACTGGCTGCCAACGCTCGCCGGTATCTGGCTGCCTCAGGGGACGCGTATCGCCATGGAGGCCAGCC
CACGCCTGCACAACGGCGCGATTGTGATTCCCGATCTTCGCTATCTTGCCGGGGAGTGCGAGCTTGCAAG
CCTTAAGGATGCGACCCTCAGCCATCCGAGCCGCTGGCGGCTGCATCTCGCCGCGCTCAACCTGAACCCC
GACTGCATCAGCAAAATCCCGGCGGAGGACTCTGCGCCTGCCGCGCCGCGTACCCTTGAAGAATGGCAGA
AAATGCTGCCGAACACCTGGCTGACTATCGACCAGCTTAACGTTACCCCGTGGCTGCAATACGCGGGAGC
GCTGCATCTCTCGCTCACGCCGCGGCAGCAACGGCTGGATTATCAGGGCAAATTGCTCACGCTTTCTGCC
ACCCTCAAAGGGCAAAACCTGCGGGTCAGTGAACTGAAAGTTGGAGCGTTTGAAGGGCTTCCTCCGCTTG
AGCTGGTCGGCGACTTAACGCTGCCGTTAGTGCCAGATGGCCTGCCAACGGACGGCCAGGTTGCGACCCA
GCTGCAAATTCCGCAGGAGCCGGACAGGCTGAACGTCGCCCTTAACTGGCACACAAATGCAGGGACTTTG
ACGGTCAAAAAATCTCAAGGCGACGAGGCGCCGCTGCTGAACATTCCCTGGCGTCTGAGTGAAAAGGCCT
TTGACATTGACGCCGGGCAGTGGCGCTGGCCTTATGAAGGTTTCCCGCTGGGCGGCGGGCTGACGCTGAA
AGTTGAAAACTGGCAGGACGGGCTGGATAACGCGGTATTTACCGGGCGCATGAACGTGCTGACCCAGGGC
GCAGCCGGGAAGGGCAACGCCGTGTTAAACTTCGGCCCCGGCAAACTCAGCCTGACCGACAGCGCCTTGC
CGCTGCAGCTTACCGGCGAGGCGAAGCAGGATCGGCTGATTTTTTACGCAGTGCTGCCGGGGCAGCTAAC
GGGTGCCTTGACCGACCCGGCGCTGTTGTTCCAGCCCGGCGCGCTGCTGCGTTCTCGCGGGCGCCTCATT
GAAACCCTGAACATCGACGACGTGCGCTGGCCGCTGGCGGGCGTACGCGTTTCCAGTAAAGGCGTGGACG
GCAGGCTGCAGGCTATTCTTCGTGCCCACGATAATGAAATGGGAGCCGTTGAGCTTCACCTTGACGGCAG
GGCGAACGACTTCCTGCCGGACGCCGGGCTGTGGCAGTGGCGTTACTGGGGTAAGGGCAGCTTCAGGCCG
ATGCAGGCTAAATGGGACGTGCGCGGGCTTGGCGAGTGGCGGGACAGCGCCATCGAGCTGAGTTCGCTGT
CAACCGGCTTCGACAAACTTCAGTACGGCTCGATGCTGATGTCCAAACCTCGCCTGGTGTTGGACAAGCC
GCTGCGCTGGGAGCGTGACGAACAAAAAGAGACCTTTAACGGCGACTTCTCGCTTGATGCAGGCGCCACC
ACCTTTAGCGGCGGCAGCACCTTGCCGCCTTCAACGCTTAAGTTCAGCGTAGATGGGCAAAACCCGACCT
CTTTCCTGTTCAAAGGCAATCTGCATGCCGGGAAGATTGGCCCGGTGCGCGTAGTGGGGCGCTGGGACGG
AGAGCGCCTGCGCGGCAATGCCTGGTGGCCAAAACAAACGCTCACCGTGTTCCAGCCTTTGCTGCCGGCT
GACTGGAAAATGGATCTCAAGGGCGGCGATCTGTACGCCCAGGTTGCCTTCTCCGCCGCCGCAGAACAAG
GCTTCGAGGCCGGAGGCCACGGCGTGGTGAAAAGCGGCAGCGTCTGGATGCCCGACAACCAGATTAACGG
CGTCGACTTTGTGCTGCCGTTCCGCTTTAGCGATTCTACCTGGCACCTTGGCACCCGCGGGCCGGTGACG
TTGCGTATCGCCGAAGTGCGCAACCAGATAGCGGCGCAGAACATTACCGCCGATCTGGAAGGCTGGTATC
CGTGGAGCGAGCAACAGCCGCTGCTGCTGACCAACGTCAGTGCGGATGTGCTCGGGGGCAAAATTTCAAT
GCAGCAATTGCGCATGCCGCAGCGTGACGCGGCGCTCTTGCGCCTGACAGGGCTGTCTTCCAGCCAGCTG
GTAACGGCGATTAACCCTAAACAGTTCAGCATGTCCGGGCGCTTCAACGGCGCGCTGCCGCTGTGGCTCA
ACCATCCGCAGTGGATTATCAAAGACGGCTGGCTGACCAACCCGGGGCCGATGACCTTCCGCATGGATAA
AGACATGGCGGACGCCATCGTCGACAACAACATGGCGGCGGGCGCGGCCATCAACTGGCTGCGCTATATG
GAAATATCACGCTCCTGGACCCAAATCGATCTGGATAACCTCGGCGTCGTCAGGATGCGTTCAAGCGTGA
CCGGCATTAGCCACGTCGAGGGCAAAACCAACACCGTCAATCTCAACTATACCCATCAGGAAAACCTGTT
TACCCTGTGGCGCAGTTTACGCTTTGGCGATAATTTACAAACCTGGCTGGAAGAGAACGCCGCGCTGCCA
ACAGCTCGCTGCGCCCGACCCGGTGAAGCCTGTGAGGAACCCAAATGAAATACTTTACCGCCGCGCTGCT
GGCATCGATGGCCCTGATGCTGGCGGGGTGCACGCCGCGCATCGAAGTGGCCGCGCCCAAAGAGCCGATA
ACCATCAATATGAACGTCAAAATAGAACACGAGATCCGCATCAAGGTGGATAAAGACGTCGAAAGCCTGC
TTAAAAACCGTAGCGATTTGTTCTGATTAGGGGAACGGCGATGAAATCAATGATTAAAGGCGTGCTGCTG
GCCGGCCTGTTCTTCAGCGCGTCAGCGATGGCGCTCACCCTGAGCGAAGCTCGTGAACAAGGCCGGGTAG
GCGAAACGCTCAGCGGCTATATCGCGCCGATTAAGCAGGACCCGGACACGCTTGCGCTGGTGAAAAGCAT
CAATGAAGGCCGCGCCCGGCATTATCAGCAGCTGGCGGACACCAATAATGTCTCAATCAACGAAGTCGCG
CGGCTGGCGGGGCAAAAACTGGTGGACAGAGCGCCCGCCGGTGAATACGTGCGCGGCCTGAACGGGCAGT
GGATGAAGAAATAGCTTTATGTCTATTCCCCCTCTCCCTGGAAGGGAGAGGGAATAAACAATGTTCACCA
TCGTCTATTTTCCCCCTCGCCCCTCTGGGAGAGGGCCGGGGTGAGGGTTACCTTTCAGGCCGCCTGAAAG
CGCTTGCGATACTCCCCCGGAGATACACCAAACCTGCCTTTGAACGCCGTTGAAAAATGGCTGTGATCGG
CAAATCCCCAGCTGTAGCCAATGCCTGCCAGCTTCTCGCTGTGGCTCGCCGTACGTAGCGCCTGGGCGCA
GAGATCGAGCCGCCGGTTTTTGATGTACTGAGCCACCACCAGGCCTTTATCGGCAAACAGGCGATAGAGG
CTTCTTACCGACATCCCGGACTCGGCGGCAATCCACTCCGGGCGCAGGGTTTCCGACTGAATATGTTCGT
CAATCAGCGTCATTACTTTTTGCAGATGGCGATCGCGCTTTGAATGCGGCAGGCTGTGCCGGGTCAGCGC
CGGAGCAAGCAGACAGGCAATCGCCTCAAGCGTGGCTTCACTTTCTCCGCCGGTCAGGCCGTCGCTGCCC
ATGCTTTCACGCAGCAGGCCGTGGCTGAGGCGAACCATCGGCATTTCGGCCGGGAGCCTTTGCGCGCAGG
GGATTTCCCCCAGACGCAGGTGCTGCTCCAGCAGGTGGCGGGGCAGCAACAGCGAAACCTGCTTCGCCCC
GTGGGTATAGGTAAAACAGCTGGGGCGTGAGGCGTCGATAAGCGTGATATCTCCCTGGCCGAGCACGGCC
TGGTTTTCCCCTTGCTCCATCACGGCTTCGCCCTCCATCTGGAAGACGGTATAGAACCAGGCGTCGTTAC
TTTGGGCGACTTCGCGGCTTGTTCTGAGCAAACGAGCCTGGTTAATCTCTACCACGCTGAGTTTAATAGC
ATGGGCAAGATGCTCCCTCAGGCTGCCGTGAAACCCTTGCTCAAGCGCCGCGCCCGAGAAACGACCACAT
GCGACATTCACCTTCTCCAGCCATCTTTCGAATCGCTCGTTATGTTGTCTTTCCGCCATAGATCCTCACT
TATCGCCGCCCGAAGCCAATAACTATAGGTAAACGTGATTCAAAAAAAGAATCATCATCAACATTTGTGT
AGCGTGTCACAGCCAACAAAGCGAATGTCAGCCGCAGAAAACCCTAACCTCAACATAACGCCTAGAATGA
AGGGGGGCTACACGATAATGACCTTGATAAGGAGATGCTATGACTGAGCCAGAAACGGTAAGCGTGCTGG
GCAATGTGCGCCAGTTTCTTCAGCGTTCTCATGGGCTTTACATTGACGGCGGCTGGCAGGAGTCTGACAG
CGAAGCGCGTCTACCGGTTTTTAACCCTGCAGACGGGCAACAGATTTCCAGCAGCGCCGATGCCAGTGTG
GCGGATGTTGACCGGGCGGTAACGTCTGCCTGGCGTGCGTTTAGCCGCGGCGTATGGGCTAATATGCTGC
CTGCCGGGCGAGAAAGAGTCCTGCTGCGTTTCGCAGATCTGCTTGAGCAAAATACGGAAGAGCTGGCGCA
GCTTGAGACGCTTGAACAGGGCAAGTCCATCAACATTTCCCGCGCGTTTGAGGTTGGCTGCACGCTGAAC
TGGATGCGTTATACCGCAGGCCTGACGACGAAAATCAGCGGCCAGACGCTCGATGTGTCTATTCCTATGC
CGGAAGGCGCACGCTATCAGGCGTGGACGCGCAAAGAGCCGGTTGGCGTTGTGGCGGGCATAGTACCGTG
GAACTTCCCGCTGCTGATTGGCATGTGGAAAGTGATGCCGGCCCTGGCCGCAGGCTGTTCTATTGTCGTT
AAGCCTTCGGAAACCACGCCGCTGACGCTGCTGCGCATGGCGGAGCTGGCGACCGAGGCTGGCGTACCGG
ACGGCGTATTCAACGTGGTGACCGGCAGCGGCGCGGGCTGTGGTAAAGCGCTGACCGAACATCCGCTGAT
TGCCAAGGTCAGCTTTACCGGTTCGACCGCGACGGGAAAGGGCATCGCCAGAGCGGCGGCAGACAGGTTA
ACGCGCGTAACGCTGGAGCTGGGGGGCAAAAACCCGGCTATCGTGCTGAAAGATGCCGACCCGGCAATGG
TCATTGAAGGCTTAATGGCGGGCAGTTTCCTCAATCAAGGGCAGGTGTGTGCCGCCAGCTCGCGGATTTA
TATCGAGGCGCCGCTGTTCGACACGCTGGTGAGTGGTTTTGAGCAGGCGGTGAAATCACTGCAGGTAGGG
GCGGGCATGGATCCGGCCGCCCATATCAACCCGTTAGTTTCGAAGGTTCAGCAGCAAAAAGTCGCCGGTT
ATCTGGCCCAGGCAGAGGAGCAGCGGGCTGAACTTATCTCCGGCAATCCAGGCCCGCAGGGCAGCGGCTA
CTACATTGCGCCGACGCTGGTGGTAAACCCTTCAGCCAGCCTGCGGCTCACCAAAGAAGAGGTCTTTGGC
CCGGTGGTCAACCTCGTGCGGGTGGCGGATGCGGAAGAAGCGTTGCGGCTGGCTAACGACAGCGACTACG
GCCTTACGGCGAGCCTGTGGACCAACAGCCTGCAGGCGGCAATGCAGTATACCGGGCGCATTCAGGCCGG
TACGGTTTGGGTAAACAGCCACACGCTTATCGATGCCAACATGCCCTTCGGTGGCATGAAGCAGTCAGGC
ACAGGCCGCGATTTTGGCCCCCACTGGCTCGACGCCTATACCGAAACCAAAACGGTTTGCGTGCGTTACT
GAATGTGAGCACATTTCGGCGCTTATCACGGCCCGGAATTATCTGTCGCTGGTAATCTGATGGTCCCCCT
CCCGCGAGGGGAGATCGTTGTCCGATCTTGACCATTAATCATGATAATAAATGTTGCTACCTTCAGACCG
GGTTTTCCCGGTCTTTTTTTTGCATTTTTTTGTCAAGAAGGCGCTATTTTAGTCATGAAGTATTTGCGTT
AAGTGACTATCTCTTCGGGCACACATTTGTCCATGCGACCTTATTTTGCGTAAAACTTACGGCAATGTAA
CATTTATGGAAAAACAACCAAAAATGAGCAGCCCGGATTTATCGGCATATTTCCCCGAAATGTAAAATTG
ATGTAAATCAAAGCCTGTTCCATAACCTTATGAATTATAACTGTTAGCTATTTGTGTTTATGTATTCATT
CGTCGGGGTTATCGATCGCTATGCCCCGGCCCCTTCCTTTTAAGTAACACACTGTTAACAATAAATGATT
GGTGAGGTTAAATTTTCTTTGGTAGGATTTTTCTTACAAACGATTCGGGAAAAGGATGGGGCCAGTTTGA
TCCCCCGAATTAAATAAGTCATATTGCGTGTCGCCTTTATATTAAGAGGCAGTGAAATTGTGACCTTCAT
TTTTTAAGAAGAAACGAAAGCGAAGGATAGTTTTCTACCTCTTTTTAGTCAGAACGTATTGTTTCATGAA
ATTAATGCAAAACCACGCTGTGAGTATTTAAATTTAAATATTACAGCCGTTTAAAAGAAATAATTTATCG
AGCCGTGCCTGTTTATATCCAATACAGGACGGCACAACATCATCCAGATTATTACGTTGGATAAGGATAT
CGCCGTCTATGCTTCAGTCTTATTCCCTGCCAGCCATGATCCTTGCCGTTCTTTGCCTCGGCAGCGGCAT
GCAGGTGAATGCCGCGCCGACACCGGCCTGGGCCACGGCACCCGGCATTGCGCAGGCGTCAACCCTGACG
CTGGGGGAAAGTATTCTGTTCGCGCTCGACCGCGATCCGTCCGTCTCTCAGCAGGCGGCGCAGTTCGGTA
TTGGGCAGGCGCAGATTGATCAAGCCCGAAGCGCCTGGATGCCGCAGATTTCTCTCAACGGCAGTACCGG
TCACTCACGTACCACGGACTCAAGCGGCTCGCTCAAGAACTCGGCGGCCTACGGACTGAGCCTGACTCAG
CTGGTGTATGACTTTGGTAAAACCAACAGCAACATCAGCCAGCAGCAAAGCCAGCGCGAAAGCTACCGCT
ATCAGCTGATGGCGACGCTAACCGGCGTGGCGGAAAAAACCGCCCAGGCGTATGTCGACCTGAAGCGTAA
CGAGGCGCTGGTCGCGGCGACGGAAGAGAGTATCGCCGCGCTGCAAAACGTGAACACCATGGCAAAGCTG
CGCGCTGATGCCGGGCTGAGTTCAAGTTCAGACGTGCTGCAAACCCAGACGCGCATCGCCGGGATGCGCT
CGACGCTGGAGCAGTACCTGGCCGCGGGGCAGAGTGCAAAGGCCAGGCTGGCGGTGCTAACCGGCGTAAG
CGCCGCGAACTATCAGGCCATGCCCGCGCGCCTGGCGCTGGAGCAGGCACCGCTCGACAACATCGATTAC
TCGCTGATCCCCAGCGTGCTGGCTGCTGAGGCGATGCGTGAATCCTCGGGATATGCCGTAGAGAAAGCAA
AATCAGGCCACTGGCCGACGCTAAGCCTGCGGGGCGGGCGTACGCGCTACCAGTCCAACAATAGCGCGTA
CTGGGACGACCAGATTCAGCTTAACGTGGATGCGCCTATCTATCAGGGCGGCGCGGTTTCCGCCCAGGTC
GAGCAGGCACAGGGCGCAAGGCGCATTGCGGCCTCTCAGGTCGAACAGGCCAAATTCGACGTGCTGCAGA
AGGCGTCGGTGGCGATGGCCGACTGGAACGGGGCCAAAGGCCGTGAGACGGCGGGAAAGCTGCAGCTAGA
GAACGCCCGGCGCGCCCGCGAAGTTTATAAAAATGAATATAAGCTCAGCAAACGCAGCCTTAATGATTTA
TTAAGCGTAGAGCAGGATGTTTTTCAGGCCGCCTATGCGCAAATTAATGCTGATTTTGACGGCTGGCAGG
CCGCGGTAATTTACGCTGCTGCCGTGGATAATTTATTACCCCTGACAGGAGTAGAAAAAAATGCCGCGTC
GAAATTACCTGATTTGAAATAAAGAGAGTCAGGGCAGTGGGTTAGCCTCACTCGCCTGAAAATAAGTTGA
TGTGAAATGAGAGCTGGATTTCTCAGGGATACCCACATCCAAAAAATAAGAACATATGCCTCGTTTCGGC
ATATTTAAGGAGAAGTGCTATGAATAAGATTCTGGACGTTATTTCCCGTAAAGATGCAGAGAAAACCCTG
GTAACCGGCGACGGGAATCTCTCTGTTTCGCTCTCTTCCCCCTCCATCATTCAGATTCACGGCAGTGCCA
AAGACGTGGCGCACTATGTGCGTCAGGGCAACGATCTGCTGGTGTACATGAAAGACGGCAGCGTCATTCG
CTGTAACGGCTATTTCGTGGAGGAAGAAGGGCGGGCGGGGCACCACTCAGAGTTGGTGTTTGATGACGGG
AAAGAACTGACCCATATCACTTTTGACGAAGCGGGCGCGGCCGTAGGGACGCAGGGCACTGAATTAACCG
CTACCGCAGTGCCGATCGAATCCATCGAGCCGTTCATGGACGGCTCGCTGCTGAGCGACATGCCGTGGGG
CTGGGTTGCCGGTGCCGTGGCGGGCGGGGTGGGCATTGGCGCACTGCTGGCACACGGCGGCGGCAAGTCA
CACACCGAAGTTATCGACAACACCAACGAGGTGGAAAGCGCCCGGCCGACCTTTACGGTCACCGACAACA
AAGGTGACAGCAAAGGGCTGTTGAGCAGCAACGCGGTTACCGATGATTCAACGCCAACCTTCAGCGGTTC
CGGGCAGCCGGGCGCCACGATTCAGGTTAAAGACGGTAATGGCAACACCATTGCCAGCACCATGGTCGAC
GGCAACGGCAACTGGAAGGTTCTGCTGAGCGAGCAGCCAGACGGCACGCACACCTACAGCGTGGTGCAAA
TTGACGGCAATAAAATCACCTCCGCCGGGGAGATAACCCTCAACGTCGTCACCGCCCAGGCCTCACTGAC
CGTCGCGACGATCGCAGGCGACAATATGCTCAACGCGGCGGAGCAGGCAAATGACGTCGTCATCAGCGGC
AGCGCAAAAGAGCTGGCGAGCGGCACCGCGCTTACCATCACCCTGAACGGCAAAACCTATGCGACTACCG
TGGGCAGCGACGGCAGCTGGAGCGTAACCGTGCCGGCGGCCGAGGCTAAAAACCTGGCCGACGGCAGCTG
GACGGTGGCCGTCAGCGGCAAAGACGCTGCGGGCAATAATATTTCTGCCAGTGAAACGCTGGTAGTAGAC
ACCAAAGCCCCGACTCTGACGCTGGATACCCTCGCGGGCGATAACATTATCAACGCCGCTGAACATAACG
CGGCGGTCACCGTCAGCGGTAAAACCGACGCCGAAGCCGGGCAGGTCGTTACCCTTAAGCTGAACGGCAA
AACCTATACCGCGACCGTGGGCGCAGACGGCAGCTGGAGCATGGAGGTTCCGGCGGCCGACGTGCAGGCT
ATGGCGGACAACAGCTACACGCTGAACCTCAGCGTCAGCGACAAAGCGGGCAACGCTACGACGACAACCT
CTTCCCTGCTGGTGGACACCACACCGCCGGAAGCCAGCGTCAATACCGTGGCCGGGGATGATATTCTCAG
CGTCAGCGAACAAGGGCAGGCGCAGGTTATTTCCGGCACCAGCCGTGGCGCAGCGCCAGGCGATAAAATC
ACCGTTTCCATTGGGGGCGAAACCTACCAAACCACCGTGCAGGCGAACGGCACCTGGAGCATCGGCGTGC
CTAAAGAGGTTATCTCTTCGCTGCCGGAAGGCCAGAACACCATTACCGTGGCCATCACCGATGCCGCCGG
CAATACGGGCTCCACCACGCACGACATCACCGTCAGCTCCACCCCGCCGAACGTGGCTTTCAACGCGATT
AGCCAGGACAACGTGCTGAACGCCATTGAAGCGACCCAGCCTTTAACCCTAAGCGGCACCAGCAATTTGC
CGGACGGCAGCACCGTCACCGTGACGCTGAATAGCGTAAATTATACCGCGCAAGTTCAGGGCGGCGTCTG
GCAGGTGCAGGTTCCTGTCAGCGACGTGGTTAAGCTAGGGGACACTACCTACACGCTTAGCGTGAGCGGC
ACGGATACCACCGGCAATACCGGGACGGCAACGGCCACGTTGCAGGTAGATACGGCCCTGCCAACGGTTA
TTGTGTCCACTTTTGCGGGCGATAACCGCGTTAATAACAGCGAAATCGCTAACGATCAGACGCTGAGCGG
GCGCGTCACCGGGGCGCATCAGGGCGACACCGTCACCATTAACATTGGCGGTCAAAACTACACCGCCACC
GTACAAAGCGATTTGACCTGGAGCACCACTGTTCCTGCGGCTGACCTGCAGGCGCTGGGCGACGGCGATG
TTTCAATCGTCGCCTCCGTGACCAACGGCCACGGCAATACCGGCTCCGGCAGTCGTGACATCAATATCAA
CGCCCAGCTTCCGGGGCTGCGCATCAATACCGTCTCCGGCGATGACGTGATTAACGCCATCGAGCAGCAT
CAGGATCTGACCGTGACGGGGACCAGCACGCACCTCAATGCTGGCACGATTATCACCGTGCGCATTAATG
GCGTGGACTATCAGGCGGCAGTGAGCGCCACGGGAAGCTGGCAAATTGGTATTCCGGCAGGCGATCTGGC
TGGCTGGCCGAACGGCAAGCTGGAGATGGTTGCCAGCTCCGCCGACGAATCAGGTAATCCGGTAGCGGCC
TCCCGCCCGGTGGACGTTGACCTGAACTCCGTCGCTATCTCCATCAACAGCGTGACCAGCGACGACATGC
TGAATGCGGTTGAAAAAGCTGCAGATCTCACCCTGAGCGGAAAAACCCTGGGCGTGGAAGCCGGGCAAAC
GGTGGTCATTAAGTTTGCCGGGCACACCTACACCACAACCGTTAACGAAAACGGGGACTGGACGTATACC
GTCCCGGCGGCGGATATGCGCGACATGATTGACGGCCGCGCCGACGTCTCCGTCAGCGTCACCAACGTCA
GCGGGAACAGCGCCAGCGGCTCGCGTGAAGTGCTGGTCGATACCCAGCCCCCGGCCATCACGCTGAACAG
CATCACGGCCGACAATATTCTTAACCATGCCGAAGCGGCACAGGATCTGGTGATAACCGGGACCAGCACC
GCCCAGCCGGGACAAACGGTCACCGTAAGCCTCAACAACCAAAGCTACACCGGACTGGTGCTGGCCGACG
GCACCTGGAGCGTTACCGTACCGGTTGCCGACCTGGCTAACCTGACCGACGGGAGCTGGTCGGTTAGCGC
CAGCGTCAGCGACGTAGCGGGCAACCCGGTCAGCACCAGCCACGGAATGCTGGTCGATACCACCGTGCCG
GTTGTCACCATCAATACTTTCGCCGGCGACAACATCGTTAACCGCTCCGAGCATGCTCAGGCGCAGGTAT
TGTCCGGGAAGGCCACCGGCGCCGCCGTGGGCGACAGCGTGAAAATCACCGTTAACGGCGTGGAATACTC
AACGGTGCTGGACGCCAGCGGCAACTGGAGCCTTGGCCTGCCCGCAGAGGTGATAAGCGGCCTGGCGGAC
GGCAAATACACCGCAACTGTCGTGGTGACGGACAAAGCAGGCAACGTCGGCGGCAGCTCGCTGGCGTTTG
ACGTTGCTACCGGACTGCCGCAAATCACCATCAATGCCATCGCCCAGGATGATGTGATTAACGCGGCTGA
AAAGAGCGCGGAAGTCACCATTAGCGGCACCAGCAATCAGCCAGACGGGACGCAAATCACCGTCAATCTG
AACGGCGTGGACTACGCGGCCGTCGTCAACGGCAATGCGTGGAGCGTGAAGATCCCGGCGCTGGACGTCG
CCAGGCTGGGTGAAGCCAGCTATACCGTGAACGCTTCCGTCACGGACGCCAGCGGCAACGGCAATTCTGC
CAGCCACAGCGTGCTGGTCGACAGTTCTCTGCCGATTATCACCATTAACACCGTCGCGGGCGATAACATC
ATTAACCTCGCGGAGGTTAACGCCGGGCAGGTACTCAGCGGCAGCGTGATCAACGCGGCGGCAGGCGATG
AAGTTACCGTCATTCTTGGCGGCAAAAGCTATACCGTTATCGTACAGAGCGACCTGAGCTGGAATTTGCC
GCTGAGCAAAGAAATGCTCACCGCGCTGGGCGATGGCGAGCTTACCGTCCACGCCTCCGTCACCAACGGG
CGGGGCAACACCGGCAGCACGGAACATGACATTACCATCGATGCCCAACTGCCGGGCCTGCGCATCGATA
CGATCGCGGGCGACGATGTTATCAACCTGGCGGAGCATAGCCAGGACCTGATCGTCAGCGGTACCAGCAG
CGGTCTGAACGCAGGCAGCGTAGTTACCGTCACGCTGAACGGCAAAGACTATCTGGCAACGGTTAACGCC
GATGGAACCTGGAGCGCTGCGATACCGGGCGTGGATGTCAACGGCTGGCCTGACGGCGTACTGACGGTAA
CGGCTAAAGCAGAAGATAGCGCCAAAAACCCGGTCAGCATCGACGGTATCGTCGATGTCGATTTAGCGCC
GGTGTCCATCAGCGTAAACAGCGTCACGGCGGATAACGTGCTGAACGCGGCAGAAAAAGGCACCGATCTG
GTACTTTCCGGCCTCACCACCAACGTTGAGCCGGGCCAGACCGTTACTATTACGTTTGCGGGGCATCGCT
ATACCACCACCGTCAATGACGACGGGAGCTGGAGCTACACCGTGCCTGCCGCCGATATGGCGAAGCTGAA
GGACGGGGATGCCCAGGTGACCGTCAGCGTCAGCAATGCTAACGGCAACCCGGCGAATGCCGCCCAGGAA
TACGGCGTGGACGCCAGCGCGCCTGCGTTAATTATCGATCCGCTGAGCGGGAATAACCTGCTTAACGCCG
CAGAGGCGAAACAGCCTTTGATTGTCAGCGGCAGCAGCAGCGCTGAGCCGGGGCAGGAAGTGACGGTCAC
GCTGAATAACGTCAACTATACCGCGACGGTCGGCCCTGACGGCCGCTGGAGCGTCAGCGTGCCGGCTAAC
GACCTCGCCGCGCTCAAGGACGGCATCATCACCGTCAGCGCGTCTGTCGCTGACAAAGCCGGTAACCCGG
CAAATGCCGATCGCGGCATGCTGGTGGATATCACCGAGCCGAAGCTGACCATCGACCCCGTTGCCGGGGA
TGACACTATTAACGCCAGCGAGCATAACCAGGCTCATACCGTGAGCGGCACCAGCACAGGGGCGGCCGCA
GGGGATGTGGTTACCGTCGTGGTGACCAACGGGCAGGGAACGTCGTTCACCTTCACCACCACGCTGGACG
CTAACGGCAACTGGAATGTCGGTATCCCGGCGTCGGTCATTCATGGCCTCGCGGACGGCAGCTACACCAT
TACTGCCAGCGTCACCGATGCGGCAGGCAACAGCGGCAGCGTCGATCATGCCCTGACCGTCAACACCGCG
CTGCCGGTTATTACGGTTGCCACTATCGCGGTAGATGACGTCATTAACGCGACGGAAAAGGGCGATGATC
TGGTGCTCTCAGGCACCAGCAATCAGCCAGCGGGCACCCTTATCACCGTCACCCTGAACGGGATTAATTA
TCAGGCCGTGGCCGGAACCGACGGCAGCTGGAGCACAACGGTCCCGGCTTCCGCCGTCAGCAAGCTGGGC
GAAGCTAACTACACGGTGACCGCGTCAGTGACCGACGCCCACGGCAATAGCAACAGCGACAGCCACAACG
TGCAGGTCGACAGCGCCTTGCCGACCGTCACTATCAACAGCGTCACCGGCGACAACATTCTCAACGTCAC
GGAAATCGCCAGCGGCCAGACGCTGAGCGGCACCGTCACCGGGGCGATAAAAGGTGACATTGTCACTATT
AATCTCGGCGGCAAGCTGTATCAGGCGACCGTCCAGGACGATTTGAGCTGGAGCCTGCCGGTTTCCAAAG
AAATCCTCACCGCGCTGGGCAACGGCGAGTTGACCATCACCGCTTCTGTGACCAACGGGCACGGCAACAC
CGGCAGCGGCAGCCGGGATATCGTTATCGACGCGAACCTGCCGGGGCTGCGCGTGGACACCGTCGCGGGT
GACGACGTGATTAACGCCATCGAACATAACCAGAACCTGATTATCAACGGCACCAGCACCGGCCTCAGCG
CGGGCAGCGCGGTGACCGTAACGATCAACGGCAAAGACTATGCGGCAACCGTCCGCGCGGACGGCAGCTG
GCAGGCCGCCGTACCAGGGGAAGATGTCGCCCGTTGGGCTGAAGGTGCCGTCACCCTTGAGGTGAAGGGC
AGCAGCGGCGCGGGCAACGATGTGGCTATCCAGCATCAGGTGACCGTCGATCTCAGCGAAGTGGTCATCA
GCATTAACGCAATAACCGGCGATAACGTGCTGAATGCCGCCGAAAAAGGCGCCAATCTCGAACTCTCCGG
CATGACGCAAAACGTAGAGCCGGGGCAGACCGTCAACATTACCTTTGCCGGGCACACTTACACCGCCACG
GTTCAGGCGGACGGCAGCTGGAAATACACCGTTCCGGCGGCAGATATGGTGAACCTGAAAGAGGGTGACA
CCGCCGTGCAGGTGAGCGTCACCAACAAAAATGGCAACAGCACCGAAGCGGCGCAAAACGTCAGCGTCGA
CAGCCTTGTCCCGGCGCTGACCGTTGACCCAGTCAGCCAGGATAACCTGCTGAATGCCGCAGAGGCGAAG
CAGGATCTGATTATCAGCGGAACGAGCACCGCAGAGGCGGGCCAGACCGTGACCGTCCAGCTGAACGGCG
AAAGCTATCAGGCAACGGTCAAAGCAGACGGCAGCTGGAGCCTGAGCGTACCTGCAGCGGACGTCGGCAA
GCTGGTCGACGGTAACATCACCGTTACCGCAAGCGTAGAAGACCGCGCCGGTAACCCAGGCAGCGCCAGC
CGCGACGTGCTGGTAGACGTAACCGTGCCTAAAGTGACCATCGGCACCATCGCTACCGACGATGTTATTA
ACCAGACCGAGCACGGCCAGGCGCAGGTGATTTCCGGCACCAGCAGCGGCGCGCAGGCTGGCGACATTGT
TACCGTCACGCTGGGAAATAAAAGCTATACCGGCGTGGTGGACGCGAACGGCAACTGGAGCGTGGGCGTG
CCGCGGGCTGATATCAGCGCGCTGGGCGACAATACTTACACGGTGACCGCCTCTATTACCGACAAAGCGG
GCAATACCGGCGATGCTTCGCATACCGTTAAGGTGGATACCGTCGCGCCAACCCTGAGCATCGACACCAT
TGCGGGGGATAACATCCTCAACGCCGATGAGAAAACGGGGGATGTGGTAATTAGCGGCTCGTCTACCGGT
CTTGCTGCCGGGACGTCGGTGACGGTGAATCTGAACGGTAAAAACTATGCGGCCACCGTGGGTGACGACG
GTAAATGGACCACTACCGTCCCTGCGGGCGACGTTGGCAAGCTTGGCGAGGCCTTCTATGACGTTTCCGT
CAGCGCCAGCAACGGCGTGGGCAACGCTGGCAGCCAGAGCAGCACCCTGGAAGTCGCCTCTACGCTGCCG
GGCGTTATCATCAATGCCGTGGCGATCGACGACATTATCAATGCCGCAGAGCTGGCGGCTGGTCAGACGA
TTACCGGGCGCGTGACCGGCGTGCAGGCCGGGGCGGACGTGACCATTAACATTGGCGGCGTGAACTACAC
CGCTAAGGTGCAAAGCGATCTTACCTGGAGCCTGACCCTTGGCAAGGACGTGCTGACCGCGCTCGGCGAC
GGCTCGCTTAAAATTAACGCCTCCGTGACGGACGGGGCGGGTAACACCGGCACCGGTTCGCGCGACGTCA
CCATCGATGCGGCACTACCGGGCATCCGGATTAATACCATTGCGGGCGATGACGTTATCAACGCCATTGA
ACATGGCCTGAACCTGGTGATCAACGGCACCAGCAGCGGCCTGAACGAAGGCAGCACGGTAACCGTAACC
ATCAACGGTAAAGACTATGCCGCAACGGTGCGGGCCGACGGCAGCTGGCAGACCGTGGTGCCAGGAAACG
AAGTCAGCCAGTGGCAGGCCGGAGATATCACCGTTTCTGCAGGCGGAACCAGCAGTTCAGGTAACCCAGT
CTCCATCGATCATACCGTCAATGTAGATCTCAACGCGGTGGCGATAACCATCGGCCAGATTGCCGGAGAC
GACGTGCTGAACGCCGCCGAGAAAGGCGCTGATTTATTGCTCTCCGGGGTAACACAGAATGTGGAAGCCG
GGCAGACAATCACCATTACCTTTGCGGGGCACACCTACACCACTCAGGTAGAGAGCGACGGCAGCTGGAA
ATTCACCGTCCCGGCTAATGATATGCAAGGTCTGAAAGACGGCGAAACTTCCGTGGAAGTCAGCGTCGCT
AACGTGAGCGGCAACGGGGCATCGGCCGGGCGTGAAATCAGCGTGGATACCGCAGCCCCGACTCTGCAAA
TCAACACCCTCGCCGGGGATAACGTGCTCAATGCCGCCGAGGCCGGGCAGCCGCTGGTGATTACCGGCAC
CAGCGACGCGGAGCCGGGCCAGACCGTGACCGTGAAGCTGAACAATGAAACTTATACCGGCACCGTGCAG
GCCGACGGCAGCTGGAGCGTAACCGTTCCGGTTGACAAAGCCTCCGCGCTTGGCGACGGCGTGTATACCG
TTGAAGCCAGCGTCAGCGATGCCGCAGGCAACGGATCCTCCGCGAGCCATAACCTGAGCGTGGACGTCAC
CGTGCCGTCCATTTCGTTTGGCGTGGTCGCCGGCGACGACGTGATTAACCTCGCCGAACACGGGCAGGCA
CAGATTATCTCCGGTTCCAGCCGCGGCGCTGCTGCCGGGGATAAAATCACCGTGACTATTGGCGCAAACA
GCTGGACCACCACCGTGGATGCGGCGGGCAACTGGAGCATCGGCGTCCCGGCCGGCGTGGTAAGCCAGCT
TGCGGACGGTAAAGTCACCATCAACGCCAGCCTGACGGACAGCGCCGGCAATACCGGCAGCGGCAGCCAT
GAAGTGACGGTTAATACCGGCCTGCCGTCGCTAAACTTCAATGCTATCAGCGGCGATAACGTGCTGAACG
CCATTGAAAAAGGCGAAGTACTGACGCTGAGCGGCACCAGCGCTAATCTGGCGCCGGGCACCGCCGTCAT
CGTCACCCTGAACGGCAAAAACTACACCGCCACCACCGACGCCAGCGGCAACTGGCGCGTGGACGTTCAG
CCGGGCGACCTGGCCGGACTGGGTGAAGCAAACTATACGCTGACAGCCACCGCAACCAGCGCTATCGGCA
ACAGCGCCAGCGCCAACGCTAATCTGCTGGTGGACACTGCCGCCCCGGGCGTCACGATTAACCCGGTTAC
CGCAGACAACGTCCTTAATGCTGCGGAAATCGCGGCAGGCCAGACCCTGAGCGGAAAAGTCAGCAATGCC
GCCGTAGGTGACACTGTCACTATAAAACTGAGTGGGAAAACCTACACCGCGACGGTGCAGAGTGATTTGA
GCTGGAGCCTCGACCTGCCGGCCGACGTGCTGAGCGCCCTGGGTAACGGAAAATTAACCGTCACGGCTTC
GGTCACCAACGGCCACGGCAACAGCGGCACGGCAGACCGTGAGTTTACGATTGACGCCAGCCTGCCGGGC
ATCCGCATCAACACCGTGGCCGGCGATGACGTCGTCAACGCCATCGAGCACAATCAGAACCTGATCATCA
GCGGCAGCGCCAGCGGCATGAACGAAGGCAGCACCGTCACCGTCACCATTAACGGCAAGAACTACCTGGC
GACGGTTAGCGCGAGCGGCACATGGTCGGCAGCCGTTCCGGCGCAAGATGTCGGCCTGTGGGCAGCGGGT
AATATCACCGTGACGGCGGCGGGCAGCAGCAGCTCGGGCAATCCGATCTCTATCGATCGCTCCGTGACGG
TCGATCTCACTCCGGTCGCGGTCAGCGTTGAAGCTATCACCGCAGATAACGTGCTTAATGCCGCCGAGAA
AGGGGCAGACCTGGTGCTTTCCGGTAAAACCCAAAACGTTGAGGCGGGGCAAACCGTCACGATTATCTTC
GGCGGCCACACCTACACGGCCCAGGTTGAGTCCGACGGCAGCTGGCACTACAGCGTGCCGGCAAGCGATA
TGGCCGGACTGAGGGACGGCGATGCGACGGTGAAAGTTAGCGTCACTAACGTGAACGGGAACGGCGCCAG
CGCGGAGCGTGAGTTCAGCGTTGACGCCACGGCACCGGGGCTGACTATCGACCCGATCGCCACGGACAAC
GTGATTAACGCTGCAGAAGCAGGCGCAGGCGTGACCGTTACCGGGACGTCAAATGCGGAGGCTGGGCAGA
CGGTTACCCTGACCCTGGACGGAAAAACCTACACCGGCGTAGTGAAAGCGGACGGCACCTGGAGCATTAC
GCTTGATTCAACCGCCCTGGGCGCGCTTGCGGATAACCAGTATGCGGTAAAAGTTGACGTCAGCGATGCG
GCAGGCAACAAAACCACCGGCAGCCAGAACATGACGCTGGACACCACCGCGCCGACCGTCAGCTTTAACG
TCGTGGCGGGTGACGACATCATCAACCTTGAAGAGCACGCTCAGGCGCAAATTATCTCTGGCTCAAGCAC
TGGCGCGGCGGCAGGGAACAAAATCGTCATCACCCTCGACGGGATTCAGTACGTTACTCAGGTGGATGCC
AACGGCAACTGGAGCGTGGGCGTGCCGGCCTCGGCGGTTTCAGCGCTGAAAAACGGCACGGCGACGATTA
CCGCCACGCTGACCGACAGCGCCGGAAACGAGGGAACGAACTCCCACACGGTTGAGGTTAACGCCGCCCG
CATCGGGCTGACCATCGACACCATTAGCCAGGATGACGTGATTAACGCTGCGGAAGCTCAGCAGGATCTG
GTGATTAGCGGCGGCAGCACCGAGCTGGCCGTGGGCACTCAGGTCACGGTCACGTTAAACGGCATTCAGT
ACAGCGCCACTATTCAGCAGGGCGGCGGCTGGAGCTTAACCGTCCCGGCAAACCAGGTGCAGAATCTGGC
GCACGGCAGCGGCTACACGGTGATGGCCTCGGCGACAGACAGCGCGAATAACGCGACGTCGGCGACCCAC
AATATCAGCGTCGACACAGCTGCGCCGATAGTCACCATTGCCGACATCTCCGGCGACAACGTGATCAACG
CGGCCGAACAGCAGCAGCCGTTAACGATTCGCGGCACCAGCAGCGCAGAAGCCGGGCAAAAAGTCACCGT
TAAGCTGGGCAGCGAAAGCTATGAAGCCACGGTTCAGGCAGATGGCTCCTGGAGCCTCACCGTGGCCGCT
GAAGATTTGGCAAAGCTCGCTGACGGCGACTTCTCCGTTCATGCCGCAGTGAGTGACAAAGCCGGGAACC
CGGGCAGCGCGGACCGTACTTTGACGGTGGACACGACCGCGCCGACCATCACCTTCGACAAGGTGGCCGG
GGACGACATCATCAACAGCGCCGAGCAGCAGGCAGGCCAGGTTATCAGCGGGACGACCAGCGCCCAGCCT
GGGCAGACGATTACCGTGACCTTCAATAATCACGCTTACAAGGCGGTGGTTAGCGATACCGGGACCTGGT
CTGTGACCGTGCCTGCTCAGGATTTCCTGGGCGCGGCGGACGGCAGCTATCAAATCTCTGCGAGCGTCAG
CGATAAAGCGGGCAACGGCAGCAGCGCGGACAAGCAGGTCACCCTGAGTGGTGAAGTGCCTACCATCAGC
ATTAACACCTTTGCCGGGGACGATATCGTCAGCGCGGCGGAGCACGGCACGCCGCTGGTGCTGAGCGGAG
TCACCAATGCTCCTGCGGGGCAAACCGTGACCATTACGCTGAACGGGCAGAAATACACCACGACGGTGAA
CGGCGACGGGACCTGGAGCTACACCCTTGGCAGCAGCGCGGTATCCGCCCTTGCGGACGGCGACGCATAC
GTTATTCACGCCAGCGTCAGCAACAGCATCGGCAACAGTGCGGGGGCCGACCGTACCATCACGGTGGATA
CCACGCCACCGCAGATGACCATCACCATTGACTCGCTGCAAAACGATACCGGGCTGAGCGCCAGCGACTT
TATTACTGCCGACAACAAGGTCGTCGTAAAAGGTTCCCTGAGCGGGGCGCTGGGTAACAATGAGAAGGCG
CAAATTAGCTTTGACGGTGGGGCAAGCTGGATTGATCTGGTGGTTAACGGCAAATCATGGAGCTATGCCG
ACGGGCGCACTCTGCCGGACGGCATCGTGACCTATAACGTGCGCGTCATCGACAATGCGGGCAACGTTGG
CTCGACGGCAACGCAGAATGTGACCATCGATACCGTGGCGCCGGACGCCAGTAAGACCATTACTGTCGAA
GCTATTAGCCAGGATACAGGTCTGGACGCGCACGACTTTATTACCAACGACAATACCCTGACCCTCAGCG
GCAAGCTCGGCGCTCCGCTGGCGGCGGGCGAACACGCCCAAATCAGCATTGACGGTGGGAAAACCTGGAT
TGACGTGAGTATTAGCGGTACCACGTGGAGCTACATTGATAAGCGTACGCTGGCAGACGGTGATTATCTC
TATCAGCTGCGCGTTGTCGACGAGGCGGGCAATGTCGGTGCAACCACCAGCCAGCTGGTAACGGTAGATA
CCGTGGCACCGGACGCGAGTAAAACCGTCTCGATTGACAGCATCAGCAACGATACGGGGCTGAGCAGCAC
TGACTTTGTCACCAGCGATACCTCGCTGACGGTGAACGGTTCGCTGGGCGCGTCGCTGCTGGCGGGGGAA
TACGTGCAGATAAGCCTGGACGGCGGGAAGACCTGGCAGACGGTAGTCACGGTTGGCACAACCTGGTACT
TCAACGACGGCAGAACCCTCAGCGACGGCACTTATCAGTACCTGGTTCGCGTGGTTGACGATGCCGGCAA
CGTTGGGCAAAGCGCCTCTAAGAACGTCACTGTGGATACCACGCCGCCGGACGCATCCATCACCGTGACC
GTCGACAGCATCACCACCGACAGCGGCTTCAGCAACAGCGATTTTATCACCAACGATAATACGCTGACGC
TGAACGGTACTCTGGGGTCGGCGCTCGGCAACAATGAATTCGTCCAGATTAGCTTCGACGGCGGAGTCAG
TTGGGTTTACGCCACCTCGGTGAACGGCACCAGCTGGAGCTATACCGACGGACGCCAGCTGGCGGACGGC
GACCATACCTGGCAGGTTCGCGTCGTCGACCTTGCCGGAAACGTGGGCGCAACCACCAGCCAGACGGTGA
CGGTGGATACCGTCGCGCCAAACTATGGCATCACCATTGACGGTATCTCTGACGATACCGGGCAGAGCGC
CAGCGACTTTATCACCATGGATACCACGCTGACGCTGAACGGCACGCTCGGCCATGCGCTGGCGAGCGAT
GAGCGCGTACAGGTAAGCCTCGACGGCGGTAAAACCTGGGTCGATGCCGTGGTGAACGGGACCGCCTGGC
ACTACGTTGATGGCCGCACCCTGGCCGATGGCGACTATGTCTACCAGGTTCGCATTGTCGACCAGGCCGG
AAACGTCGGATCAACCGCAAACCAGCTGGTAACCGTTGACACCGTGGCTCCGGACACCGTGGGGAGCATC
GTCAGCTATACCGACAACGACGGCGAACGTACCGGTAATTTCGACAGCAGCTATTCTACCGACGACACCT
CGCCGGTGCTAAACGGCACGCTGAACCAGGCGCTGGCCGACGGCGAAATCGCACAGATCTTCCGCGACGG
CGTGCTGGTGGGCAAAGTGACCATCACCGGCGGCACCAACTGGACGTTCGCGGACTCCGGCCTGCTGGAC
GGAAACTATCATTACGTTCTGCGAGTGACGGACAAAGCGGGGAACTACACCGAATCTAACGACTTTAGCC
TGACGGTCGACACCTCGGTGCCGACCACCAAAGCGCTGGTTGACGGTTTAAACACCACTGACACCACGCC
AATTATCACCGGCAGCGTGGATGCAAGCCTGGTGCACGGCGAGTTCGTGGTGGTGACGGTGAACGGCAAG
ACCTACACCTCCGATCGCGGAGGTGCGGTGGTGGTCGATCCTTCTTCTAACACCTGGTATCTGCAAATCC
CGGACGCCGATGTGCTTTCGTTAAAGAGCTATGACGTTACGGCGCAGGTGAAAAGCAGCGCGGGCAACGG
CAACAGCGTAGATGTCACGCACGGCACGGTGGTGGTAGGTGCAGAAGCGTCGATGTCGCCAGCCTGGTCC
TTTACCAGCGCCACCAACGCCATTGCCGCCAGCTTTATGCTCGACGAAAACGGCATGTGGACGTTTGCCA
GCAACCAGCAGTTCGCCACCTCGAGCGACCGCAACACTTACAAAGTGAGCGGAAACTTCACGATGAACGG
GAGCTACACCACCGGTGCCTATGCGGACATCAACCGCGACGGCCACGCGGATATGCTGGTGGAAAGCACC
AACTACAGCTACATCGCCCAGTTGATGAACAACGGGGATGGAACCTACACCTCAACCAGCCCCGGCAGCA
GCGCCTCGGTCGGCGCGCTGTTGTGGTATGGCGCGGTCGTATCTATCGACTTCCAGGGTGACGGCTACGT
CGACTTTGTGATGGGCGATGCTGGCGGGCCGGACTCCAGCACCTTTGTGAATAACAACGCCGGCAAGCTG
GTAGGGACCTCCGGCGCCGGAACGTACATCAACTTTGTCTCCGGGGCTAAAGTCGGCAACTACAACAGCC
TGATTGAAGCTTCAGGCGTGGATTTGAACAACGACGGCATGGTGGATATTGCTCAGCACACCACCAACGG
CAACAACTACTATGCGCTGTCCACCATGTTTAACAAAGGTGATGGCACCTTTACCTGGGGCCAGAACTTC
ATCAACACCATGTACAGCGCAACGGGTTCTGCCGCCGCCAACAACTCGGTGAGCATGACCTGGGCTGACT
TCGACGGTGACGGCTACATGGACCTCTACATGGGGATGTCACGGGCAGGCACCGGCGGCCTGCTGATGAC
GAACGACGGCAAAGGCAATCTGCTAGCGGGCACGGCGGTTGGCACCGAGAAGTACAACGGTACGGTCAGC
GTGGCGGTGGACTGGAACATGGACGGCCGGATGGACATCATCAAGCTGGCCAACAGCGGGCAGTCGTATA
TGTACACCAACGACGGGCTGAAGGGCGTGGCAAGCTTCACCTCGTCGAAGTTCGGCTCGGCGACCACCAG
CCAGGTCTCCGGCGCGGCGCTGGTCGACTACGACTGGGACGGCGCGCAGGACCTGCTGATCTTCCGCCAA
AACGGCAGCGTGACGCTGGAGCGGAACACCAACGCCGTGGCACCGGGCACGGCGATTCACCTGAAAATTG
TCGACAGCCAGGGCATTAACGTGTTCTTCGGCAACACGGTGAAGCTCTATAACGCGGCGGGTGAACTGGT
GGCAAGCCAGGTGATTAACGCCCAGTCGGGGATCGGCATCAACGACGCTTCGGCGCTGGTGAGCTTCTAC
GGCCTCAACCCGAATGAAACCTACCATGCCGAGCTGGTGCGGGCGATCAACGGCGTCTCCAGCAACACGA
CCTGGAACGGACTCACCGCTGGCGATGGCAGAGAAAGCTATGCCCTGACGGCAGATGCCGCGACCGGCGT
ACACGGAGGCACGCTCACCGGCACCGGCTACAACGATACGTTTATCGCCGAGCAGGGCACTTATGTCTAC
AACGGCGGCGGCGGCTGGGAAACGTCTTCCGAACACCAGACCTGGAGCTCGACGGGTGGAATGGATGTGG
TTGATTTCCGTAACTCGAGCGTGGGCGTCACCGTCGATTTGGGTAAAACCGGGGCGCAGAACACCGGGTT
TAATACCGCCACCTTTAGCAATATCGAAGGGATCGTCGGCTCCAGCCATGACGATGTGATTACCGGCAAT
AGCGGGAATAACACCTTCGAAGGCGGCGGCGGTAACGACACCTTCAACATCGGCAGCGGCGGGCACGATA
CGCTGCTCTACAAGCTGCTGAACGGGTCGGATGCCACCGGCGGTAACGGCCATGACGTCGTCAATGGCTT
CAGCGTCGGGACCTGGGAAGGCACCGCAGACAGCGACCGCATTGACCTGCGCGAGCTGCTGCAGGGCAGC
GGTTACGCCGGAGATGCTTCCGCACACTACATCAATGGTGTCGCACAGCTGGGTGCCGGGGCAGGCAACA
TCGGCGACTACATCAAAGTGGTACAAAACGGCAGCAGCACCGAGATTCAGATTGACCGCGACGGTAAGGG
CGGCGTCTTTGACCCAACCACCGTGGTGACGCTGAACGGGGTACAGACCGACCTCGCCACGCTGCTGGCG
AACCACCAGCTGGTGGTTATTTAACGTTAGTGCTGCCGGGCTTTAAGTCCGGCGGCATTCTGGCCGCTTA
TCTTTATTACCCGGTATAAAACATGTTTATGAAACAAGCCGCAGAAAGGGCAACACCGGCACTTTTTGCC
ACTTTCGCAGGACGTGAGACACGATGACTTCAACGCATACCCGCTATGAACCCTGGCTGCAGGCCATGCT
GGCCGTAGCGCGCCACTATCGGCTGGACTTCTCGGAAGAGCACGTGCGCGTGGTGGTTAACCAGGAAAGC
CAAAGTCCCCATCATCTGGTGCTGGAAGATATGGCTCGTCAGCTTGGATTAGCCCTGCGCAGCGTCCCGG
CGGATGTCACGCTTATCGATCCGTGGCGTTTGCCGCTGGTCGCGGAGCTTAATGACGGCCAGATGGCGGT
GCTGACCCACATGGATAAGCACGGGCAGCTCAGCATACAGCTTAGCGGCGACGGCGGCCTGGAAACCGTG
GTCAGCCGTGAAGCGCTGTCGCAGAGGCTGAAAGGCCTGTTTTTGCTGCGCCCGCTGAACTCTATCCCCG
ACGCGCGAGTGGACGACTACGTCAAGCCGTACCAAAAAAACTGGTTCTGGACGCTGGCGCTGAAAGACTG
GAAACGCTACGGCGACATCATGCTGGTGGCGATGGCGGCTAACGTGCTGGCGCTGGCGGGGATGATCTTC
TCCATGCAGGTGTATGACCGGGTGGTGCCTTCACAATCTGTCCCCACGCTGTGGGTACTGTTTGGCGGCG
TGATGCTGGCGATTCTCTTTGAATTTACCATGCGTATGCTGCGCGTCCACATAGCCGACGTCGTCGGCAA
GCGGGCCGATTTGCGCATTTCCGACCGGGTTTTCGCCAGGGCATTGCGCATTAAAAACAGCGCACGGCCT
AAATCAACCGGCTCGTTTATCTCGCAGATTCGCGAGCTGGAGTCGGTTCGCGAGCTTATCACCTCCACCA
CCATCGGCACGGTGTCGGACATTCCGTTCTTCCTGCTGTTTGTCTTTATTCTCTGGCTGATTGGCGGCCC
GCTGGTGTTTGTGGTGCTGCTGGCGATCCCTCTGCTGCTGATCCCCGGCCTGCTGGTGCAGCGTCCGTTG
GCGCACCTCTCGAACGAGGGCATGCGTGAGTCGGCCATCCGCAACGCCACGCTGGTGGAGGCCGTTCAGT
CCATCGAAGACATCAAACTGCTGCGCGCCGAGCAGCGGTTCCAGAACCAGTGGAATAACACCAACGACGT
GGCGGCCGGGGTTGGCATGAAGCAGCGCTGGCTGACCAGCCTGCTGATGACCTGGACCCAGGAAGTTCAG
TCTATCGTCTACGCCGTGGTGCTGCTGGTAGGGTGTTACCTGGTGATTAACGGCGATATGACCACCGGGG
CGCTGGTTGGTACCTCCATTCTGGCTTCCCGCACTATTGCTCCGCTGGCGCAGATATCCGGCGTGCTATC
GCGCTGGCAGCAGGCGAAGGTGGCGCGTAAAGGGCTGGACGACCTGATGCAGCGCCCGCTGGACGATCCG
GAGCAGGGCAAAAAAGTGCATAAAGCGCATTTGCAGGGGAACTACCAGTTTAACTATGCGGCGTTTTACT
ACGACGAAGAAGAAAAGGTTAACGACCTGGACATTGCGCGGCTGACCATCACCGCCGGGGAGAAAATCGC
GGTGCTGGGACGGAACGGCTCCGGCAAAAGCACGCTCTTACAGCTGCTGGCGGGGATGCAAACGCCGCAG
CACGGGCAGATCCTGCTGGATGATATCAGCCTCGGCCAGCTCGACACCGCCGATCTGCGTCGTGATATGA
CCCTGCTCAGCCAGCAGGCTCGGTTATTCTTCGGCTCGATCCGCGACAACCTGACCATGGGCCGTCCGCT
GGCAAGTGACGAAGAGATCCACCGCGCCCTGGCGCTTAGCGGCGCGCTGGGCTTTGTTCAGAAGCAGAAA
AATGGCCTCAACTATTTGATTACCGAAGGGGGCGCAGGCCTGTCCGGCGGCCAGCGGCAGGCGCTGCTGC
TGGCGCGAACCCTCATCCTGCAACCGCAGATCCTGCTGCTGGATGAGCCGACGGCCTGGCTGGATGAAAT
CAGCGAACAGCAGCTCATCGCTAACCTGGCTCCGTGGCTGGGCAACCGCACGCTGGTGGTCGCCACGCAC
CGGATGCCCATCCTGCAGCTGGTAGACCGAATCATCGTGCTGGATAACGGCCGCATTGTCATGGACGGCC
CACGAGACAAAATTTTACAGCTGCACGGGATGGAGAATAAAGCCGCCCCGCGTAGGACGGCGACGCTTAA
GCCTGACATCGGGCCGGAGGTGCAGGGATGAACGACATCACACGCTATAACAGCCGCCTGAAAGAGCCTG
CGCTGCCGCGATCGAGCCTGGTAGCCTGGGCGCTGGGGCTGATGCTGCTGGTTTTTGTGCTTTGGGCTAA
TTTCTTTAGCCTGGATGAGGTTACGACCGGCTCGGGGAAAGTTGTGCCGTCGTCACGGGAGCAGGTTATT
CAGTCCCTCGAGGGCGGGATCCTCTACAAGCTGGACGTTCATGAGGGGGACATCGTTGAGCGGGGCCAGG
TGCTGGCGCAGCTTGACCGCACGAAAACCGAGTCCGGCGTGCAGGAAAGTGAATCACGCCTCCACGCGGC
GATGGCCACCGCCGCACGCCTGAAGGCCGAAGTCGGCGCTACGGCGCTGGTCTTCCCCGACATGCTGGCC
GGTGATAGCGACCTGGTGCGCCAGGAGACGGCGCTCTACGAATCACGCCGTAGCAGCCTTGAAAAAGGCG
TCGCCGGGCTGCGTGAGGCCGTCTCGCTGGTGCAGCGCGAACTGGCGATGACCCAGCCGCTGGTCAAGCA
GGGTGCCGCCAGCAGCGTGGAAGTTCTGCGCCTGCAGCGGCAAAAAAATGAGCTGGAAAACAAAATCACC
GAAATGCAAAACCAGTACTACGTGCGCGCTCGTGAAGAACTGGCAAAAACCAACGAGGAAATTGAAACTC
AGCGCTCGGTGATGCGGGGGCGGACAGACTCGCTGACGCGCCTGAAGTTTACCTCACCGGTGCGGGCGAT
TGTGAAAGGCATTGAGGTCACCACCGTGGGCGGGGTGATTCCTCCTAACGGCAAGCTGATGACGCTGGTA
CCGCTGGATGACCAGATGCTGATCGAAGCAAAAATCTCGCCGCGCGACGTCGCCTTTATTCACCCAGGGC
AAAAGGCGTTGGTGAAAATTACCGCCTACGACTATTCCATCTATGGCGGGCTGAAAGGGGTGGTGACCAC
CATTTCGCCGGATACGCTGCAGGATGAGGTGAAGCGTGACGTTTACTACTACCGGGTCTACATCCGTACC
GATGCCAGCCAGCTGGAAAACCGGGAGGGAAAATCGTTCCCCATCTTCCCCGGCATGATTGCTACCGTGG
ACATTAAAACCGGCAGTAAATCGGTACTCGATTACCTGTTGAAACCGTTGAATAAAGCCAGCGAAGCGCT
GCGAGAAAGATAAAAAAAAGCCGGCGAAAGCCGGCATTTTTATACGTTGGTTGGGTCGATATTAAGCCCG
TACAGAATAAACGAGAAATAAAAGCCAAAGTAGGACTCAGCCATTTCCATAAAGCCGTTGTGTATTTCTA
ATACGCCTGCGCTATCTTCGCTAAATAATCCCGCCATGATACCGCAATTAACGATGCGTCTCAGGTGCAT
TCTCGACACTGACAGATCTTTCGCCGTTTTGTTGTAATTGGGACGTAGCCACCATTTGCCATCTTCACTC
TGTGCAGCCATCAGGTATATTCTGAGGATAATAATATGTCCGGCGTCTTTATCGACAAACATCGCGCTAT
TAGGCACCAGTCTACTCAATATGACCTCATCAAATAACAGGTTGGCGCTGCGGCGAAAAAAATTTTCAAA
GGTGTTGTTATCGTCAAGAGCGTGAATAGAAAGCACGTTCTCCGGCAGCAGCATTTTCAGTGAAGGAATA
GAAATCTGCATATAGCTGCGGGTTTCATTGAGGCCTTTCACGCTGGGGTTATACAGCAGCACCCGGCGGT
CATCCTCACTTTTTTCCAGCGACATTCTGCCGGTAATGCGCAGCAGTGTGACCAGAGAATTCACCGTGTT
GAGGCTGGTTAGCTCCATTTTTACGCAGAACTCTTTGATATCCGCCAGCACGGCCTTGCGATCGCCGTAG
TGAAAACACAGCAGCGCCAGCACCACATGAAAGCGGGAGCTTTGCAGAATTGTTTTATAAAAGAGCGGCT
GTTTTTTATAGGTTACCAGCAGGGAGTCATAATGATGTCGAATGGCCTCGCGAAAGCAGGGATGCTTTTT
TAATTGCTGACTGTAGCGGGCGATGGTGTCCTGGAGTTGGTGTTGCGTCATATTATTTTCTCGGTATTCA
GCTACGGGGTTATTTCCCGTAAAATGAGTGTCTGAGGCCAGTGATAAAAGGCAGGTGACACGTTATTTTA
TTTATTTGAATGCAGAGTAAGTCCGCTGCCAATTATATCATTGTTCACATATAATGAAATGGGATCCTCG
GAACTTTATCGATCTTTACTTTTTTCGTAACGAAAGATGCTTGTTGTTACCTGATGTCATGTTTTGTTTC
ATTTACGGGAAGTAAGACTTCCTTTATTGGAAGATTTATTTCCTGTATATCGTTTCGAACAAAAATGTCA
TCAGGAAAATAATTTAAGATTACTTATAAATATAATTCGACTCAACAAGATGTGAAGCGTACGAAAAGGA
AACAATTTTTAAAGTTTCATTTCATGTGTTATCGTAAGTTACATGAGTTTATTGGGTGTTTATTGCCCAG
TTTTCCACCGAAAATCCATCAGAGGCGATGTGATGCACGATACAAATGACATTTTCAACGCGGCGTTTTC
CCGCCAGTACGACGCCAGTAGCGAACGCCTGAAAGACATTGCAAACAATCTGCATTCGTTGATAGCGCTG
TTGTTAAGGGGCCTTGCGGAGAATGCGCAGGTGCTCTGCGTCGGCGTCGGCACCGGGACGGAAATCGTCA
GGCTGGCACATCAGCATCCTGGGTGGCGGTTTAGCGGCGTGGATCCTTCTCCCGATATGCTTGCCGTTTG
TGCAGAAAAGCTTGAGCGAGAAGGGCTGAGCGACCGCTGCACGCTGATTGAAGGCCACGTTATCGACGTT
GCAGAACGGGAAAAATACGACGCCGCTTTGTGTTTGCTGGTGGCGCACTTTATTCAGCACCCGCAGCGCG
GTGGTATTTACCAGCACATTGCCGACAGGCTAAAACCGACAGGGCTGCTGATTGCCGCTGAAATAGCGGG
AGACATGGCGGATCCCGATTTTGACGGGCAATTAAAAAATTGGGTTGCGCTGCAGCAGGCTTATACCCAA
CGCGAGCGCGACATTTCTGAGGTGAAAGCTGAGCTTAGCCAGCGTTTGCTTTTGCTACCGCCTCGTCAAA
CCGAAGCGTTACTTCTTGACGCGGGATTTACCAGCACACAGCCGTTCTTCCAGTCGCTGCTCATTCACGG
CTGGCAGGCTATTAAGCCCTGAATTAAAAAGGCGGCGCGCTGAAATAGCGCGCCGCAAACCGATTATTTA
CTGGTAATGTCCTCTGACTTTACCAGCGTTGGCGTTTCGTTAAAGAAGTTCCACGGCTTCAGCAGGGCAT
GTACCCACTCGGTCGGCATAATGGGCCACTCTTCTGCGCGGGCAATATGCGTGGTGCCGGTGGTTAACCA
GACGACGTTGTCCGTGTTTTCCAGCGACTGATTATCTTTGCTGTATGCTCCCAGACCGGTGTCGTGCGCG
GAGCGGTTCGGGTATTTCCCTTCGGAATAGCGTTCATCCGGGTTATAGCGAGTCACCCACAGCTGCTTAT
CCATAAAGCTCAGGCGGTGGTAAATCCACTCGTCCGGGGCAAACTTAGCGCCGGTTGCGACGGGGTGAGT
CCCTCCTGCGTAAGGGATCAGCTGGTAGGAAACCGGGTTGCCCATGCGGTTTTCTTTGTTCGGATTGCTG
AGTAAACGGACGGTGCCCGGATCAAATTTCTGCGCCGCGTCCTGCTCGTTTTTAATCGCATATTCATTGG
TTTGCATCGTACTTGTGCGCGGCCCGCCGCTGGTGTTCGGCTTCACTACCGGGTCGATAGCGGTCAGGCT
GTTGTTTTCGCCGTCGACGTCCAGATCCAGGCGGAAGTTATAAATATGCTGATGGGTTGTGCCAACAATA
TTGTGGTCGATAAGCGTGCCGTAGCGGGTATCTTCTTTCGCGGTGGCGTCGTGCATGGTTTTGGCCTTCA
CGCCTTTTACCGCTTCGATGCCGGTCGCGCCTGCGTCAATACCGATGGTGCCGTTCTGGTGGAAGACCCA
GTCAAAAATATAGTCGTAGTTGCCGACGGTGCTTATCCAGCGGATCACCAGCTCGCGGCGTTCGCTGCTG
ACGTTCGGCTGGCCCATCTCCTGGTGCTTATACTCCGGCCCGGCGTAGCGTTCGAAAACCGCAATGGCGC
GCGGAATAGTGGTTGGCTTGCCGGTGTAATCGGCCAGAGTTTCGTCCAGCAGGACGGCGTTGCCCGGCGC
GTCTTTACCGCGCACGATAGGGGAAGTCAGCGTGCCCATGCCGTAATCACCGGCATCCAGATAGGCCTTA
AAATACCAGCCGATATCCGGGTCGCCATACGGCACGATCATCCCGCCGAGCGACCCCTCATACATGATCT
TTCGTTTGGTGCCGTTGTCGTTCCAGGTCACGGTGGAGATGATTGGGCCCACGCGTGAGTCCAGCCGCAG
GTGCAAATCCCAGTTTTGCCAACGGATCGTGTCGCCGGTAATGGTGTAATTTTTCCCTTCTGGCTCAATG
ATATTCAGCGGTTTCAGGTTGGCAGCCTGCCGGTCACGGCCATCATAAGGGCGCGGGGTCATCGGCACTG
GAATGACCGGACCTTCCTCAATCTTGATGATTTTTTTCTGCTCGAGATCGACCACCGCCACCAGGTTTTC
AATCGGGTGCGCCCAATAGTTGCCGTCGCCGACGTCAAGATAGCTCACCACTTTTAGCAGGCGCTGATCC
TGCTTCAGGCCGTCTTTGCCGTCGAAATAGCCGACGGTAAGCGGGGTAGTGACCACTTTTGACGGATCGC
TGATGCCGCGTTTCTTCACCGCTTCGGCGAACTCTTTGCTGTTGTTGATTATCGACTGTACGCTGGCAAA
ATCGTCCAGCAGCACCATGCCCTGAGCGCCTTCAATCGGTTTCCAGCTTTTCACCTTTCCGGCGGCCAAA
TCTACCGTGGCTTCAATAATATGCCGGCCGTCAAGCATGATGACGTCCGCCTCACGCGGCTGGCTGACGC
TGGTGCCGTCCATCACAAACTTCCAGACTTGCTCCTTCGGCGGCTCGCGCAGGGAAATCTCGGTAAAGCG
AATATTCGGCTTGTAGCCCGCCGCGGCTTTGATTATCTCCACCGTTTGATTAATTTCGTCGGCGCTCAGG
GAGTTCAGCGGGTGCGGTTTTTTCTCGACCGCAAAGGTTTGATCCAGCCCGGACTGGAACACTTCATTGA
TAAACCCTTCGGAGATAAACGCCGTTTTGTCTTTAAAGGTAACCGGGACTTCAAGCTTGAGCGTTTTGCC
ATTCACGATGGCGGAGGTGGCGTTGGGCTTCACCTTCACGTAGGCACCGTCTTTGACGATGGTAAACATC
TGCGCGTAATCGTCCCACTGGACGTCGGCGCCAAAATCCGCGAGCGTTTTTTGCATTGGCACCATATGTG
CCTCGCCGCCGTGGGCAAAAGCAGGGGCGTTAATCCCCGCCGAGGTCAGGAGCGCAATAGCCAGCGCCAG
CGTTTTTTTTTCCAGTTTTCATTGTCATCGCTTTCTCACCTTAAAAGTGCGTTGTGTTGTTATGTGCGTG
CTGGATAAAGTCTGTCGGATTCAACATAACAACTTCCGCCGGGGCTTCCCTTGTATTCCCTGCCAAGCGT
TTTGCTGTGGTTGCCAGAATGTGGGATTGGGAGATTTATTCCTCTGGGTAAATGAGCGTCGGGTTAAATT
CAGCCCTCACCCCGGCCCTTATGTCTTGAACTTCCCCGCCAGTGCGGGGAAGATCCCCGACTGATCATCG
GGAGGTTGCCGGTGAGCATCCCCTGGCCCTGGTGCTTCCGAGCCCGTGGGAGAGATTATGCCCCGGCAAC
CTTATTCCCTGTCGCCTCAAGACCGAACGGTATCCTGTGCCTCTGAGCACCCACATATAAGGATGGTCTG
GCGATATTATTCATAAGGTTACGGAGAATCAGATGACCCTCACTTCTGTCGGCGTTGATATTGCTAAGCT
AAAATTTGATGTCGCTGTCCTGCTGCCTGGTCAGAAATACAAAACTAAAAAGTTTGCTAACACGCCTGCG
GGATGTCGTGAGTTTATTCACTGGCTGACCCGCTTTGGGGACTGTCATGTCTGTATGGAAGCGACGGGCA
GCTACAGCACGGAACTCGCCACGGCATTGTCCGATGGCGGCTATCGCGTCAGCCTGGAAAACCCTGCCCG
CATTCATGCCTTCAGTAACACCGAACTGACCCGAAACAAAACGGATAAAAGCGATGCCGCCCTGATAGCA
CGGTATTGTGCCCTGTATCAGCCAGCCCAATGGCATCCGGCTCCTCTCAGCCAGCGACAGCTGACCGCGC
TGGTGCGGCATCTTAAAAATCTTGAAGAGATGCGTCAGATGGAAGAGAACAGGCTGGAGGCCGCAGATAA
GGTCATCACTGGCTCGTTAAAAGAGCACATCGCCACGCTGGATGAACTGATAAAAGAAACCAAAAAGAAA
ATCAGACAGCACATTGATGATGACCCGGACCTGAGAAAAGACAAAGCGCTGCTGGAGAGTATCCCGGGAG
TGGGAGATGTGCTGAGTACGAGTCTTCTGGCCTTCGCGGGAAACCTGAGGCGGTTCAGGAGCAGTAAGGC
TCTGGTGGCTTATGCAGGGCTGAACCCACGACGTTGTGAGTCCGGGATGTGGAAGGGAAAGAGCAGGTTG
TCAAAAGTGGGGAGCCGTGAGCTGCGTAGCGTGCTGTATATGCCTACGGTAGTGGCGGGAAGATGTAATG
AAGTGGTGAAAGACCTGATGACCCGGATGGCGAGCAGGGGGAAGACAGGCAAAGAACGCGTGTGTGCAGG
AATGAGAAAGCTGCTACAGCTGGCTTATGGGGTGGTGAAATCAGGGCGTGAATTTAACGCTGAAATACCG
CTTGCCGGATAACCGACAAGACGGTATCTCTCCCAGAGGGAGAGGGGGAAAACAACCTATGGGGGGATTT
GTTTGTTCCCTCTCCCTTTTAGGGAGAGGGTTAGGGTGAGGGTAAACCAGAGGCGATGACTTGCCTGTCT
GGCATTTAAGACTCAAGCGGTAAAATCACCGTTCAGGCGGGCAACGAGGGTGAGGATCGAGTAGCGGGCA
ACGGTCTGCTGATGCTGGTTGGTGATATCCACCGCCCATTCCACCACGCCAACCGGCTTATCTTCCGCCG
TTTTCTGCGGTTTGGCGGTTTTACGTTTGCAGGTCAGGCGCACCTGAATCGTATCGTCGATTTTTACCGG
TTCGATAAAGCGCAGGTTTTCCATGCCATAGTTGGCAATCACCGGCCCGACACCGGGGTCAACAAACAGT
CCGGCGGCGGCGGACACCACAAAGTAGCCGTGCGCCACGCGTTCGCCAAAGAAAGATTCTGCTGCGCCAA
TTTTATCGGTATGGGCATAGAAACGGTCGCCGCTCAGGTTGGCAAAGTTAGCGATGTCGGCTTCGGTCAC
GGTACGGCGGGCGGTGAGAATGCTTTCCCCGATACGCAGCTCCTCAAAATGTTTGCGGAACGGATGCACG
GCATCTTCGTGAACTTTAGCGCCGTAGTTCCATTGTCCGCTAACGGCGGCAAGCATCGTCGGGCTGCCCT
GAATGGCGGTGCGCTGCATATAGTGTTTCACCGCACGCAGGCCGCCCAGCTCTTCGCCGCCGCCCGCACG
GCCTGGGCCGCCGTGAACCAGCATTGGGAGCGGCGATCCGTGCCCGGTGGACTCCACCGAGGACTCCTCG
TTCAGCACCTGAATACGTCCATGAGCGCGAGCCGCACCGAGAATAAATTCACGTGCAGTTTGCTCATCGG
CGGTGACCAGCGTCCCGGCAAGGCTGCCCTGGCCGGCGCGAGCCAGCGCCATAGCGTGTTCAGCATCCCG
GTACGGCATCACGGTGGCAACCGGGCCGAAGGCCTCAAGCTCGTGCACCGCAGGCGTTTCATCCGGCTGC
TGGCAAAGCAAAAGAGTAGGCGGGAAGAACGCGCCCGGCTGAGCGAGATCTGCTTTACCGCCAAGCACGG
CTTCGCATCCGGCGGCAATCAATTGGTCAACTTTACGCTGCACGTCATCCCGCTGTTCAAGGCTGACCAG
CGCCCCCATGCGCACGCCTTCCACCGCCGGGTCGCCTGGCTGTATTTTTTCAAGTTTTGCCTTCAGCGCT
TCAATCACCGAACCTAGTCGGTTTTGCGGCACGATAATCCGCCGAATCGCGGTACATTTTTGCCCGGCCT
TGGCGGTCATTTCACGCACGACTTCGCGCACAAATAGCGCAAATTCAGGCTGCTCAGGCGTCACATCTTC
TGCCAGCACGCAGCAGTTCAGCGAATCCGCTTCCATGGTAAATGGAATAGAACGGGCAACGATATTTGAG
TGACAACGTAACTTTTGTCCGGTGCTGGCCGAGCCGGTAAACGTCACCACATCCTGCTCATCTAAATGCT
CGAACAGGTCACCCACGCCGCCGCAAATCAGGCCGATCGCCCCATCCGGCACCAGGCCGGATTCAACTAT
CGCTTTGACCATCGCCTGGGTTAACTGCGCGCTGGCCGTGCCGGGTTTAACGATCGCGGGCATACCGGCC
AGCCAGGTCGGGGCCAGCTTCTCGAGCATCCCCCAGCAAGGGAAGTTAAACGCGTTGATGTGCAGCGCCA
CGCCGGACTTCGAGGTGAGCACGTGGCGGGCGGCGAATCCGCCCTGTCTGGAGAGCGGAATCAACTCGTC
TTCCGGCCACAGCGTGTCATCCGGCAGCTCGCGGTTGCCCATTCCGGCGTAGGCAAACAGCGTACCGATC
CCGCCTTCAATGTCTACCCAGCTATCGGCGCGGGTCGCCCCGGTTTGGTACGAAACCTCGTAGAACGTCT
CTTTCTGCGCCAGCAAATGCTTCGCCACGGCTTTTAACATTGCGGCGCGCTGGATAAACGTCATCGCCTG
CAGTGCCTTGCCCCCTTGTTCAACGGCGAAGCGTTTTGCCGCCGCCATATCCGCGCCTTCGCTGGTCACC
TGCCACAGCGGCTCGCCGCTAACGGCATGAAAAATAGTTCTTTCTTTACCCTGGCCGCTAAACCACGTCC
CGGACAGATAGCTGGTTAACTTTTGCATCTCACTCTCCATTACATGCTGCATTTAATGCTTACAGTGTTT
GTTTTGTGAATCATAAAAATCAAGCTGTAATTTAATAAATTATTAACAACGTGATGGGGTGTGATTTTTG
TTATTGATTTATATCAATGATAAATAGGGTTTTAGCGAAATTTTACGTGATAAGCCTCACAAACATGCGG
TGTAATCTTTGCGATCTTCGTTAACTTATCTGTAACTTTTAATCATGATGTGATTCGTTATATCGCAATG
TGTAGGTTTAAATTGAATCATAAGGTGATGCCGTGACAGAACAAGAACGCTTTGACGAGCGCATCCAGCA
GGAAACCGCCATAGAGCCGCAGGACTGGATGCCGGAGGCTTACCGCAAAACGCTGATCCGCCAGATAGGC
CAGCATGCGCACTCGGAAATTGTCGGCATGCTGCCGGAAGGCAACTGGATAACGCGTGCGCCCAGCCTGC
GCCGCAAGGCCATTCTGCTGGCTAAAGTGCAGGATGAAGCCGGGCACGGCCTGTATCTCTACAGCGCCGC
CGAAACCCTGGGCTGCGCCCGGGAAGATATCTACCAGAAGATGCTCGACGGCAAGATGAAGTACTCCTCC
ATCTTTAACTACCCGACGCTCAACTGGGCCGACATTGGGGTTATTGGCTGGCTGGTTGACGGAGCCGCTA
TCGTCAACCAGGTCGCGCTCTGCCGGACTTCTTACGGCCCTTACGCCCGTGCGATGGTGAAAATCTGTAA
AGAAGAAAGCTTCCACCAGCGTCAAGGGTTTGAAGCCTGCACCGTGCTGGCGAAGGGCAGCCCGGAACAG
CGCCAGATGCTGCAGGACGCCATTAACCGCTTCTGGTGGCCGGCGCTGATGATGTTCGGGCCCAACGACG
ACAACTCGCCGAACAGCGCCCAAAGCCTCGCCTGGAAAATCAAACGCTTCGGTAACGACGAGCTGCGCCA
GCGCTTTGTCGACAACACGGTGCCGCAGGTAGAGCTGCTGGGCATGACCGTGCCGGATCCCGATCTGCAT
CTGGATGAGGCTACCGGCCACTACCGCTTTGGCGACATTGACTGGCAGGAATTTAACGAAGTAGTGGCCG
GGCGCGGCTTATGCAACGAAGAGCGCCTTGCCGCCAAGCGTAAAGCCTGGGAAGAGGGGGCATGGGTGCG
CGAAGCCGCCCTTGCGTATGCCGAAAAACAACAGGCCCGCACCGCCGCCTGAAGGAGTAAGAGATGAGCA
AAATTTACTGGCCGCTGTACGAAGTGTTTATCCGTAATAAAAAGGGGCTGTCCCACCGCCATGTCGGCAG
CCTGCACGCGGCCGACGACCAGATGGCGCTGGAAAACGCCCGCGACGCGTACACCCGTCGCAGCGAAGGC
TGCTCCATCTGGGTGGTGAAAGCGAGCGAAATCGTGGCCTCGCAGCCGGAAGAACGCCCGGAATTTTTCG
ACCCGGCAGACAGCAAAGTCTACCGCCACCCGACGTTTTACACGCTGCCTGACGGCATCGAGCACATGTG
AGGCCGCCAATGACACTCGATCCTGTAGCGACCTACAGCCTGCGCCTCGGCGACACCTGCCTTGTCCTCG
CCCAGCGCCTGAGCGCCTGGTGCGGTCATGCGCCGGAGCTGGAAATTGACCTCGCGCTGGCCAACATTGG
CCTCGACCTGCTCGGCCAGGCACGCAACTTCCTGACCTATGCCGCCGGGCGGGAAGGTGAGCACCTCGAT
GAAGACAGGCTGGCCTTTGGGCGTGATGAACGTGAATACCGCAACCTGCTGCTGGCGGAACAGCCCAACG
GTGATTTTGCCGAAACGCTGGTGCGACAGTATCTGCTGGATGCGTGGCACGTCTCGCTGTTCAGCCGCCT
GGTAGAAAGCAAAGATCCGCAGCTGGCGGCCATCGCAGCTAAAGCGATTAAAGAAGTGCGCTATCACCTG
CGTTTCAGCCGCGGCTGGCTGGTTCGTTTGGGCAACGGCACCGAGCTTTCGCAGGCAAAAGCGCAAAGCG
CTGTGAACAAACTGTGGCGCTTCAGCGGCGAAATGTTCGTCGCCGATGAGCTGGAAACGACGCTGGCAGA
GCAGGGGATCGCGGTCGATCCGCGTGGCCTCAAAGCTGAATGGCTGCAAGAAGTGACCGCCGGACTGAGC
GATGCCTCGCTGCAGGCCCCGGCAGAACAGCCATACCGCACCGGCGGTAAGCAAGGCTTACACACCGAAC
ACCTCGGCCCGCTGCTGGCTGAAATGCAGTACCTGCAGCGCGCTTACCCGAACCAGCAGTGGTAAGGAGA
AGAGAATGCAAACCGCCACGCTTCAGCCCGCCGCCGTCCGCGACGTCTGGCGTCTGCTGAGTGAAATCAG
CGACCCGGAAATCCCGGTGCTGACCATCACCGACCTTGGCATGGTACGCAGCGTAGAACACGGCGCGGAC
GGCTGGCATATCGGCTTCACGCCGACGTATTCAGGTTGCCCGGCGACCGAGTTCTTGCTCGCCGCCATCC
GGGAAGCGATGGAGGGTGCAGCCCTAAGCCCGGTGCATATCAAGCTGGTTTTGCATCCCGCCTGGACGAC
GGACTGGATGTCGTCGGAGGCCAAAACCAGGCTGCGCGAATACGGCATCAGCCCACCGCAGGGGCATGCC
TGCCACGCGACTGTCGCCGCCCAGGTGACCTGCCCGCGCTGCGGGAGCGAACACACTTCGCTCATCAGTG
AATTCGGCTCCACGGCCTGTAAAGCGCTTTATCGCTGCAACACCTGCCGGGAACCCTTTGATTACTTTAA
ATGTATTTGAGGATGCCATGACGACGTTTCATTCCCTGAAAGTGGCACGTATCGAACCAGAAACCGCAGA
GGCGGTAGCCATTACGTTTGCGGTGCCGGACGCGCTGCGTGGGCAATATCGATTTCGCCCCGGCCAGCAT
CTCACGCTGAAAGCCCGCCTGGGCGATGAAGAGCTGCGCCGCTGTTATTCCATCTGTCGCTCGGACAATC
CGGGTGAGATCTGCGTCGCGGTCAAAGCCATTGAAGGCGGCCGTTTCTCGCAGTACGCGGTCAGTGATTT
AACCGCCGGCATGTCGCTGGAAGTGATGGTGCCGCAGGGGACGTTTGGCTATCAGCCGGAAGCGGAAACT
CGCGGGAACTATCTGGCGCTGGCGGTGGGCTCAGGCATTACGCCAATGCTGGCGATTATCGGCGCCACGC
TTGCCACGGAGCCACAAAGCAGCGTGACGCTGGTCTACGGCAACCGCAGCAGCGCCAGCATGATGTTCCG
CCAGGCGCTGGCCGACCTGAAAGACCGTTACCCCCAGCGTCTGCAGCTGATTTACCTGTTCAGCCAGGAA
AAATCGGACAGCGAATTGCTCAGTGGCCGCCTGGACGGCGCGAAGCTAAAACAGCTCGGCGACCATCTGC
TGGACGTCAAAGGCTTTGACCGCACCTTTATCTGTGGCCCGCAAAGCATGATGCAGGCAGCCGAAGCCAC
GCTGAAAGAGATGGGCGTGGCGCAGCAGGATATTTACCTCGAGCACTTCAACACGCCTGGCGTGACGCCG
GGCGCTCGTTCACGTGCTCAGGCTGCGGGTAAAACCGTGATTCTGCGCCAGGACGGCGTGGATCGCCAGA
TTACCCTGACCGCCGGGGACGAAAGCATTCTCGACGCGGCGCTGCGCCAGGGCGCGGATCTGCCGTATGC
CTGCAAAGGCGGCGTCTGCGCCACCTGCCGCTGCAAGGTACTGCGCGGCGAAGTGGAAATGGGCGTCAAC
TACAGCCTCGAGCCGGATCAGCTGGCCGCAGGCTACGTGCTGAGCTGCCAGGCGCTGCCGAAGGGCGACG
ACGTGGTGCTCGATTTTGACGCGCAGGGGCTGTGATGAGCGAACTTCTAAGCCAACAGAGCGGCCGGGTG
CTGACCCTGACGCTGAACCGCCCGCAGGCTCGCAATGCGCTCAACAACGCGCTGCTGACGCAGATCGCCG
AAGCGCTGGAAGCCGCGCAGCAGGACGAATCCATCGGTGCCGTCGTTATCACCGGCAATGAGCGCTTTTT
TGCCGCCGGAGCGGACTTAAAAGAGATGGCGAGCCGGGATATGCCCGCCACGCTGAACGATCCCCGGCCC
CAGCTTTGGGCGCGCATTGAACGCTTTCCCAAACCGCTGATGACCGCCGTCAACGGCTATGCGCTCGGCG
CAGGCTGCGAGCTGGCGCTGCTGAGCGACATTATCGTTGCCGGGGATAACGCACGCTTCGGCCTGCCGGA
AATCATGCTGGGGATTATGCCCGGCGCGGGCGGCACCCAGCGGCTTATCCGCAGCGTAGGCAAGGCGCTG
GCTTACCGCATGGTGCTGAGCGGTGAAGCTATCGACGCACCGCAGGCTTTACGTGCCGGGCTGGTTGCCG
AAGTACATCCTGCCGCGCTGACGCTTGAATACGCGCAGAAACTTGCCGCAAGCATCGCTCGACATGCACC
CCTTGCGCTGCAGGCTGCGAAAAACGCGCTTCAACAGGCGCAGAACACGGGCCTGAGCCAGGGCCTGCTG
CAGGAACGTCAGCTGTTTACGCTGCTCGCCGCCACCGAAGATCGTCAGGAAGGCATCGCAGCTTTTCTGG
AAAAGCGACCTGCTGAATTCAAAGGACGTTAATCATGAGTTTTATTGTTAGCGATGTGCAAAACGGGGTG
ATGACCCTGACCCTGAACCGCCCGGAGCGGCTGAACAGCTTTAACGACGAGATGCATCGCCAGCTGGCGG
AAATCCTGACCCAGGCCGAAAGGGATGAAACCATCCGCTGCCTGCTGATCACCGGGGCGGGGCGTGGCTT
CTGCGCCGGGCAGGATCTCAACGACCGTAACGTCGACCCAAGCGGCGACGCGCCGGATCTGGGCTATTCC
GTTGAAACCTTTTACAACCCGCTGCTGCGCCGCCTGGCGAAGTTGCCGAAGCCGGTGATTGCTGCGGTCA
ACGGCGTTGCGGCTGGAGCCGGTGCCACGCTGGCGCTGGGCTGTGACATGGTTATCGCCGCGCGTTCGGC
AAAATTCATTATGTCTTTCAGCAAGCTGGGGCTGGTGCCCGACTGCGGCGGCACCTGGTTCTTACCCCGC
CTGACCGGGCGGGCACGCGCTATGGGGCTGGCATTACTTGGCGACACGCTGAGCGCGGAACAGGCGCACG
AGTGGGGCATGATCTGGCAGGTGGTGGATGACGAACAGCTAGGCGATACCGCCCGCCAGCTGGCTCAACA
CTTTGCTACCCAGCCGACCTTTGGCCTGGGCCTTATCAAAAAAGCGCTTTATGCCTCGGAAACCAACACT
CTGGATGCCCAGCTAGACCTGGAGCGCGATTATCAGCGCCTGGCCGGCCGCAGCGAAGACTATCGCGAAG
GGGTTTCTGCTTTTCTGGCGAAGCGCCCGGCGACCTTTAAGGGGAAATGAGCATGCTGACACCTGATGCT
GTTATAGCGGTGATAGGCAGCGGCACCATGGGCGCAGGTATTGCGCAGGTGGCCGCCAGCGCGGGCCATG
CCGTCTGGCTGTATGACATTCAGCCCGGCGCGGCAAAGCGCGCAATTGACGGCATTGACACCGCGCTAAG
CGCCCGCGTTGCCAAAGGTAAGCTGGATGATGCCAGCCGTCAGTCAACGCTTGCCCGGCTGCATCCGGCA
GAAACGCTGGCAGATTTGGCTCAGGCTGAGCTGGCGATTGAGGCGGCGGCCGAACAAATTGATATCAAGC
AGGCGATCTTCCGCGATTTAGCGGCGGTGTGCGGCGCTGATACCGTCTTTGCCAGCAATACCTCCTCCAT
TTCCATCACCGCTATTGCCAGCGGAATCAGCCACCCGGCACGCGTGGTCGGGCTGCATTTCTTTAACCCT
GCGCCGGTGATGAAGCTGGTGGAGGTGGTCAGCGGCCTGGAAACCTCGCCGGAAATTGCCGAGCGGCTTT
GTGAACTGGCGCTGCGCTGGGGAAAACAGCCGGTACGTTGCCATTCCACGCCCGGCTTTATCGTTAACCG
CGTGGCGCGGCCGTTTTATGCCGAAGCCTGGCGTGCGCTGGAGGAGCAGGTGGCTCCGGCTGCGGCCATC
GATGCGGCTTTACGCGACGGTGCGGGCTTCCCGATGGGGCCGCTGGCGTTAACCGATCTGATTGGCCAGG
ACGTCAACTTCGCCGTGACCTGCTCGGTGTTTAACGCTTTCTGGCAGGAGCGCCGCTTCCTGCCTTCCTT
AACCCAGCAGGAGCTGGTGCTGGGCAAGCGCCTGGGCAAGAAAACCGGGCAGGGCGTTTACCGCTGGCCG
CTTGAGGCGAAGCCGGAGTACCAGCCCCAGATGTCCGAAGAATTTGCCGCAAAACAGGTTACGCAGTCCG
GCAAAACGCTTGAGCTTGACGGCATTGTGGTCGCCATTACCAGCGGTATGACCGCCACTGCCATGTCAGC
CGAACTGAAACGTCCGGTGGTGCTGCGGGACAGGCTGGCCGAGTCCGCTCTGGAAGTGCTGGCGCCTTCG
GCTTCAGTGACGCCGCAGCAGTTGGCAAAGGTGACCCATTACTTCCAGCGGCAGGGTAAGCAGGTGCTGG
TGATTAACGACTACCCAGGCATGCTGGCCTGGCGCACGGTGGCGATGCTGGCCAACGAGGCGCTGGACGC
GCTGCAGAAAGGCGTGGCCGGAGAAGCGGATATCGATACCGCCATGCAGCTCGGCGTTAACTATCCGCAG
GGGCCACTGGCCTGGGGAGCGCGGCTGGGCTGGCAAAATGTCTTAACGCTGCTGGAAAACCTCCAGCGCC
ACTACGGCGAAGAGCGTTACCGCCCGACGTCTTTACTGCGCCAGCGCGCGCTGCTGGAGAACCAACATGA
GCACTAATGCCTGGGATAACGCTCGCCTGATGTACGCGCGCGACAACTGCGCCAAACAAATGGGGATTGA
AGTTATTGAGATGGGCGACGGTTTTGCGCTGCTCACCATGACCATCACCGAAGCGATGCTCAACGGGCAC
CAGACCTGCCACGGCGGGCAGCTGTTTACCCTGGCCGATACCGCCTTTGCCTACGCCTGCAACAGCCAGG
GGCTGGCGGCCGTAGCATCCGGTTGCAGCATTGAATTTCTGCGCCCCGGCAAGGCGGGCGATCGGCTAAA
AGCGGTGGCGCATGTTCGTCAGCAGGGACGCCAGACCGGCGTCTACGACATCGAAATTATTAATCAGGAT
GAGAAGACGCTGGCGCTGTTCCGCGGCCGCGCCCATCGCATCGGTACGACGCTTTCAGGAGAAAAATTAT
GAGTCAGGCTTTTATTTGCGATGGCGTGCGTACTCCGATTGGCCGCTACGGCGGGGCGCTTTCTGGCGTG
CGGGCGGATGACCTCGCCGCGTTGCCGTTAAAAGCGCTGCTGGCACGTTACCCAAATCTGGACTGGAGCG
CCGTGGACGACGTGATCTTCGGCTGCGCGAACCAGGCCGGGGAAGATAACCGCGACGTGGCGCGCATGGC
AACGCTGCTGGCGGGTATACCTGTTGAAGTTCCAGGCACAACCATTAACCGCCTGTGCGGTTCCGGGCTG
GATGCCGTGGGCTTTGCCGCTCGCGCCATTAAAGCCGGTGATGCGCAGCTGATGCTGGCGGGCGGCGTGG
AATCCATGTCCCGTGCGCCGTTTGTGATGGGCAAAGCCAGCTCGCCGTTCCAGCGTCAGGCGGAGATGTT
TGACACCACCATCGGCTGGCGTTTTGTGAACCCGCTCATGGCCGCGCAATTTGGTACTGACAGCATGCCG
GAAACGGCAGAGAATGTAGCGGAATTGTTAAAAATAAGCCGCGAAGACCAGGACCGATTTGCCTTTCGCA
GCCAGCAGCGTACCGCCCGCGCGCAGCAAAAGGGCATTCTGGCCGAAGAGATCGTGCCGGTCACGCTCAG
CGGGCGCAAAGGGGCTGTGACCGAAATGCGTGATGACGAGCATCCGCGCGCAGAAACCACGCTTGAGCAG
CTGGCGGCGCTAAAAACGCCGTTCCGCGCCAACGGCGTAGTGACGGCGGGCAATGCTTCCGGCGTGAACG
ACGGGGCGGCGGCGCTGATTATCGCCAGCGAAGCCGCCGCGCTGCGGCACGGGCTGACGCCCAGGACGCG
TATTGTCGCCATGGCGACGGCGGGCGTAGAGCCGCGTTTGATGGGGCTGGGGCCGGTTCCGGCGGTGCGA
AAAGTGCTGGAAATTGCCGGGCTAAGCATCCACGACATGGACTTAATTGAACTAAACGAAGCCTTCGCCG
CGCAGGCGCTCGGCGTGCTTCGCCAACTGGGGCTCCCGGATGATGCCCCGCATGTGAATCCTAACGGCGG
CGCGATTGCGTTAGGACACCCGCTGGGGATGAGCGGAGCCAGACTGACGTTAACGGCCAGCCTGGAGCTG
CACCGGCGCGGCGGGCGGTATGCCCTTTGCACCATGTGTATCGGTGTGGGTCAGGGCATTGCCCTGATCC
TTGAGCGTGTGAGCTAGTCAAACCTGCGAGTACCCTAATAATGATAACCTCTGAAACCAAGCTGGAACCG
ATTGAAACCGCGTCGCTGGATGAGCTGCAGGCCCTGCAAACGCAGCGCCTGAAATGGACGCTTAACCACG
CTTATAACAACGTCCCGATGTATAAGCGCAAATTTGACGCCGTGGGCGTGCACCCTGACGATTTTAAAGA
GCTGAAAGACATTCGCCTGTTCCCTTGCACCACCAAGCAGGATCTGCGCGATAACTATCCTTTTGATACT
TTCGCCGTGCCGATGGAGCAGGTCGTTCGTATTCACGCTTCTTCCGGGACGACGGGCAAACCTACGGTTG
TGGGTTACACCCAAAACGACATTGATAACTGGGCTAACCTGGTGGCGCGTTCGCTGCGAGCCGCAGGCGG
TACGCCAAAAGATAAAATTCACGTTTCCTACGGCTACGGCCTGTTTACCGGCGGGCTGGGCGCGCACTAC
GGCGCAGAGCGCCTTGGGGCGACCGTTATCCCGATGTCCGGCGGCCAGACTGAAAAACAGGCGCAGCTGA
TCCGCGATTTTCAGCCGGACATGATCATGGTCACGCCGTCCTGGTGCCTGAACCTGATTGAAGAGCTGGA
ACGCCAGATGGGCGGTGACGCCAGCGGCTGCTCGCTGCGCGTGGGCGTTTTTGGCGCGGAGCCGTGGACC
AAAGCCATGCGGGCAGAAATTGAACGCCGCTTGGGCATCACCGCGCTGGATATTTACGGCCTGTCAGAAG
TGATGGGGCCGGGCGTGGCGATGGAGTGCCTGGAGTCGCGTGATGGCCCGACGATCTGGGAAGACCATTT
CTACCCGGAAATCGTAGATCCGCAGGGCGGCGTGCCGCTGGAAGACGGCGAGCACGGCGAGCTGCTATTC
ACCACGTTAACCAAGGAAGCGCTGCCGGTTATCCGCTACCGCACCCGCGACTTAACTCGCCTGCTGCCCG
GCAGCTCACGTACCATGCGCCGTATGGACCAGATTACCGGCCGTTCCGACGACATGCTGATCATTCGCGG
CGTGAACGTATTCCCGTCCCAGCTGGAAGAAGAGATCCTGAAATTCCAGCACCTGGCGCCGCATTACCAG
CTGGAAGTGCATCGTCGTGGGCATCTTGACACTCTGGCGATCAAGGTAGAGCTGAAGGAGAGCAGCCTGT
ATCTCAGTCACGAACAGCGCTGTGGGGTTTGCCACGAGCTGCGGCATCGCATTAAGTCTATGGTAGGGAT
TTCAACGGATATCACCATCGTGAACTGCGGCAGCCTGCCTCGTTCTGAAGGCAAAGCAATCCGGGTTTGC
GACCTGCGTCAGGCGGCTAATCATTAACTAAACGTGACATTGTCACTAATGACGGGCCGATGGATAACCT
TCCACGGCCCGTATTTCTTCCCGGCCGCAGTAATTGTAAATCTTTTTGTCTTCTTACATGAGATCGGAAA
GCCTTTGTACCGGTGCAAAGGCTTTCACCGTTGGGCAGGAACTGGTGACGCACACAGATTGATTTAACTT
ATTGTTTTTAATAATGTATTTATCGACTAAAGTTATTCCGTTCACCTATAGTTCGATTTTCCCTGCACGT
TAAGAGCACGGTGAACGTGTCCGGGGGACGAATCTTCCCCTCACCCCAGCCCTCTCCCCAAAGGGGCGAG
GGAGAAAAAAAGCTATGGGAAACATTGTTTATCACCTCTCCCCAAAGGGGCGAGGGAGAAAGTTAGTTAA
ACGGCTCGCCCAGCGTCAGCATCAGACGGTTTGCCCAGGCGAAAAAGGCCGTGGACTGCACCAAATCCAG
CAGCTCAAGCTCGCTTAATCCCAGTTCTCTCAGGGCTTGTATCTGTTGAGCATTGGCGCTCGCTGGGGTG
GAGGATAACGCCGTAGAAAAGTTAATTTCGGCCTGCCAGCGAGGGGACTGTCCATCGCTCAGCGTCCCGC
CCGGTTCGATGGCGAGCAAACGTTCGATGGCTTCGTTATGTTTTGAAAGCTGGCTGGCCTTGCGGGCGTG
AACCGACGCGCAGTAAATGCAGCCGTTTACCTTGCTGGCAACCGTGGCGGCAAGCTCGCGTTCGGCTCGG
GGCAAACCGCCCGGCGTGTAGAAAATCCCTTTGTCGGTAAGGGTACGCTGCTCCAGCACCGGCAGGTTGC
GTCCCAGCAGACGGAAATAATCCGAGTCCTGGTGCCCGAAGCGCTTGAGCGTTTCCTGCTGCTCCGGGCC
GTATTCCGCATAAGGCAGGGCGGCTATCCACGGTTCCCAGTTAAGCTCGGCCTGGGTAAACGCCACCGGG
GCGGATTTGCCGCTGGCGGTGAGCGGCTGTCGGTGCCACTCTCCGGCAGCCGGAATGCGCACCTGTTCGC
CGTCTACCGGCTGGCCGCCAATCAGGCGCAGCCCGCGTAGCAGGCGGCTCTGAAAGGCCACGAAGCCAAT
AATTTGTGACAGCGTCACCACTTCTTCTTCGCTAAAACCCGCCTGAGTCAGGGCGTTGACGTCCTGCGAG
CCAGCCTGTACCGGCTGAAAACTTAGCCTCTCAGCATGATTGAGCAGCGTGCTAAAGCGTTCGCTGGCGG
GTTTGCCTGCCAGACGCCGGGTATAATGGTCCGCGAGCCGGGCATCGTCGTGCCATTCCGCCACTCGCCT
GGCGAGATGAAGCCTTTCCACTAACGTCAGGCCACTTGCGCTGGTCTCGCCGAAAAGCGCCTCATAACTG
CCCTGCGCGTGGCTTGTTGCGGCTTCGCGAATTTCCCGAGCCTCAGCAAGCGAGGTGCCGGGGATAATGT
CTGCCAGCTGATTAAGCAGGTCCGAATGACTCATAATGACTCCTTAGACAGTGAAGATGTAGCGGTTGGG
TGGGCGCTGCTGCGAACCCAGCCGAGCGCCGGGGCAACCTGCTGCGCGAGCAGTTCGATGGAACGCAAAA
TGTAGGCGTGCGGCGGATCGATGGAATGCACCTGGAACGAAAGATCGGTCACGCGCTGGAGCGTGCTGTC
GCGGAGCAGTGAGGCAATAACCTGCTGCGGCGTGCCCAGGTGAACGTCAAACGCGGCAATATGGCTATCC
AGCGTGTCGCCCAAAACCGGGTGTCCCTGCGCCCGGTGCTGTTCTGCCTGCTGGCGCAGTCCTCTTGCCG
CGAGCTGTCTCGCCAGTTCGGCGTCGTCAGTGACAAAACCGGTTCTTGAGCCCAGGATGCGCGGCTCAAC
ACCTTCGGGCAAGGCGTCCAGATAGGCATCAATGATTGGGTTTTGAATCTCATCCAGCGGGGTATCCAGC
GCGTCGACCGGACGAGGTTGGGTGCGGGAAAGCATCAGCCCGTCACCCGCTTTTCCCGCTCGCGCACCGC
CATCGACGGAAAACGTCGCCTGCCAGATACGGCTTTTTAGCTGCGGTGAGGCCGGGTAAAGGTGGTTATC
CGTGCCCGCAAGCGGCTCATCGTTCAGGGCCGAGCGCAGTATTGCGAGATTGTCGGCGTAAATTTTTCCC
CTTTCCGCGCTCAGTAGTCCAAACGCCGGGAAAGAACCCGGCGTGCCGCCTGAACCGACGCCAAGCTCAA
AGCGCCCGCCGCTGAGCAGATCCAGCACGACCGCGTCTTCCGCCACGCGTAGCGCAGACTCCATTGGCAG
GGTAATAATGCCCGTGCCAAGCCGTATGCGCCGGGTGTGAGCCGCCACGTGGCTCAGAAAAACCAGCGGG
GCAGGCAGGCCACCCTCGGCTTCGTGAAAGTGGTGCTGTGCTACCCAGGCGGCGTCGAAACCGTGCCATT
CGGCGTGAATAATTTGCTCCGTTGCCAGCCGATAGCGTTCGGCGGCCGGGGCGTGGTCAAGCAGGCGAGT
AAAAAAGCCCAGTCGTTTAATGGTCATGCAACGTCCTTATGGCCGGAGCCAATATCGGGAATAGCGTTAA
GCAGCTGCCAGGTATAATCGCTGGCCGGGGCGTTAAATACGTCGGCAATCGGGCCGTTATCCACCAGCTC
ACCGGCGCGCAGAACAGAAACGCTGTGCGCCAGCTGGCGGACGGTGGCGAGGTCGTGAGAAATAAACAGG
TAAGTCAGGCCGAGCTGCCGCTGTAAGTCGTCGAGCAGGCGTAAAATTTGCGCCTGCACCGTCACATCCA
GTGCAGAGGTGGCCTCATCCAGCACCAGAATTTGTGGCTCCAGAATCAGCGCGCGAGCAATGGCGACGCG
CTGGCGTTGCCCGCCAGAAAGCTCGCGAGGTTTACGGGTTAATGCCTCAAGCGGGAGCGCAACGCGTTCG
GTGATGGCTTCAACTTTGGCGCGCCGCTCGGCCTTCGACAGCTTGCCGAAGTTAAGCAGCGGCTCTTCAA
TGATGCGAAATAGCGTCTGGCTCGGATCCAGCGAGGCAAAAGGGTTCTGATAAACCAGCTGAATTTTTTG
CCGGAGCTGTCGGCGGGCCTCCGGGCTGAGATCGGTGGTGTCGATGCCGTCAATCAGCACTTTCCCTGCG
TCCGGCTTCTGGAAGCCAAGCAGAATACGCGCCAGCGTCGATTTACCGGAACCGGACTCGCCGACCAGCG
CGTGGGTGGTGCCTTTGGCCACGGTAAATGAAACGTCGTCCAGCGCCCGCAGCGTCTGGGCGCTGTCTTT
GCCAAGCGAAAAATGCTGACTCAGATTACGGATCTCAATTGCGGCGGTTTGCGGGGCGCGTAGCGGCCAG
GGGCGCAGCGTGCGCGACAGGCCAGGCGCATCGGCAAACAGCTGGCGGGTATAAGGATTTTTAGGGTACT
TCACCACTTCAGCGGTCGGGCCGGACTCCTGGATTCGCCCGTCACGGAACACCAGAATACGGTCGGAACG
CTGGGCGGCCAGCGCCAGGTCGTGCGTCACGAACAGCACCGCCGTGCCGGATTCACGGCGCAGAGTATCC
AGCAAATCAAGAATGCGCTTCTGCACCGTAACGTCCAGCGCGCTGGTCGGCTCATCGGCAATAATCAGCG
CGGGTTTAAGCGCGATAGCCATGGCGATCAGCACCCGCTGTTTCATGCCGCCGGAAAGCTGATGTGGGTA
TTGGTTGGCCCGCTGCGCAGGGTGGCTGAGCCCCACTTTTTCGAGCAGCGCAACCACCTGGCTTTCTCGC
TCGGCTTTAGGCTGGCGGGTATGAAGCTTCAGCACCTCGGCCACCTGCTGGCCGATGGTTTTTACCGGGT
TTAACGAACTGCCCGGATCCTGCGGGATCAGGCTGATGCTGGCCCCGCGCAGGGCGTCGAGCTGACGCTC
TGACCAGCGGCTGACTGGCTCGCCGTTGAGCTGGATTTCGCCAGATTCGATAATGCCGTTTTCACCCAGC
AGCCCAATAATCGACTGGGCAAGGGTCGTTTTCCCTGAGCCAGATTCGCCGACTATCGCCAGCACTTCTC
CGGCGTGCAGGCTAAAAGAAGCGTTGTGCACTACGCGCCTGCTGCCACCACGTTGACGCCAGGCGATGCT
CAGATTAGTAATTTTTAACAGCGGTGTATTCATGACGACCTCCGGGCAAAATGGTGGCTTAGTCGGTTAA
CGGCCAACACCACGGCTACGACTACAACGCCTGGGAACGTGGAGAGCCACCAGGCCGTCGCCAGATAGTT
CCGGCCTTCGGCAATCAGTAAACCCCATTCCGGCGTCGGCGGCGGGGTGCCGTAACCCAGAAAACTCAGC
GTAGAGAGCGCCAGAATAGCGGAGCCAAACTGCAGCGCGGCAAAGGCGAACACCGAGGTCAGCGCATTCG
GCAAAATATGGCGCCAAAGCACCTGCAGGAATGTGCCGCCGCTGCCGACGGCAGCCTCGACGTAATCGCT
GTGACGAATACGAACCACTTCCGCACGGGCCAGGCGGGTAAAGTTGGCAATCGACGTAATCCCGACGGCG
ATGGCCGCATTCACCGTGCCGAAACCAAGCAGAATAATAACGCTGAGCGAAAGCAGCAGGCCGGGGATCG
CCAGCAGCACGTCGACGCCGCGCATTAGCGCGTGTTCAGTCTTGCCTCCGGTTGCCCCGGCCAGGACGCC
AAGTGCGGTCCCGACCACCAGGCCAAGCGCCACGGCCACCAGCGCGCCGGAAAGCGAGTGAGAAGCCCCC
CAGACGATTCGCGCGTAGAGATCGCGCCCAAGCTGGTCGGTGCCCAGCCAGTGCCCGGCCTGGGGGGCAA
GGCGCTGCGCACCCGGCACGCCTTCGGTAGGGCTCCACTGAGTAAACAGCGACGGGAACAGCGCCCAAAG
TGCGACAATAATCAGCGTTAACCATGCCAGCCAAAGGCCGGGCTGAATGCTGGCGCGGAAGCCGGAGAAC
CGGCGCTCCGTCCGGCGCGGCAGCGGGGTATTGATATCAACGGTCGTCATGCGGTTACTCCCCGAATAGA
CTTCAGGCGCGGATCGAGCAGGGGATAAATCACATCCACCAGCAGGTTAATGACCACGAAGCTCAGGGCG
GAAATCATCACCACCGCCTGCAGCACGGCGACGTCCTGATTATTCACCGCCCGCTGCGTCAGCTGTCCCA
GGCCGTTAAGGCCAAAAACGGTTTCGGTGATAAGCGCCCCGGCAATCAGTTCACCCAGCAGCAAACCGGC
CACGGTCAGCACCGGCAGCAGAGCGTTACGGGCAACGTGTCGCCACAGGACACCCGCGCGGCTGCCGCCT
TTTGCGCGGGCAACGGCCACATAAGGCTGAGTCAGCACCTGGTCGATATTCCTCATCAGCAACTGGGCAA
GCGGGGCGCTGATTGGCACAGCGAGCGTGGCGACCGGCAAAATGAGCCCCTGCCAGAAGCCGGGATTGAT
TACCGGAATCAGCCGCCAGTGGAAGGAAAACAGCTGGATTAACGCAATGCCGAGCCAGAAGGTCGGCACG
GCGATAAACAGGGCCGGAAGGTTGGCAAACAACGTTCGAAGCCAGCGAAGCGGTGCGAGCGTGGAGGCCG
CTGAAATACCGACGGCGAGAATAATCGCGGCGGCAAAACCCAGCCCGGCTAAGCGCAGCGTCGAAGGCAG
ATTGGCGGTAATCAGCTGGCTGACCGAAACGCCAGCCTCGATGGAATAGCCAAAATCACCGCGCAGCATA
TGGCCAAGCGTTGTCAGATACTGCTGCCACAGCGGGGTGCTTTCGCCGTAGATAACGCGCATCTCCTGAA
TCTGTTCCGCGCTAAGCCCAAGGTCAGGGTTCTGGAATTTGATCAGGATGGCGTCTCCTGGCAATAGCTG
CAGAAGAATGAACGACACGCTATAGGCCGCCCACAGTACCAGCAACGCCTGGGCAGTGCGCCCGGCCAGA
TAACGTGTCATGGCTACCCCTTAGTGTTTTTCAAGCCAGGCGGCGTAGAACGAAGGGCGGCCCACGGCTT
CAAAGGCAACGCCCTTCAGCCACGGCGCACCGGCAAAGACCTGTGGCTCTTCAAAAATCGGGATCACGTA
GGCCTGGTCAATCAGATAACGCTGGGCGTCACCTGCCAGCACGAGACGCTTTTGCGGATCGACTTCGGAC
GAAATCCCGACGAGCAGGGCGTTCAGCTTGTCATCGCTAAACTGCGAGGTAGCGCTGAGCCCGCCTTTTT
GCAGCAGGGCATCGCGGTTGGCCGGATGGAACTGACTTTTAATCACGTCCGGATCGGCACGGCCCACTTC
GATAACGTTAACCCCGGTTTTCTGCGGATTGTTGGTATCCAGCACCCGGCTACCGGCATCCCCGGCGCGC
ACGCTAAGGCCAACGCCGATTTGCTTCCACTGCTGGGCAACCAGCTGTAAAACCTCTTTATTCTGCGGCT
GCGGTAGGGATTCATAGATGGTCAGCGCCAGCGGTTTACCGTCTTTCTCGCGAATACCGTTGCTGCCTTT
TTTCCAGCCGGCGTCATCAAGCAGCTTATTCGCCAGCGTCGGGTCATATTTCAGCTTATCGCGCAGGTCA
ACGTACCCGGCGGCGGTGCTGGCAATCACCGAGGTGGCCACCGGATAGTTAGCTGAGAACAGGGTGTCAA
CAACCTGCTGAGCGTTGGTGCCGTGCAGCAGCGCCTGGCGGACTTTGACGTCGGCTACCAACGGGTTATC
CGGGCGCAGCGCAATGCCGTCGTTCACGCCCCGGGTGGGTGCCGCGTAGACAGGGAACTTCTGGTCGGTG
GCCTGCTTCTCATCGTAGGCCTGTACCTGACGAATAAAGTCGGCCTGGCCCGCCAGCAGCGCGCCAATGC
GCACGCTGTCTTCAGGCGTGACCAGGATCTTGATGCCGTCGAGGTTGGCTGGCCCCTGCTGCGGACTGTT
TTTCGGCCCCCACTGGTAGTCTTTGCGGGCAACTAAATCCACTTCGCGGCCCAGGGTTTCGTTTTGCACC
ACGAACGGCCCGGAGCCGATGATATTGCGGGCATCGCCCAGTTCATCAAAGTTACGTGCCAGCGTTTTCA
GCGAAACCAGGCCTGAGCCGATGGTCGCGGTGCCCTGTAAAAAGCCCGGAGACGGCTTTTTAAAGAAGAA
CTTCACCGTCAGAGGGTCGATAACTTCGCTGTGGTCATAGTTGTTGATGACTTCGGAAACCGGCAGGCGC
AGGGCTTTATTGCCGAGGCCGTAGGTATCAAAGTTTTTGGCTACCGCGTTGGCGTCCAGCGGGGTACCGT
CGGAGAACGTTACGCCCGGCCGCAGTTTGAAGGTGTATTCGGTTTTATCCGCGTTGCTGGTCCACGATTC
GGCAATCCACGGCTCAACTTCCAGCGTTTTAGGGTTCTGCCAGGTCAATTTGTCGGTGACCTGGTTCAGG
ATCCCGCCGTTGGGGTAGAAGCCTCCGGCCGGAGGGTAAAGGTTGGTGTGAGCCTGTTGTTCCAGGTAGA
CCAATTCGCCGCCTTTGATCGGGGCGGCGCTGGTGCTGAAAGCAGCAAAGGCTGCTGCTAATGCCAGCCC
GCGAGCGATAGCGGTCTGGCGAGGCGATGATGGCATGGTGTTATCCTTTATTGTCTGATTGTTAGTAGCG
CACGCAGCGCCTTGAAACTCATAACAACTCAGGCAATAAAGGATGAGAACGAAGAAAATCTACTAACGAT
TGTTGAAAATCGACTTAACGCAAATAGGTGGCTGGCCGTCTGTGGGTGACCGCATGATGGTGTTCCCGGA
AATCATCAGCGGAATCTTCTGCCGCCTGGCGCAGTTCATCGCTGTCTGCCTGGTGGCTAAGCTGAATATC
GATATCTTTCACCACGAAGTATTCGTGCCCGTGACGCTCGGCCAGGGTCTGTCCGGAGAAAAGTGCGGTC
ACAATTAATAACAGGATAATGCTCAGCTGATTTTTTAGTGCCATCTTGTCGCGCCTCGTGTGTGTTTTTC
CTTGTACGGAACGTGGCTACTCTAGCGATAATCCCGTCGCGGAACTATTCGACTTATCAAAAGTGAGTTA
AAGGTTTGTCAGCAAGGTAAAAGCGGGAAAGGAAGTTGTTTTGTTGCGCTGCGGTTAACCTGAGGTGTGC
AGGGAGGCCGCCGTAAAGGCGGCAGCCCGATCAGTGAATACCCGCCAGACGCAGGAGCGCCGTCACCAGC
GCGGCGGCAATAATCACGAAGATCAGCGGTACCTTGCGCCAGGCGAGGAACACCGCCACGGCCACGCCTG
CAAACCTGGCGTACCCTGCGAAATGAGAGCCTTCAAAAAACGTGGTCGCCAGGGCGACGGAAAACAGCAG
GGTGGTCGCCCCGTCGTTAAGCAGCTTTTGTGCACGGTCGGACAGCGCCATCTTGTTGCCAAGCTTCGCG
CCGGTAAAACGCATCAGCCACGTTCCCGCAGACAGCACGGCCAGCCCGGCAAGCACGGTAAGGGTATAGG
TCATTATTTTTTCCTCGCCAGCAGGCCTAACATGGAAAGCAGCACCGGCAGCCCAACGGGAGCAAAAGGC
GTGGCGGCCAGTGAAATAGCTGCCCCGGTTGAGGCGCGAACCAGCGTGGTACGGCTTTTAAAGGCCGGAA
TAACCAGCGCCAGCAGAATAGCCGGGAAAACCGCGTCCAGCCCGATAACTTCCGGCGAAGGAAGCAGGCT
GCCTACCGCCGCGCCGAGCAGGGTTCCCGCAGGCCAGAAAAGTGCGACACCCGCGCCGCAGAGCCAGTAG
GCGGCTTTGCGTTTTTCAGGCGTGGCCTGAGACAGGCCGAAAACGACGCTCTCGTCGTTCATGATATGGC
AGCCCAGGAGGCTTAGCAGGCGTGTGCCCACCAGTTCCCGTACGGCGACGCCAAACGGAATATGCCTGGC
GTTAACCAGCAGGCCAGCCATCGCGGCCGCAAAAGGATTACCGCCGCTGGCGATAATGCCGATAAACATA
AATTCGGATGCCCCCGCCAGCACCACAAAAGAGGCCAGCACCGGCAGCCAGAGCGGGAAGCCGTAGGCCA
TCGCGAGTGAGCCGTAAGAAACGCCCACGACGCCGACGGCGAGGCAGACGAGGAAAATGGCTTTTTTGGT
GTCTCCGGGCAGGGTGCGGAGGTGGGCGCGCATCATGTAATGGTTTCCATATCGAACGAAATCGCCATTA
TAATGACCGCAATCTGCTACCATATCAAGCGAACGAATCGTTCATTTTATCGAACAGTGGGGAGTTTAAT
GACTCAGCCAATAGACACTATAGCCAGAAGCCTGGCACGGGAGCGCGGGCGCGCAGGGCTGTCGCTGGCG
GAAGTGGCCCGCAGGGCCGGTATTGCAAAATCCACGCTCTCGCAGCTGGAAGCGGGAAACGGTAATCCTA
GCCTGGAGACGCTATGGGCGCTGTGCGTGGCGCTGAATATTCCCTTTGCCACGCTGCTGGAGCCACAAAG
CGCCAGAACGCAGATTATTCGCCGGGGAGAAGGCAGCCGCATTTCCGCCGAGCAGGCCAACTATGTGGCT
ATTTTACTGGCAAGCTGCCCGCCGGGCGTGCGTCGGGATATCTATCTGGTTGAAGCGCAGCCGGGCACAC
CGAGGCTTTCGGAGCCGCATCCGCCGGGCTCGGTGGAGCATATGATTGTGACGCAGGGGCGGGCGCTGGT
CGGCCTGACCGAGTCGGCAGAAGAGCTGGCGGTTGGCGACTATATTTGTTACCCGGCGGACCAGCCGCAT
ATTTTTCGCGCGCTGGAGCCGGACACGATGGCCATCATGGTGGCGGAGCAGAATTAACGCCGGACGCGGG
CTGCCTCTTTAGGACAGCCCGTTTTCATTAATGGGCCACGGATTTGGAGAAGAGGTTAATCACCAGCACG
CCAAGAATAATCAGCGCCAAGCCCGCCAGCGCAGGCCAGTCGAGCTTTTGCCCGAGGAAAAGCCAGCCAA
TCATGCCGATTAACACGATCCCCGCGCCGGACCAGATGGCGTAAATGATCCCGGTTGGGATAGTGCGCAT
GGTTATCGACAGCGCATAAAAAGCGACCGCATAGAACAGGACGGTGACGACGCTGGGCCACAGTCGGCTG
AAACCATCGGAAAGTTTTAAAGCGGTGGTAGCAATCACTTCGGCAACGATTGCGAGAATAAGCCAGCTGT
AGGTCATGTTCGGTTGTATCCAGTGGTGAACGGCGGTTGCGGAGCGCTATTTTGACCTGGCGCCGATTTT
TTCGAAAGACAGGAAAACGAAAAGGTTTATAGATACTCCCGCTGTGTTTATGGGCTGTTTAATTTGTTAA
ATGTCGAGTGTTATGCTGGTTAAAAGGTTAAGTGCCAGTTTATTTATGGTTTAAATCATAAATAAATAAA
ATATTGCGCTTTATAGGAATATTCTGTTCGCCTATGATACCGGTAACATCGACGGTAGCGGCGGAAAGTG
AGCGGCGCCATGAATGATAATTAACCCCTGGGGTGAGGCATGGATTGGTGGGTAGATTACTTCTCAGGCT
ATCTGTATGGCGTAAAAGTAATCGCGATTGGGTTGGCTATTTTGATGTTTATCAGTGGAATAGACGATCT
GTTTATTGATGCTGTGTACTGGTTTCGTCGCGTCTGGCGCGCCTGTACCGTATACCGCCGTCACCCACAT
TTAGGTTACAAGGCGCTTTATCAGCCTGCGGAAAAGCCGCTTGCAATAATGGTGCCGGCCTGGAATGAAA
ACGGCGTAATAGGCAAAATGGTGAGTCTTGCGGCCGCCTCGATCGATTACGAAAACTATCATATTTTTAT
TGGCACCTATCCAAACGACCCGAATACCCAGCGCGACGTGGATGAGGTGTGTGCGCGTTATCCCAACGTG
CATAAGGTGGTTTGCGCGCGCCCAGGCCCAACCAGCAAAGCTGACTGTCTGAATAACATCCTCGATGCTA
TTTTGCAGTTTGAACGCAGCGCCCGTTTTTCCTTCTCAGGCTTTATTCTGCACGATGCCGAAGACGTTAT
TTCACCGCTGGAGCTTCGGCTTTTCAACTATCTGGTTGGCCGTAAAGATCTGATTCAACTTCCTGTCTAC
CCGCTTGAGCGCGGCTGGACACACTTTACCAGCTTGAGCTATCTGGACGAGTTCTCCGAGCTGCACGGTA
AAGATGTGCCGGTTCGTGAGGCGCTGGCGGGCCAGGTCCCCAGCGCAGGCGTGGGAACCTGTTTCAGCCG
CAGGGCCGTGCTCGCGCTGCTGGCAGACGGGGACGGCATCGCCTTTGACGTGCAAAGCCTGACCGAGGAA
TACGACATCGGTTTTCGCCTGCGTCAAAAGGGCATGACCGAGATTTTCTGTCGCTTTCCGGTAGTGGACG
GTGCAGAACTGTCCGGCAAACCGTTCGGCCAGCGTCGACGTACCTCTACCGTGCTTTCCGTGCGCAAATA
TTTTCCGGATACCTTTGGCGCGGCGGTACGGCAGAAGTCACGCTGGATAATCGGCATTGTTTTTCAGGGT
TTCAAAACGCAACGCTGGAGTACGAGCCGGACGCTGAACTATTTCCTGTGGCGCGACAGAAAGGGCGGCA
TTGCCAACTTTCTTGCTTTTGGCGCCATGCTGGTAGCGATGCAACTCGGGGCGCTGTGGGTTTATCAGCA
TACCGTGGATGACGCCTGGCAGTTTATGTCGATATTCTGCTGCGACGAGTGGTTCACCGTGCTGCTGTGG
GCCAACGTCTGCCTGTTAGCTAATCGCGTTGTGCAGAGGATTATTTTTGTCAGCGGGTATTACGGGCTGT
GGCAGGGACTGATGTGCGTGCCGCGCCTGTTCTGGGGTTGTCTTATCAATTTTGCGGCTAACTGCCGGGC
CATTCGGTTGGTGATTCAGCACGGCGATCCGCGCCGCGTGGCGTGGCATAAAACAACCCATGACTTCCCT
CGCGTGGTCACCCGGAATGCAGCCCTGCGTCCGCTGGGCGAGATTCTGGTGGCGCGGGGAATGATTAGCC
AGACGCAGCTTGATGAAGCCATCCAGCAGCGCATCCCAGGGCTAAAGCTCGGCGGCAGCCTGGTGAAGAG
CGGCGTCATCAATACCCTGCAGCTTGCCGAGGCGCTGGCCGAACAGGCGGGAGTGCCGATGGTGCGCATG
GACAGCCGTTGCCTCGATAAGCGACTTATTGCCGGGCTGCCTTCTGGGGTAGCCCGACACTACGCCGTGC
TGCCGCTGCGCGAAGAGCCTGACAGGCTGGTGCTTGCTAGTGAGAGCCCTCTGGATCCCGTTTCACTGGC
GGCGCTGGCGCGTAAGGCTGGACGGCCGGTGCGCTACGTTATCGTCCCGCGAGGTGAGGTTGTGGTTGGG
CTCCGGCACTGGTACGGCGACCCGCAAAACAACGAGCAGTTTGCTTTGCTTTCCCGCGCGGCGGCGGCAG
GAATGTTGACCCCGCAGCGGGCCGAAGCGCTGTGGCATGAATATGTTTCCGGGCAGATTCTGTTTGCTGA
AGTGCTGATAACCGAAAGTTATCTGGATGACGCGGTGCTGAAAGCGGTGCTGCTGCGCCATGAGCGCAGT
GAGATGCAGTTTGGAGAATTCCTGGTGCAGGAAGGCGTGGTCAGCCAGCGGGTGGTCGATCATGCACTGA
AACAGCAAAAAAAGCTGCAGCCTTCGCTGAACAGGCTGATGCACAACGCCGGGCTGAGCAGTCTGCAGAT
CTCCAGCCTTATTGGAGAATTAACGTGAAGCTTCGCCTAAAAACGCTGTGCTTAGCCTTTAGCCTGCTTA
TCGTTGGCTATGCACAGGCCGTAACCGAAGGGTCAAGAGAAGATCTCGGGTTAAGCGATTACCGCTACTT
TAAGGTTTATCCGCACATCACGCGGGCGCAAAAAGCGCTTTCCTCCAATAATGAACAGCGGGCTATTCAC
AGTTTTCAGCATGCCCACGAGCTGGCTCCGGAGAGCATCCGCCTGACGCTCTGGCTTGCCGGGGCCTATC
GACATTTTCGACACGACGACAAAGCGATTGCGCTGCTGAGCCAGCAGCTTCGTCAAACGCCGGGCAATGT
GCCGATTCGTCAGGCGCTCGACGCTATCCCACGGCCGGCTAAAAAAATAACCAGCCGAAAGGAGCTTGTT
GCGCTTCATGAGGAATGCGGCGCTTCCCCGTCGGTCGTCTGCCGGGCTGAAGTAGGAGAGTATGCCGTCA
GGCTGGGGGAGCTGGATATCGCGCTGATGCAGCTGAATGACGAAGCGTTTCGCGTATCGGCCGAAGGGCA
GATGTTGATCAATGATTTGACCCAGAGCGCTATCGCTTTGCAGAAGTGGCACATGGCCGATCGCGGCTTT
GCCCTCCACGATCGGCTGGTAACGTTGGGCGAGGAGCAGTACCAGCAGTGGTTCGCTATTTTGCTACACC
TTGAGCGCGACCGTCGCATTCTTGATCTGCAGCAGCAGGGCGTGATGAATACGCCAGGTATGCAGCTGGC
CTACGCCCAGTCTCTGGCTGAAAGAAAAAAATATCCCGCACTGAAGGCTTATCTGGCCAGCCATCATCCT
CAGTTCACCGCCGACAGTGAAAAGCATAACTGGCGATATTTAATGGTCACCTGGGGTGGTATGAAAGCGG
CAGAGCATTATTCTGGAGGGTGGCAGAAGTAACCAGCATAATAAAAATGGCCCTTTATTAAGGGCCGTCT
GGTTATTTATTTCTTGAAGACTTCAATATTGACATTTTTATGATTAGATTCGTCACCCGTGGCGGCGACA
ATCACATAAAAGCAGTCGGCAGGCTTCACGTTGGACTCTTCGCATTTTTGATTTACCTCTTTAGATAAAT
CCTTATGCCCGACGGTCGGCGTGCCGTCCTGAGTCAGGGAAAGATCGCCAATTTTGGTATAACCAGGTGA
TTGTTCATGAGTAATTTGTTTTGCCGCAAAAACAGGTGACGAAACTAACAGCGTTAAAGCCAGGGCAGGT
AGCAGATATTTCATCTTGGTCATCCTCTGAATGTTTCATTGAAATAGTTAACTGTTTTTCCTCATTAACG
CATTAAAGAATTAGCACAGTTTTAAGGAAAATCAACTTCGTCACCTTTTACGGATCAATCAAAACTGGAG
AGGGTAAGCCTGTTTTATCCTCTCCGCTTATTGGCTCAGTAAATTAAGATTTAAATCCTGCGGCGGTCAT
CAGCAGGCGGAACCCCATGCCTACGGCCGCCAGGGCTAATACGCTGGCGCTCCATAAAATAACCAACCAC
ATCACTCTTTTAGCCGCCTGTTTCATCAATGGTAGCCCTCGCCATGCTGCACCTTCCCGCGAAACACGTA
GTAGCTCCAGAAGGTGTAAACCAGGATTATCGGAATAATAAACAGCGCCCCAACCAGCATAAAGCCCTGG
CTTTGCGGCGGCGCGGCGGCCTGCCACAGCGTGATGCCGGGCGGGATAATGTTTGGCCAGATGCTGATGC
CCAGCCCGCTAAAGCCCAGGAAAATCAGCCCCAGCGTCAGCACAAACGGCGTGGCGTGAAGGCTGTTCGC
CGTGCGGACGCTGCGCCAAAGCCACAGGCTGCACAGCACTACCAGCAGCGGTACGGGCAACAGGAACAGC
AGGTTTGGCAGGCTGAACCAGCGTTCGGCAATGTTCGGGTGGCGCAGCGGCGTCCAGACGCTAATCACCG
CTATCACCACCAAAAGTGCCAGCAGCAACGCTGGGGTGAGGGCCCGCATCCTTTTCTGCAGCGGATCTTC
GCTTTTCATCACCAGCCAGGTAGCGCCCAGCAGGGCGTAGGCAATCACCAGCCCCAGGCCGCAGAACAGG
TTGAACGGCGTCAACCAGTCGAGTTGGCTGCCGGAAAACTGGCGACCGGTCACTGAGAAACCAGAAATGA
CCGCGCCAACGGCAATGCCCTGGCAGAACGTGGCCAGAATCGAGCCGCCCAGAAAAGCTTTATCCCAGAA
AGGACGATGCGCGGGCGTGGCTTTGAAGCGGAATTCAAATGCCACGCCGCGAAAAATCAGCCCGATCAGC
ATCAGCGTCAGGGGGATCGTGAGCGCGTCGACGATCACCGCGTAAGCCAGCGGGAAAGCGCCAAACAGCC
CGGCACCGCCCAGCACCAGCCAGGTTTCGTTCCCGTCCCAGACCGGGGCTACGCTGTTGACCATCACGTC
GCGGTCCTCCCCGCTGCGGATAAACGGAAACAGGATGCCAATGCCCAGATCAAAACCGTCCATCACGATA
TACATCAGGGTGGCGAAGACGATAATCACAAACCAAATAACGGATAAATCGATGCCCATTAGCGCGGCTC
CTCAAGCGATTCGGTGACCGCAGAAAGCGGGCGGGACGGGGTTCCTTCGGCGGGATGGTCGTCAAACGGC
TGCGGGCCTTTTTTGATAAGCCTGACCATGTAGCCGTAGCCGACGCCGAACACCGACATATACACCACGA
AAAAGGCGGCAAGGCTGATGCTCATTTGCAGCGTGCCGTGCGCAGAAACGGCGTCTTTGGTGCGCAGCAG
GCCGTAGACCACCCACGGCTGGCGGCCCACCTCCGTCGTTATCCATCCGGCGAGAATGGCAATCAGCCCC
GACGGCCCCATCCACAGCGCAAAATGCAGGAACGGGCGGCTGTCGAACAGTCGATCACGGTAGCGCAGCC
ACAGGCTGGCGACGCCGAGCAGGATCATTAGCATCCCTAATCCAGCCATCACGCGGAACGACCAAAAAAC
AATCGGCGAATTAGGGCGGTCCTCTTTCGGAAACTCTTTTAGCGCAGGGACCTGTTTATCCAGGCTGTGG
GTGAGGATAAGGCTGCCCAGTGCCGGGATTTCCAGGCCAAAGCGGGTGCGTTCCTGCTCCATGTCCGGCA
GGCCAAACAGCAGCAGCGGCGTCGGCTCACCGGGGCGATTTTCCCAGTGCCCTTCAATGGCGGCAATTTT
GGCCGGCTGATGCTTCAGCGTGTTCAGGCCGTGCATGTCGCCGATCATCGCCTGGATTGGGGCGACGATA
ACCGCCATCCACAGCGCCATTGAAAACATGGTGCGAATGGCCGGCGTACTGTTGCCACGAAGCAGATGCC
AGGCGGCAGATGCCCCGACGAAGAAGGCGCTGCTGAGAAACGCCGCGACCGACATATGCAGCAGGCGATA
GGGGAAGGAAGGATTAAACACCACCGCCAGCCAGTCCACCGGCACCACCTGGCCGTTGTGGATCTCAAAG
CCCTGTGGGGTTTGCATCCAGCTGTTGGAGGCGAGGATCCAGAAGGTGGAAATAATAGTGCCCAGCGCCA
CCATGCAGGTGGCAAAAAAGTGCAGGCCTGGGCCAACACGGCTCCAGCCGAACAGCATCACGCCAAGGAA
ACCGGCCTCAAGGAAGAAGGCCGTCAGCACTTCGTAGGTCAGCAGCGGGCCGGTGATGCTGCCGGCAAAC
TGGGAAAACCCACTCCAGTTAGTGCCGAACTGGTAGGCCATGACCAGCCCGGAGACCACGCCCATGCCAA
AGTTGACGGCAAAAATCTTCGACCAGAAGTGATAAAGCGAGCGGTAAACCGGGTTTTTGGACTTTAACCA
GAGCCCCTCAAGTACCGCGAGGTAGCTGGCAAGCCCGATAGTGATGGCGGGAAAAATAATGTGGAAGGAG
ACAGTGAAAGCAAACTGAATCCTCGCCAGGTGAAAAGCGTCTAAACCGAACATGCAGAACTCCGCATAGC
AAATTATTCGGCTCGATTGTAGGCCGCGCCACGTCTGGGGTGTAGAAACAGACTGGCAGGAAAAAGGGAT
AACAGTTGGCCTGAGGGGCTTTATGTGTCTGGCATAGCGCAGCTAAGAGTGGGGCTATTTCTATTTTGTA
GGACTATGGGCAGCACTTTACAAACGTAGGTTGAGTTGTCCGGGATGTCAGTCAGTACCAGGGACATCGC
GCCAATGTTGACATGATGACCAATTTTAACCCCACCAAGAATGCAAACGCCTGCACCTATAACAGCATGG
TGGCCAATGTTTGCCACGGCTTTAGATAGGCCATCTTTTACACCAATGGTCACATTTTGGTGAATTACCG
CATGGTCGCCAATGACCGCCCGTCCAGAAATGACTACGCCAGTTAGATGCATGAAGGTCGGTTTAATACC
AATACTGGCAGTCAGCCCAATGTCCGAGGCGTATTTCATCTGCAGTGCCCAGCCTATTTTTTTCGCCGTT
TTCCTTTGGCGTTTGCTGCCAACCAGCGTCATCTGGTTGGCTAAGCGCCACCACAGGAGAAAGTGCCTGT
CGCGGCATTTGTGGGCGATGTGCAGGCGAAAAGGGTTAATTCTACCGTTGGAGGAGATTTCCGCCCGCCA
GAATGCTTTCAGTTGACCGCTCTTTTTTGAAAGAAGAAAAAAAATGATATGTAAGAGTTTCACTAAATAA
TTACGGCATGTTGTAAGAACATAATATGTCTATGGTAATTGATTTTATGCGTGGAATTCATGTGTTTTAT
GAGTAACAGGTGAGTTCTGTCACTAAATGCGCCAGCGAAGAAATCAACGCTATCGCTGAGATAACGATGA
TCTAACACTATGAATTGACGAAAAACATAAGCCAGCACTTTGAAAAGATAACCGTTTTCCCGAGAACCAA
CCTTAAACGCACTGGTCTATATCGTGAGCGTTCTTTTCCGGAGAAAACGATGTTGTCACCCAGGTTTAGC
GTATTTTTACTGGTCGGCCTTAGCCTGGCGTCTCAGGCATCCGCCGAGGATCTGCTTTCTCCCGCAAAAA
GAGAGATTGCTATGCAACTTGTTTCCAGCGCGGAAAACTCCTCGCTCGACTGGCGAAAACAGTATGCCTA
TATAGAGGATATCGACGACGATCGCGGTTATACCGCCGGACTTATCGGGTTTACCTCCGCTAACGGAGAT
ATGCTGGACGTTGTGGCACGCTATACGTCGATGCGGGCGGGAAACCCGCTCTCTGATTATCTGCCCGCAC
TGAAAGCACTCGCGGCAGAAGGCGATAGCGCCCATACCGGGCTTGACCCTGATTTTGTGGATGCCTGGAA
ACAGGCTGCACAAGATCCCGCGTTTAGAGCGTCGCAGGATCAGATCCTCACTGAACAGTATTTGAAGCCT
GCGGTTGAGCAAGCGAAAAAAGATGGGCTGAGCACGCTGGGGCAATTTATTTACTACGATGCGCTGGTCA
TGCATGGGCCGGGTAGCCAGCGAGTGACGTTTGGCGGCATTCGTGCGGCGGCCAATGCAGTCGCCAAAAC
GCCCGCACAGGGCGGCAGTGAGAAAGCCTGGCTGAATGCGTTTTTAGATGCGCGAGTGAAGATCATGCGG
GAAGAAAAGGCTCACGAAGAGACGTCGCGGGTTGAGCTTGAGCAGCGCCGTTTTCTCAAGGAAGGTCACT
ACAGCCTGTCGCCACCTCTGCGCTGGCGAACCAATGATGAAGATTTTGTCATCGAGCGCTAACGGTAGAA
AACCCGCAGCTTCAGGCTACGGGTCTTACGGTTTAAGCTTCCAGCAGCACCATTAACCTTTCCTGCACGC
TGGTGCAGCCTGCCAGTACCAGATTACCTTTCAACAGGCCGCCGTCGGCGAGAAATGCGTTGCTGGTGCC
GCCGGCTTCGGTTATCAGCAGCAGCCCGGCCAGCGCATCCCAGCTGTTCATATGTTCTTCGTAGTAGGCG
TGAACCTGGCCCGCGGCAACGTGCGCCAGCATCAATGCGCCCGCGCCGAAACGGCGGTACTCCATGCCGT
CATTGAGCACATCTTCGATGGTGCGGGCATAAAGAGGAACCGGCGCACGGCTTGAGCGGCCCAGGCCAAT
GACCACGCTTTCCGGAGACGGATCGTGAAGCTTTAACGGCCTGTTATTAAGAAAGGCTCCCGCACCGTGC
CGGGCAAAAAAGAACTCATCGCGGTCGGGCGCATAAATAATCCCCAGCTCAATCACGCTTTGCCTGACGT
AAGCGAGGGAAATGCACCAATAGTCCATGCCAAGAATAAAGTTAGTGGTGCCGTCAACCGGGTCAAGCAC
CCAGACGCCGCGCTCACCCTCAACAAGGCCGCTTTCTTCACCGAGGAAACCGTCCTGCGGGCAATGGACC
TTCAGCCAGCTTTTAATCTCTTGTTCAACCAGAACGTCCGCCTGTGAGACGAAATCCTGACGACCTTTTT
TCTCAACTTTCAAACCTGCATCGCGCAGCGCCTGGGCGCGGGCGCCGGCTTCGCGGATTAACGTGCATAA
CGCCTGCTGCTGTTGTTCTGTCATGTTTTGCTCTTAGGTAAGGGAAAGCGACGTGTGCCGATGGATCAAA
TCAACCTTCACCCAACTGGTGCGTGAAGGTTGCGAAGGGGTGCGAGCGCGCTCCAGCAGATGCATCAGCG
CCAGGCGTGAGATCTCTGCCACGTCCTGATTAAGGGTGGTGAGGCGGTAGCTGTACTGCGCCGTCTGCGG
CGTATTGTCGAAGCCAATAAGCTGGAAATCCTGCGGGGCGTTTTTGCCGCGCTGGCGCATGCCGTCGAGA
AAGCCACAGGCTAGCTGGGCATTGGCGCAGAAAATGCCCTGTGGGATCTGTTCGAGTTCAGCCGCTGCCT
GCCAGCCACCTTCGTAACCTTCTTCAGAGGAAAGCAGCGTCACGAGGCTTTTATCGACGTCTACACCGCG
TTCGCTCAGGGCGAGAAGGAAAGCCTCGCCGCGCATTCTACCGGCCCAGGTCGACTGGTTATTGTTGAGC
CAGCCAAAGCGCCGGCAGCCGCTGTTGACCAGCTGTTCGGCGGCGAGCACCGCGCCCGCGGCGTTATCGG
AGCAAACATAATCCACGCCGGGAATATCCGGCTGGCGGTTGATGCCGACCACCGGGATCTGCTGCTGGAC
GCATTCGTTCACCAGCGATTCGGGCGGTTTGCCTGAGGTGACAATCACGCCGGAGACGCGAAACTGGGTG
AAATGGCGCAGCGTTTTCGCCAGCTCCTGCTCCGAGCGGATTTCGGTCACCAGCGCCTGGAAACCGTTAC
GCTGAATTTCGCCGAGCAGGCCGTCCAGCAGGCTGCTGCGAAACGGATCGTGGATGCGCGAGACGATAAC
GCCAATCAGATGGCTGCGTCGGCGGTTAAGCCCCTGAGCAAGAAAATTGACCTGATAGCCAAGCTCTTCG
GCTACCTGTAGCACCCGCTCGCGGGTAGCCGGAGAGATGCTGCCGTTATTACTTAGCGCTCGGGAAACCA
CAGCGCGAGACACGCCCGCACGGCGGGCAACGTCTTCGGCGGTGACGCTCTGTTTATGCATCGGCGAACT
CAAGGCAAAAAATCCTCAGTGTAAAAACGCTGCTGATGGAAGTCATACTGCAGGCCGTCATGGCTGACGA
ACAGTCCGGCATAGGGACGGCAGGCCAGCTTCAGCGCGGGTAAAATCGCATCGTTGCAGTGATACAACCC
CAGAGACGGCAGCGCCAGTGATTTAAACAGCTTCAGGCAGCCGGGAAAATCACCGTGGGAGGCATCATCG
GCAAGTTCAGACAGCGAGGCGCACTCCTGAAAAGCCAGATCGGCTCCGGCCATCAGCGCGATTGAGCTTT
CGGTGGGCCTGCCGTCGCCGCTGTAGAACAGGCCGTGTTCACGGATATCAATGCGCACGGCAAGATTGGC
CATTTCATGGCGGGTTGGGGCGGTGCGAATGTGCCAGTTCTGCCAGCGGAAATCTGCTTCGCTGTCTCGC
CATTCTATCGGGAAACAGAGCGTTGCATCAGGCCAGTTGGCGAGCAGCGCCAGCTGCATCAGCACCTGTC
GCTGTTCCGGCTGGCTGTAAATCACCAGCGGCTTTTGGCGGGCAAAACTTTTCCAGTGATTAAGCAGGGC
GGTTAAGCCGGTGCAGTGATCCGGGTGCACATGGGTAAAAAACAGCACGTCGATATCATTGATGTTGCCG
CCGCGCTGCCATAGTGCGCGAGGCACGGTTGGGCCACAGTCGATAAGCCACTGCCGGTTCTCGTCGTCAA
TCACCCGCAGTGCGGAAGTATTTTGCCAGCGGGAGAAGGCGCTGCCGCAGCCAAGCACGTCGATTTTCAT
TATCCCTCGCTAAAAATTTTTCGCGGTTAATTAAAGTGTCACAAAGACAGGCCACAGTAGGCGCACATCA
TCTCTGACTAGCGTTTCATTTTTTTTACAGCGAAATGAACACGTGTTCATTCAGGGCAAAAAAGACGTAA
ACAGACATTTCGGATACCGTTATGAGCTACCTGCAAATGGCGCACCTTAAAATTAATTATGGCGATAAGG
TGGTGCTGAAAGATATTAATCTGGCCGTGAATAAAGGCGAGATGATTGCTTTACTTGGCCCGTCCGGCTG
TGGAAAGACGACATTATTAAACGCTTTGTGTGGGTTTATTCCCGTCAAAGAGGGCCGCATTGTTGTCGCC
GGAAATGAAATAACCCAAAGCCCACCGGAACAGCGCAATATCACCATGGTCTTTCAAAGCTACGCGCTGT
GGCCGCATTTAACGGTAGAGCAAAATATTGGCTACGGCTTAAAGCTGCGTAAGTGGCGACGGGACGCTAT
TCAGGCCAGGGTGCTCGAGCTATTGCAGATGGTGAATCTTAACGGCCTTGCCACAGCGAAAATCACCGAG
CTTTCCGGCGGGCAGCGGCAGCGTGTGGCGCTGGCACGGGCGTTAGCGATTGAGCCGGACGTGCTGGTGC
TGGATGAGCCGCTGTCCAACCTTGACGCAAAGGTGCGGTTAAATGTCCGCCATGAAATCAAGCAGCTACA
GAAAAAGCTCGGCTTTACCTCGGTGATTGTGACCCACGACCAGCAGGAAGCATTGGTCATGGCTGACCGC
ATCGTGGTGCTGAATAACGGGCAAATAGAACAAACGGGGACCCCGGAAGAAATTTATCAGCAGCCTGCCA
CGCCTTTTGTCGCCGACTTTATGGGCGCCGATAACCATATTACGGCAGAAGAAATGACAGTCCTGGGGTT
ATCTTCGTTAAAAAATGATAACCAACAGGTTATTTATTTCAGAAGTTCAGACGCTGCACTCTCATCTTTA
AATAAAGAGGCGCCAGAAAGTGGATTAACGCTGGAAGGCGTAGTTGAGCAAAATGCCTTTATTGGCCACA
ACTACCGTTACGCAATTCGCTGCCGGGAGCGCCTTTTCCATGCTGATTCTACCGATAATTTACCGCTGAA
TTCTGCGGTCAGGCTGCACGTGCCCGAGTCCGCTCTACATATTTTTAATTCGTCCCATACGGCTTGAACC
ATTCTATTTCTCTGAGGGGTAATTATGTTTGCTAAAACCAGACTTGCCGCCGTCACGGCGCTGTTTTTAA
GTTATGGCGCACAGGCGGAAACTGTTTTAAACGTGGCCACCGCGGGTGACCAAAATATGGTGGATTACGT
TAAAACCTGGCTGGGGCCGAAGTTTGAGGCCGCGCATCCGGGCGTAAAAGTGCGCGTGGTCGGCACCGGG
CCGGGGGACGCAGGCTCGAATAAAATCATCGAAAAACTGAGCGCACAGCAGCAGAGCGGGGCGAAAACCT
GGGATATCGACGTGGCCGTGGTGCACCAGAAGGCGGGCGGTGAACTGGTGGAAAAAGGGCTGCTGGAGAA
ATATCGTCAGCAGATCAAAACGGGCAGCATGGTCACGGCGGACAACGCCAAAAACGCGCTGGGCGTGAAC
GTCGACGGCTATGTAATGCCGATGTTCCTGAGCCAGACGGCCATCGCCTGGAACAGCGAAACCATGAAAG
CGCCGCCGGCCTCTTACGACGAGCTGGTGGCGTGGGCGGCGAAGCACCCGCAGGCGTTCGGCTACAACGG
CATTAAAAACGGCATGTCCGGCGTCAGCTTTGTCGTCGGCTGGATTTACGCCTACGGCACCGACGCCCGG
CGTTTATCCGCCTTGCCGTATGACAAGAGCGTAGAGAAAAACTGGTCGCAGGCGTTTGAGAAGCTGAAAG
CGTTTAATAAAAACGTGACCTTTACGCCGGGTAACGCCGGGACGCTGGACATGCTGACGCGCGGTGAGAT
CGCCATGGGGCCAGTTTGGGTGGATATGTTCTACACCTGGAAAGATCAGGGCAAGCTGCCGCCGTCCATC
AAGCTGGCCTTGCTTTCGCCGGGAATGCCGGGGCAGCCGATGTACTACGTTACGCCAGCTAAAGCAGCGC
AGCCCGAACTGGCGCGTGAGTTTATCGCGCTGGCAACCAGCCCGGAAGTGCAGGCCGACGGGATCGTGAA
GCAGTTTAACTGGTATCCGGGCATCGACGCGCAGTACGTCAAGCCGAAGCTGGACGACGCCACCTGGAGC
AAGCTATTCGCCGAGATCTCCCCGAAAGCGCTCGCCGATTACGGCAAGAGCTTCCCGATAGCCCCTTACT
TTGACGACATCAAAGAAGGGTACGAAAGCCAGGTTTCTAACTAATCTTTTTCCGGTGCCCGGCTCCGGCT
GGGCACCGCGCTTAAGTGCTAAGGTTTGTTATGCGCGTTTCGCTAAACTATCTGCTGCTGGTGAGTCCCG
CCGCGCTGATGATTGTGGTGCTGTTTCTCTATCCGCTTGGATTTTCGCTGGTTGCCGCTTTTACCTCGGA
CGCCGGAGCGCTGACCCTGCAGCATTTTGCCAAAGTGCTGTCGCTTTACTCGAACGATATTTTGTTTACG
GTTTTCATCGTGCTGGTGTCGGTTGCGCTGCTGGCGGTGCTGTCGATTACGATTTCTGCGGTGATTACGC
TGTCTGCCTGTCGCCTGATTGTCCGGCTGCTGGGCGTGCTATACCGGCTGCCGCTGTTTATTCCGTTTAT
CGTTGCCGCACAGATGATGCGCACGTTTCTCGCCAAAAACGGCCTGATGAATAACATGCTGGTTGCCAGC
GATCTTGTGCAGCCGCTGGACACGATTTCCTGGCTCGGCTGGAAGGGGATCATCATTACCTTTGTCTGGA
AGCAGCTGGCGTTTGCGACCTTGCTTATTTGCGGGGCGATGGCGGCGCTGGAGCCTTCGCAGGTGCTGGC
GGCCAGAAATTTAGGGGCTTCGCGCATGCGCATTCTGTTCGATATTATTTTGCCCCAGGTGCTGCCGGCC
ATTGGCGTCGCGCTGGTGCTTTCTACGGTGGTGATGATGTCCGTTCTGTCCGTGCCGCTGATGATTGGCG
CCGGGACGCCAACGATGTTGACCGTGGACATGGCGTTCCGCGTCAACTCCTACAGTGACTACGCGGTGGC
TAATGCGCTGGGCGTGATTTCGTTAGTGATTTGCGGGGCGCTGTCCTGGTTTTATCTGCGCCACAGCCTG
CGCCAGAAAGGAGGGGAGGCATGAAACTGTTGAAAGGACGATTCGGCCTGCCGCTGCAGGCGCTGCTGCT
GGCCTTTATGCTGTTTGCGATGTTCGGCCCGCTGCTGAACCTGCTGATTTGGACGGTGGCGGAAAGCTGG
TTTTACCCGCATACCTTGCCGAGCCAGTGGGGATTAAAGTACTGGTATCAGGTGTTTAGCCCGTACAGCG
ATGTGTCCGGCTCGCTGTTGACCAGCGTGTTTATTGCCGTGCTGTCGGTGCTGGTTTGCCTGCTGATTTC
TATTCCCGCAGGCTATGCGCTGTCCCGCCGGGCAATGCCGCTGCGGGTGATGTTCATGCTGCTGTTTTTG
ATTCCGCAGGCATTTCCAAACCTGACGGTATATATGAACATCGCCCGGCTTTTCTATCAGTGGGGGTTGA
ACGGCACCGTGGCGGGCGTGGTGCTCGTGCACAGCGTGCATGGCCTGATGTATTCGATATGGATCTGCGT
GGCCGCGTTTTCGGCTATCGATCCGCTGCAGGCGCGGGCCTCCCGCAATCTCGGTGCCGGGCCGCTGTTT
ACCTTCTGGCATATCGTGCTGCCGCAGGCGTCTGCGGGGATCATGGCCGCCGGGATCTTCGTGTTCCTCG
AGTCGCTGGATGAATTTACCGGCACCTTCTTCGTCGGCGCCCCGGACATCACCACGCTGCCGCTGCTGCT
GTATAACGCCAGCATGTCAGGGAATTACCAGGCGTCGTCCATTACCGCATTGATTTTACTGGTGCCTTCG
CTGCTGTTTATGCTGGTCATCCATAAATTCATGCGGCCGGAAATGCTGTCGAAGATGGGCAAGTGAACTT
CCGCTCATATTGGCATTTACCCAGTATGGGCGGGAGCATTTATGGATTTTTACGATGTAACTCAATCGTA
AAATCGCAGTAATCGCTAAGGCACCAGGTTTGGGTATATTCAACGGGCCGATCGTTATGAGTAAAACCTG
TTCTCGTAACCAGTAAAACGGGCTCATGCTCATTTGTATTCAGGTAGTGAGCCAGTTTACTGTCCGTCAC
AGCTGCGCTGAATTGCTGGGTTGCCCGTAATATCGGCGCTCCCTTACTTTCCAGATGCCAGTACAAAGAC
TCACTAAGCTCACTGATGTTGTTCAAAAATTGAGCTGGTAAAGTTGCAATCTGAAGGGAAACAGTAATAC
CGTTGATCTTCCTGATTCTGGTCAGCTCCACGACTTCGCCACTATCCTGTTTCATTTGCAAGATTCTATG
TTCATCCGGTGTGCATGGTCGCCGCAGGTATCCCACCAGTTCACTTTGCGCCTGGCCTCCGCTGGCCGTA
GCCATCTCACTAAAGCTCTCTAGCAGCGGTAATGACTGGCGTATATGTGGCGCAATAAATGTACCCACTC
CTTGATTGCGCACAAGAACACCTTCTTTAAGCAGCTGTAGTAAGGCTTTACGAACCGTTCCACGCGCAAT
GTCCATCATTTCTGCCAGTTCTCGTTCCGGTGGCAGAACATCACCTGCATGTAAACGCGCCTCAGTAATT
GCAGATTTTATAGAATTAACTAGCTGCAAATAGAGCGGCAGCCTACTGGATTTATCAAGGTGAAATTCCG
GTACTGGAGATGTCTTCATCAGACTTAGTGGATTTCCTGTCTGGTTTATGATGAGTGAACCAATTGTGAT
CCAGCAGGCTGCAATTGTCATCCTTAAAATGACGGAACAATACCTTTAAATAAACTCAGATCACAAAATA
ACCAAATGGAGCTGCGGGGTACAGGTAATTTTAATGTAAGGTCCTTTATAGGTTCACCATTGGTATAATT
AAAGGTTCTATGAGGGAAATATCGTTATGATCAAAAAACGTTTACTGGATTGCAGTGCTTCCGATTTTTC
ATCAATGGATAAGAATGAATTCTTGTATGCCATTCGCGCCAGCGAAGGCCGGGTTATGGTCAGTGAAACC
ATCGCCGTTACTCAGCCATTACTGAACAATGTTACAAATGCAGAACTTGCGGCATCACAGGGGGCAGACA
TCTTACTGCTTAACATGTTCGACAGTGAAAATCCCATGATTCAGGGAATGCCGACAGACATCGCACCTAT
GGATATGCTTCATGAGTTGCAGCGTCTGACAGGCCGTGTCATTGGTGTGAATCTTGAAGCCGTTGACCCT
GAGTTTTCAGTCGCTCATGACGATATCTGGACAATGAAACCTGGACGCGCAGCAACCGCGGAAAATGCCC
GTAAGTTGGTCGATATGGGTGCAAAAATTCTTGTATTGACAGGAAATCCTAATAATGGCGTCAGTAATCG
CGCTCTGGGAGTGGCTGTCAGAGACATTCGTGATGCAATTAAAGACGAAGCTGTGATTATCACCGGTAAA
ATGCACGGTGCGGGGGTTGTGCAAGAAAGCGGTAGTAGCATTGTCAGCGAAGAGGATGTTATCTGGTTCG
CCTCACAGGGAGCCGATATAGTTTTAATTCCTGCGCCGGGAACGGTATCAGGAATGAGTCAGCAGCGCGT
AGCATCGCTGGTTGATACTGCTCATGCTCATGGCGTACTGGCAATGACCGCGATAGGCACCTCTCAAGAA
GGTTCTGACGTCCAAACAATCCGCCAGATAGCACTGATGAGTAAAATGACCGGTGCCGATTTACATCATG
TAGGTGATACGGGTTACATGGGAATAGCATTACCGGAGAATATTCTTGCCTACAGTATAGTGATTCGAGG
GGTAAGGCATACCTATGCCAGAATTGCACGGTCAATTAATAGGTGATTTTCCTTAAGCAAGGACGATAAA
AATGATTAATGAGTGTTGTTCGAACAGAATATCTTCATTGCCGCAACAAAGCACAGTCGATAACAACAGA
ATAGACTTGACGTGAGATGTTTTTCGTTTTCGAGGCAGACCACTAGTGAACCTAAGCGTTAACAACAATA
CAGATAATTCCGGGCTGATATTGCTATAGATTATCAGCCTGATGACGCTGATATGTACGTATTCCTTTGT
TTCGAGGTCACTATGAAAAAGCGATTTATACTCGCGGCAATTCCTGTCTTACTCACCACCTTTAGCAGCC
TGGCTTCTTCGGAGGCAGCCTGGCAGCAGTTGGACAAAGACGTGCAAAAAAGCTGCCTTGCCATCAGCGC
GCTGCAGGAGAAAAAGATTGCAGGGAAGCGCACCGATTTTGGCGACGACGTTGGCTATTCGGCGGTGGTA
ATTTCAGGCAACTACAAGTTTAAGAACAGCAACCCGGTGCCGGGCAAAGAGCTGTGCCTTTATAACCGCA
AGAGCAAAAAAGCCAGCCTGGCGCAAATGCAGTAGCGTTTTCCTTGCCTGAAGAATATATCCCTGTAAAG
ACAATCTCTTTGAGCGACAGGCAGTTATCTCCCCACCGGAGCGCTGCCTGTTTTCTATACCGCCAAACTG
CCATTTCCCGGTAACGTTTCTGCCATAAATCCCTCCCATACTGTCTGACTTCTGACCCCCGACAGGTTTT
CGGACAATGGCAAAACGACCCTGGCTTCCCTGGCTGATTCTCACGCCGTCTTTACTCTTTTTACTGCTAT
TCACCTGGTTTCCGCTGGTGCGCTCCGTGTACGACAGCCTGTTTGATACGCGTATGGCGGGCGACGCTGG
CGCTTACGTGGGCATAGGTAATTATGTGCGCCTGTTCGCCGACGCGGTGTTCTGGAAATCGCTGGTGAAT
AACCTGTTTTATATCGTGCTGACCGTCATTCCGGGCGTTGTCCTGGCGCTGCTGTTGGCGGTCGCGCTGT
GGGAAAACCACTGCATTAACCGCTGGCTGCGCACGGCCTTCTTTTTCCCGATGATTATCCCGATGGTCAG
CGCGGCGGCGCTGTGGCTGTTTATCTTTATGCCGGGCATGGGCATGCTGGATTACTACCTGGCGAAGCTG
TTTGGGCCGATGAACAACAACTGGCTCGGGCGCAGCAACAGTGCGCTGTACGCGCTGGCGCTGATTGGCG
TGTGGAAGTTTGCCGGTTATTACATGCTGTTTTTCCTCGCAGGGTTACAAAGCCTGCCCGCCTCGGCGCG
TGAAGCGGCGATCATGGAAGGCGCGACCTCATCGCAGGTGTTCTTTAAGGTCACGCTGCCGCTGCTGCGC
CCGACGTTGAGCTTTGTCATTACCACCGCGCTTATCTATTCGATCACGCAAATCGACCACGTGGCGGTAA
TGACGCGCGGCGGGCCGGATAACGCCACGACCGTGCTGCTGTATTACATCCAGAGTCTCGCCTGGGACAC
GCATGATTTGGGCAAAGCCTCCGCCGCCACTTTCCTGACGCTGGCCGGCCTGTTTGTCTTCTCGTTCGTT
AACCTCAAGTTGCTGGAAAGGGGCGCCCACCATGAGCGTTGAGTTTTCTGGACCCGTTGTCAACGCGCGT
AGCGTGCCGCAGCCGCTGTGGTTGCGCCTGCGTAAATCAAAGGGCATCACCCTCACAGTGCTGATGTGCT
GCCTGGCGTTGCTGTGGGTGAGTCCGTTTCTCTGGATGCTGTCCTCGGCCTTTAGCGCCAGCACCTTTAG
CGAAGGCATGGCTTCCGTGCTGCCGCGTTTCCCGCTGACGCTGGATAACTTTCGTGATGCCTGGCAGAGC
GCCGACTGGCTGAGCCTGTACGCCAACACGCTGATTTTTAGCTTCGGCACTTTCTTCGTGCAGCTCGTCA
CCATTACCACCGCCGGATACGTTTTCGCCTGCCATGAATTCCGCGGCAAACAGACGCTGTTTCTGCTGTT
CCTGGTGCAGCTGATGATCATGCCGGTGGTGATGATGGTGCCGAACATGATGACGCTCAAAGCGCTGGGG
CTGCTCAACACGCTGACCGGGGTGATGATGCCTTATTTCACCTCTGCGTTTGGCGTGTTCCTGATGCGTC
AGGCGTTTCTCGCCATCCCGAAAGAGCTGGAGGAGGCCGCGCTGATGGAGGGTTGCCGCTGGTGGCAGGT
GCTGTACCGCGTGCTGTTGCCGATGTGCTGGCCGTCGGTGCTGGCGTTCGCCACCGTGAGCATTACCTAC
CACTGGAACGAATATCTGTGGCCGCTGATGATGCTCAACGACCCGGACAAACAGGTGCTGACTGTTGGCC
TGGTTTCGTTTGCTATGGGCGCCGAGTCCGGCGGCCAGTGGGGCACCATCAGCGCGGGCACCATTATGGT
CTGCCTGCCGCTGATGCTCGCCTTTATCGCCTTCCAGAAGCAGTTTCTGCGAAGTTTTGGTTTTTCAGGC
ATCAAGTAAGGAGTTGAGTGATGTTATTGGCCCATATTTCCGACACCCATTTCCGCAGTCAGAACCAGAA
GCTGTACGGCTTTATCGATATTAACGGCGGCAATGCCGACGTGGCCTCGCAGCTGAATGCGCTACGCGAA
CGCCCCGACGCGGTGATCGTCAGCGGGGACATCGTCAACTGCGGCCGCCCGGATGAGTACCAGGTCGCTC
GCCAGGTGCTCGGCACCATCAAGTCGCCGCTTTATCTGATCCCCGGCAACCACGACGACAAAGCGCATTT
CCTGGAGTACCTGCGCCCGCTTTGCCCGCAGCTGGGGCACGATCCGCAAAACATTCATTATGCGGTGGAC
GATTTCGCTACCCGGCTGCTGTTTATCGACTCAAGCCTGGCGGGGCACTCCAAAGGGTGGCTGACGGACA
ACACCGTAGCCTGGCTTGAGGCGCAGCTTACGGCGGGCGGCGACAGGCCAACGGCTGTGTTTATGCACCA
TCCTCCGCTGCCGCTGGGGAATGCGCAAATGGACAAAATCGCCTGCGAAAACGGCCATCTGCTGCTGGAA
TTAGTGGCGCGTTTCCCGTCGCTGGTGCGTATTTTCTGCGGCCATAACCACTGCCTGACAATGACACAAT
ATCGACAGGCGACCATCGCCACCATTCCAGGCACGGTGCACCAGGTGCCATACCACTTTGAAGACAGCCG
CCCGTATTACGATCTGTCGCCGCCGTCCTGCCTGATGCACCGCCAGGTGGGTGAGCAGTGGGTGAGCTAC
CAGCATTCGCTGGCTCACTATGCAGGCCCGTGGCTGTATGACGCGGCGATCAGCTGCCCGACGGATGAGC
GCTAACGGCCATGTTAAGACTGAATCACGTAAGCAAGCAGTTCGAAGGCAAAGCGGCGCTGAATGCGCTG
TCGCTCAGCATCGAAGAAGGTGAATTTGTGGTGCTGGTAGGGCCTTCCGGCTGCGGCAAAAGTACGCTGT
TACGGATGCTGGCCGGGCTGGAAGAGGTCAGCAGCGGTGAGATTTGGCTCCACGGCGAGAACATCACCTC
GATGTCGCCGCGCGAGCGCAACTTCGCGATGATTTTCCAGAACTATGCGCTGTTTCCGCACCTGACCGTG
CGCGACAACATCACGTTTGGCATGAAGATCCGCAAAGAAGACAAGGCCAGCTGGCAGCCTCGTCTCGAGC
AGGTGGCCGCGATGCTACAGCTCGGCGAACTGCTCGACCGCAAACCGGCCAAACTCTCCGGCGGGCAGCG
TCAACGCGTGGCGATGGCGAGAGCTATTGTGCGTAATCCACGCCTGTTCCTGATGGATGAGCCGCTCTCA
AACCTGGATGCTCGCCTGCGTACCGAAGTGCGCGACAGCATCATGGCGCTGCATCATCAGCTCAAAACCA
GCACCATTTACGTCACCCATGACCAGACGGAAGCCATGTCGATGGCGGACCGTATTGTGGTGATGAACGG
GGGCGTGGTGCAGCAGGTGGGCAAGCCGGAGCATCTCTATGCCCGGCCAGCCAACCTGTTTGTTGCCGGT
TTTATCGGCTCGCCCGCAATGAATTTGGTTTCTCTGCCCTGTGAAGACGGCCGCATCCTGCCCGCGACGC
TGAACCTGCCTTTGCCGTCTCCGGCGAGCGCGGAAAAGAGCGTCTGGCTCGGTATTCGTCCTGAGCATCT
TACCGACAGGCCAGAGGAAGGGCACCTGACGCTGAGCGCGACGGTGCTGCAACGAGAACTGATGGGCGCA
GATTACCTGCTCCATGTCAGCACACACCTGGGGACGTTACGCTACACCCGCCGCCATCGCGGGGCGGTAC
CAGAAAAAGGCGATACGCTCACCCTCGGTTTTTCCTCATCGGATATTCACCTTTTCCACACAGACCTTCA
CCACAACTTACACCAGGAGATTGACCATGTTTAACCCCCTGATGCATAAATGGCGGGCGCTTGCCGTTTG
CTGTTCGCTGGCCGTGAGCGGCGCGGCATTGGCAAAAGAGAAAATTGATTTTATGTTCCCGGCGCCGGTC
GACGGCAAGCTGACGATGGAGATGACGCGCGTCATCAAAGCGTTTAACGACTCGCAGCAGGACGTTGAGG
TGCGCGGGATTTTTACCGGCAGCTACGACACCACCAAAATTAAAGCTGAATCCGCACAGAAGGCCGGGCA
GCCGCCGGCGTTGGTGATCATGTCGGCCAACTTCACCACCGACCTGGCGCTGAAGGACGAGATCCTGCCG
ATGGACGAGCTGTTTAAATACGGCCCCCGCAAGGCGGGTGATTTCCTGATGAACGACTTCTGGCCGGCGA
TGCATAAAAATGCCCAGGTTATGGGCGTCACCTACGCGATCCCGTTTCATAACTCCACGCCAATTCTTTA
TTACAACAAAACGATGTTTGACCAGGCGGGTATCAAGCAGCCTCCGCAGACCTGGGCCGAAATGCTGGCC
GATGCGAAGAAGCTGACCGACGCCAGCAAAGGGCAGTGGGGCATTATGCTGCCGTCCACCAACGACGACT
ACGGCGGCTGGATCTTCTCCTCGCTGGTTCGCGCCAACGGCGGCAACTACTTCAACGAAAACTATCCGGG
CGAAGTGTATTACGATTCACCGACCACCATCGGCGCGCTGCGCTTCTGGCAGAATATGGTTTACCGCGAC
AAAGTGATGCCGTCTGGCGTGCTGAACTCCAAACAAATCAGCGCCGCCTTCTTTAGCGGCAAGCTGGGCA
TGGCGATGCTGAGCACCGGCGCGCTGGGCTTTATGCGCGAAAACAGCAAAGACTTTGATATGGAAGTGGC
GATGATGCCCGCCCAGGAACAGCGCGCGGTGCCTATCGGCGGCGCGAGCCTTGTGAGCTTCAAAGGTATT
TCCGATGCGCAGAAAAAAGCGGCTTACCAGTTCCTGACTTATCTGGTTAGCCCGCAGGTTAACGGCGCGT
GGAGCCGCTTCACCGGCTACTTCTCGCCGCTGAAAGCCTCTTATGACACGCCGGAAATGAAAGAGTACCT
GCAGAAAGATCCTCGCGCGCAAATCGCGCTGGATCAGCTGCAATATGCCCATCCGTGGTACTCGACCTAT
GAAACGGTTGCCGTGCGCCAGGCGATGGAAAACCAGCTGGCGGCGGTGGTGAACGATCAGAAAGTGACGC
CGGAAGCCGCAGCGAAATCTGCGCAGCAAACGGCAGATAGCCTGATGAAGCCTTACGTTGAGAAAACGGC
GCTGGCCGAGGTGAAGTAAAATACTTTAGTTCGCATCCCCACGGGCGGTTATTCCGCCCGTTACCCTCAT
GTTAAAAAATCACTTTCTGACTATAACAGTTGTACAAAACAGCGTATTTTTAGCGCTGTGATATAGACAG
GGAGCAGCGCATGAAAAAGTACCAGCAGCTGGCACAGCAGATCCTCGATCAGATTGCCCTCGGCGTCTGG
CAGCCGGGCGACCGTTTGCCGTCGCTGCGCGAGCAGGTTGGCCACAGCGGGATGAGCTTTATGACCGTCG
GCCACGCCTACCAGATGCTTGAGAGCCAGGGGGCAATCGTTGCCCGGCCACAGTCTGGCTACTACGTTGC
GCCCCGGCCCGTGGCACGTACCACGCCGCCGGCGGTGCAGGTGACCCGCGCCGAAACCGTCGATATCAAC
ACCTATATTTTTGATGTCCTGCAGGCGAGCACGGATGCTTCGGTGGTGCCGTTTGGCTCCGCGTTTCCGG
ATCCGCGTCTTTTCCCGCTCCAGCAGCTCAACCGCTCGATGTCCGCGGTCAGCAAAACTGCCACCGCCAT
CAGCGTGATTGAAAGCCTGCCGCCCGGTAACGAAGCCCTACGTCACGCCATCGCCCAGCGCTATGCCCAG
CAGGGAATGCAGGTTTCCCCGGATGAGATTGTGATAACCGCAGGGGCGCTTGAGGCGCTCAATCTCAGCC
TGCAGGCCGTCACCGAGCCGGGCGACTGGGTGATTGTCGAAAACCCTTGTTTCTACGGCGCGCTGCAGGC
GCTGGAACGCCTGCGGCTTAAAGCGTTGTCGGTTGCAACCGACCCTGTGAGTGGAATCGATCTCGACGCG
CTGGCCCAGGCTCTGGCGGAATATCCGGTCAAGGCCTGTTGGCTAATGACCAACAGCCAGAACCCGCTGG
GGGTGACGCTGCCGCCGGAGAAAAAAGCGCAGCTGGTGAAACTGCTGCAGGCGCATAACGTCACGCTGAT
TGAGGACGACGTCTACAGCGAGCTTTATTATGGCCGGGAAAGGCCGCTGCCTGCGCGGGCATACGATAAT
CAGGGCATGACCCTGCATTGTTCTTCGTTTTCGAAATGCCTGGTGGCCGGGTTTCGCATCGGCTGGGTGG
CAGCCGGAAAACACGCCCGCCGCATTCAGCAATTGCAGCTGATGAGCACCTTATCGACGAGTTCGCCGAT
GCAGCTGGCGTTGGTCGATTTCCTCGCGACCCGCCGCTATGACACGCATTTGCGAAAACTGCGCAGGATG
CTGGCCGAGCGGAAACAGCAGGCGTGGCAGACGCTGAACGATCTCTTCCCGCCGGAGGTAAAAATCCACC
GCAGCGAAAGCGGCTATTTCCTGTGGATCGAGCTGCCGGAAGGGCTGGACGCCAGCCTGCTTAACGAGCG
GGCGCTGGCGCACAAGATAAGCATCGCGCCGGGCAAAATGTTCACCACCGGCCGCGCGTGGGACAACTAC
TTCCGCTTCAATGCCTCGTGGGCGTGGGGCGACAGAGAACATCAGGCGGCAGTGACGTTGTCACGTTTAA
TTAAGACCTTAATTAAGGAGTTTCAAGGTGTACCAGACTGAAAGATTGCTGCTGCGGCCGTGGCGCGATG
ACGATGCAGCGCCGTTTGCTGAGATGAATGCTGATCCCGAAGTCATGCGCTATTTCTTGCAGCCATTAAC
GCCGGAAGAAAGCCGTAACTATCTGGAGGCATTTCGCGAGCGTATGGCGCAAAACGGCTTTGGTTTTTGG
GCGGTGGAAGAACGGCACAGCGGCGAGCTGGCGGGATTTGTGGGCTTAAATCGCCCGATGTACGAGCTGC
CGTTTTCCCCGTGCGTTGAGGTCGGCTGGCGGCTTCGTAGCGCGTTCTGGGGAAAAGGCTATGCCCCAGA
AGCTGCGAGAGAGGCGCTGCGCGTGGGTTTTGAAGAGTACAGCCTCGAAAGCATTGTCGCTTTTACCGCG
TTACCGAACCTGCCGTCACAGCGGGTGATGGAAAAATCAGGCATGCGCCGATGCGGTGAGTTTGACCATC
CGATGGTGCCGGCGGAGCATCCGCTGCGGCGGCATGTCTGGTATCAGATTCACCGGCAGGAGGTTTAAAA
GCCGGCGAACCGGCCTGTAGCACGGCTACTCTGTCGGCTGGAAGACGTAATGGTCGCCTTTGGCCACGAT
GTGACCGACGCCAGGGAACGGGAAGTGCGGGGCAAAAATCAGCTCGCGATCGGCGGCCAGCTTCGCCAGC
AGCGCTTTGCGGTTGGCTATTCCTTCCTGGCGGTCGTTATCATAGGCAATCGCCCATTCCGGCTTCGTCA
GCGACACAATCGAGCTGTGCGCCGAGTCGCCAATATCTAACAGACGCTGCTTGCCGGAGACAATCTGATA
GCCAACGTGCCCCGGCGTATGCCCCGGCAGCGGTACAGAGGTAATCCCCGGCAGCACCTGGTCGCCAGGC
TTAAAGGTTTTCACCTGCGGCTGGATAGCTTCCGCCAGCGCCTTCATCTTCGGCAACGTTTGCAGCCAGG
CCCAGTCCGGAGCGGAGATTTGCACCGTGGCGTGGGGGAACGCCGGTTTGCCGCCCGCCGTCAGCAGCCC
ACCAACATGGTCGCCGTGAACGTGGGTGATCAGCACATCGGTAATCTGTTCTGGCTTATAGCCCGCCTTT
GCGAGGCTCGAAATCAGCTGCCCCTGAGCGTTGGGGCCAAGCCCGGTATCCAGCAAAATGACTTTGCTGC
CGTCTTTGACCAGCAGTGCATCGACGCTGAGCTTAATATTGTCCGTCGGGGCGCCCGCCGCAGACAGCAC
TTCGGCCACTGCTTTTTCTCCCACGTCGACGCCCATCACTTTGCCATCGTTAGGCAGGGCGTTGTTTTTA
TCGTGCAGCGCCGTGACCTCAAGCTTGCCGAGCGGAAAAGTTTTAAACGCTGCACCCGCGTTATCCGCCA
GCGCGAAGGCGGAGTAGCTGGCTGCAAACAGCGCCGAAACGAGCAGTTTTTTGATCATCAATATTCCCTT
TATGCATCAGGTTAAGAACCGGAAACCCATTGTTACCACTGAAATGCCACAGCAACAGATTTTAAGTAAA
GCATCTACGCTGATTAATGGTTAGCTGAGCGGGCGGGTTTACATTTTGCGTTGGGGTAAAAGATGAAGGG
TAAAACAGTAGGTTACGCAGTGCCGGTAGGCCTGCTTTTGGTGACGTTGAGCGCCAGCGCATGGGCTGAA
AACGGGCAGAACTTGCCGGGGGAAAATTATCCGGTGCTGACAAAGGACTATTTGCTGCAATCCTTTGACG
GCAGTGAAAAACCTAACGAGGTCAAGATAACGCCGGAGCTACATAACCGGTACTTCTACAGCAACTGCGG
CGGTTCAAAAGGCTGTGATTCTGCTATTCCGGCGGGGGCGATGATGTTTAAGGCGCCGTCAGGTTTTGGC
TCTACGCCGCACAGTGAGTTTCCCCGGGTTGAGCTGCGGGCAACCCATAATTTTGTTAACGGCAGTGATT
TTGAGAATCAGCAAAGCGGCTCGGTGTTTGTTGTGAAGAACCCGGCCACCCGGTCGATCATTTTTGCGCA
AATCCACGGCGACAAACCCGGCGGCTCTGAAATGCTGAAGCTGCGCTGGGAGGACGGCGCGATAGTCGCG
GGCGTGAAAGAGAATTACGGCGACGCGGAGAAACGCACCACGCTGCTTTCGGGCGTGGGGCTTAAGGAAA
AAATCGACTACAGCATTAAAGCCAAAGGCACTGATAGCGGGATGAAAGTAACGGTTGAAGCCACCGCCGG
AGGACGAACGGTCAGCAAAACCTTCAGTTATCCGAAACAGGGTTGGGCAGACATCCAGCTTTACTTCAAG
GCGGGGAACTACAACCAGGACAAAAACAAGGACGGTTCAGAAGCGGTGGTAGCCTACAGTAAGCTTGACG
TGCGCTATCGGTAAGCTTGTCAAACCCGGCAGCCTAAGGGCTGCCGGAAGCGTAATTTTTACTTCTTCAA
CGCAATCAGCACCGAAGAGGCTTTCACCAGCGCCAGCTTGCCGCCGCCGTTCAGGCTTAATTCGATTTCG
TCGTTGACGGCGCCGGCCGTGACGTTGCTGATGGTGCCGGTTAACTGATTACGGGCAGAAATGGTCACAG
TGCCTCCCGGCGATTAATTAATAAAAGGGCTGACTAAAGCATAGGGCGCGCTGCTTTCTTTTCATATTAA
TTTTCAATAGATACCTAATTTTCTATCCCGCCTGTTATACCAAAGAGAGCGAAGCCGTTTCACCGACTTA
CTGCGCAGTGCATCACAACCTGGTGAAAATCCCTACGCTGTGTCGCAGGCGACGTACCGCCGGAACTATG
CTTTTTACTCAGTCCTTTTACGCTAATGCGCCGCTGCAGGCCTTATTATCAGAACGAGAAAGGAGATCGG
GATGCAAAGCCAGTTATTGATTAACGGCCAGCTTGTGGATGGCCTCGGGGAAAAACAACCGGTCTACAAT
CCGGCAACCGGTCAGCTGCTGCTGGAGGTGGCAGAAGCCACTGTTCAGCAGGTCAACGATGCCGTGCTGG
CGGCAGATAAAGCGTTTGCCGAATGGGGGCAGACGACGCCGAAGGAGCGGGCGGAGCATCTTCTGGCGCT
GGCCGATGCCATAGAGCAACACGGTGAAGCCTTTGCGCGCCTTGAATCGCAAAACTGCGGCAAACCTTTC
CACTGCGTGCTGAATGATGAGATCCCGGCCGTTGTCGACGTTTTCCGCTTTTTTGCCGGGGCAAGCCGCT
GCCTGAGCGGCCTGGCCGCCGGGGAATATCTGAGCGGGCACACCTCGATGATCCGTCGGGATCCTGTAGG
GGTGGTCGCTTCTATCGCGCCCTGGAACTATCCGCTAATGATGGCCGCCTGGAAGCTGGCGCCGGCGCTA
GCCGCCGGGAACTGCGTGGTTATCAAACCTTCCGAAATTACGCCTCTTACCGCGTTTAAGCTCGCCGAGC
TGGCAAAAGATATTTTCCCTGCGGGCGTGATTAACGTGCTGTTCGGGCGTGGGCAAACCGTGGGTGATGT
GCTGACCGGGCATGACAAAGTGCGGATGGTGTCGTTGACCGGCTCTATCGCCACTGGAGAACACATTATT
AGCCACACCGCGCCGTCGATTAAACGCACCCACATGGAACTGGGTGGCAAAGCGCCGGTTATCGTGTTTG
ACGATGCGGACCTGCAGGCGGTGGTCGAAGGCGTGCGAACGTTCGGTTTTTACAATGCCGGGCAGGATTG
CACGGCCGCGTGTCGGATCTATGCCCAAAGCGGCATTTACGACAGGCTGGTTGAGCAGCTTGGCAAAGCC
GTTGCCAGCCTCAAATATGGGCCGCCCGAGGACGAAAGCACTGAGCTGGGGCCGCTGAGTTCAAAGGCAC
ATCTTGAACGCGTGAGCAAAGCCGTGGAGGACGCTAAAGCTTTGGCTCATATCAACGTGGTGACGGGCGG
CAGCAAGGTGGCAGGCGACGGTTATTACTATCAGCCAACGCTGTTGGCCGGTGCGAAGCAGGGCGATGCG
ATCGTGCAAAAAGAGGTGTTTGGCCCGGTGGTCAGCGTCACAAAGTTTGACGATGAGCAGCAGGTGCTTG
AGTGGGCCAATGACTCCAGCTACGGCCTGGCATCCTCGGTATGGACGCAGGACGTTGGCCGGGCGCATCG
CCTGAGCGCGAGGCTGCAGTACGGCTGCACCTGGGTCAACACGCACTTTATGCTGGTCAGTGAGATGCCG
CACGGTGGGCAAAAGCTCTCCGGCTACGGCAAAGATATGTCGCTGTACGGGCTGGAGGATTACACCGTGA
TTCGGCATGTGATGATTAAACACTGACCTGCTGAAACGGGCGACTGGCGGATTCCTCTGTTTTTGCCAGG
CTTACTGGGACCAGTAAACAGGAGGAAAAACCATGGGATTATTTGATTTTGTCAAAGACGCGGGTGCGAA
ACTGTGGGACTCGCTGAAAGGAAACGAAGACGATCGGGGCAGCAAGCTTGAGGAGCATTTGAAAAACAGC
GGCATTCCCGGTGCCGAAAAGGTAAATGTCACCGTTGAAAACGGCAAAGCGGTGATCTCCGGCGGGGACG
GGCTGACCCAGGCGCTGAAAGAAAAAATTCAGGTGGCGGTCGGTAACGTGGCCGGTATCAGCAGCGTGGA
AAACAATATTCAGGCAACGGATGCGGTGCAGGAGGCGACTTACTATACGGTGAAATCGGGCGACACGCTG
AGCGCCATTTCTAAACATGTTTACGGCGATGCCAACAAGTACAACACTATCTTTGAAGCGAATAAACCGA
TGCTAAGCCACCCGGATAAAATTTACCCCGGACAGGTGCTGATCATTCCTAAGCTGTAAGTGCCCTGCAA
ACCCACTTCGGTGGGTTTTGTCTGGCAGATCGCGTAAAGTGTTCCGCTAAAACCTCTTTAACCCTCTGCT
TAATTAAAGCTCCCGGCATCCACGCGTAAACGGCGGACAATTTCTGCCTGCGTTCAAGGAAGATGTATGA
CATTAAAAGGTTATGTTTTGCTGGGGATGACGCTGCTTTTCAGTCCTTTTTCCCATGCCCAGACGACAAG
AAACCCGGCCATCGCCAACCTGGCAACGATGTTTGATTTTAACGCCCCGTCCGGAAACGTGCGCGAAATG
CATACCGTGATGAAGCATCCCTCCGGCGAAATAAACTATGAAAATAAACTGGTGGTGGACCGTGCCGGGT
GCGTTACCAGCCTGGATATCAGGGATTCGGCGCAAAAAATGGTCCTGCAGCTTCGCCGTGAAGGGAACGC
GCTTATTGGCACCCAGAACGGTAAACCTTTATCCCTCAAGCTGAATGATAAATGCCTGGTGCAAAAGAGA
AAGGATGATCTTGGCGAGGTGAAGTACGCCTATTGGCCGAACGGCTTGCTGAAAGAGATCTTTTTCATGC
CGGGCGGCCAGCGCATTGCTCATCATGAATACAACACCAGTGGGCTGCCTCAGCAGGTGGATTTCTATCT
GAATGACAAAGTGGCCTCGCAGACCAAAGTCAGCTACGAAGATGCCGCAAAGCGGCCTTTCGACTACAAA
TTAGTGACCGAAACGATGGGCGTGGCGTTTTTAACCGCCGAAAGCCACTGCCGTTATGACGAACAACTAA
CGCCCGTTGCCTGCGACATAACGCTGGTCACCGGCCTGGGAAACACGCAGCAAACCCAGCATCAGCATGC
GACGACGGCAGTCAGCTATTACTGAGTAAAGTAAGTTTCTAAACTTGATCTGCGTCATAAAAAAGAGCAT
ATTTTGCAAAATTTTTTAACAAGTAGTAATGCTTTGTATGACGCTTTATCAACACATGTTGGTTTTTTAC
GCCGTAATGTCGTTAATCTGCGCCGGGATCACCTGGCTGCTCGCCAAAGACTCCAAACGTATTAAGCTGC
TTTGCTCCGTCCTTGTCGGGGCGACCTGGCCGATGAGCTTCCCGGTCGCGCTATTGTTCTCGCTGTTCTG
ATCGAGCAGGCTTTCGTGAAAGTCAAAGCTTGCCGACGGAATTACGCGTGCGGGTAACTCCCGGGAACAA
GACCAAATGAATAAGCTATCAGCAAATCATCTTGTGGTGCCTGGGCAGATATTATAGTCTCAAAAATCAC
GATGTTAGCTCTCGTCTGGAACCCTTATGGCCGCTCAAAACCCGCTGTTAGCCGTTAACTCGCTTTGCAT
CAGTACGCTCGAGGGAAAGCCCCTCGTGCAGGAGGCATCGTTCAGCGTTGAAAGCCGGGAGATCGTGGCG
CTGGTGGGGGAGTCTGGCTCCGGGAAAACCTTAACCTCGCTGGCGGTGATGGGGCTGCTTCCAACTGGGG
TTCGGCAAACGGGCGGTGAGGTTATTTTTAACGGGCAGATCGTGTCGGCCGTCGGTCAAAAATATCCGCG
CGAGCTTCGCGGGCAGCAGATTGCCACGATTTTTCAGGAACCGATGAGCAGCATGAATCCGGTGTTGAAG
GTGGGGGAGCAGATTGCAGAAGTGCTGGTTCGCCACCAAAAACTCAGCTGGAAGCAGGCGCATCGTGAGG
CGGTCGCGCTGCTGGACAGGGTCGGAATTGTGAACCCGGCGCAGCGGGCAAAACAGTATATTCATCAGCT
TTCCGGCGGCATGCGCCAGCGGGTGATGATTGCCAGCGCCATTAGCTGCAAGCCCGCGCTGCTGATTGCC
GACGAGCCTACCACCGCGCTCGACGTCACCATTCAGGCACAAATCCTGGCCCTGCTGCAGGAGTTGCAGC
AGGAAATGGCGATGGGCATTCTCTTTATTACCCACGATTTAAGCGTGGTTGCCCGCTATGCGGACCGCGC
CTGCGTGCTGTATCAGGGCAATATTGTTGAGCAGGGCGATGTGCCAACGCTGCTAACCCATCCGCAGGCC
GACTATACCCGCAGGCTGATTGCCGCTTCCCAGCCGGAACCGCAGGCCGCCAGGCGCAAAGACGTGACCC
GTTCACCGCTGGTACAGCTGTCGCAGCTGACCAAAAGCTATCCCCAGGCGCATGCGCTGCCGTTTTTCCC
TGCCAGCCGGCAAACCGTGCTCAAGCCTACCAGTCTTGAAATTGAGCGGGGCGAGATCGTCGGGCTGATT
GGCGAGTCAGGTTCGGGCAAGACCACGCTGGGCAGGGCGGCAATAGGCTTAATTCCGGCAGACAGCGGCA
CCATTATTTTGATGGGCTGGACGTGCGTCGCGCCAGCCGTGAGCAGCAATTGGGGATGCGCCGCCGGGCG
CAGATTATCTTCCAGGATCCTTACGCCAGCCTGGATCCGAAAATGGCGGTAGGCGAGCAGATTGCCGAAC
CGCTGCGAGTTCATAAATTAAGACCAGCAGGGGAAATTCAAAGCCGGGTGAATGAATTACTGGAGCTTGT
CGGGCTGGACGCCGGTGCAGCAGGGCGTTTGCCTGCGGCTTTCTCCGGCGGGCAGCGTCAGCGTATTGCC
ATCGCCCGCGCGCTGGCGCTTGAGCCTGAACTGCTGGTGGCCGACGAGGCCGTTTCGGCGCTGGACCTCT
CCGTACGAGGGCAGATCCTGGCGCTGCTCGCCGATCTGCGTGACCGCCTGGGCTTAACCGTTCTGTTTAT
CAGCCACGACCTCGGCGCCGTCCGCCAGGCCTGCGATCGGGTTGTGGTGCTGTATCGGGGTGAAATAGTA
GAAACCGGGGCCACGAAGCAGGTGCTCGATCGGCCGCAGCATGAATACACGAAGCAGCTGATTGCCGCCG
CGCCGGATATTCAGCAGGCGCTGAAACTGCGAAAGGTGGGGTGACAAAGCCCTGCCTAATAACGGCCCGC
AGCTAGAGGTCGATGATCACTGCAAGAGATAAATCGAAGATAGAGCCTCGTGTTCTGTTTGTTATTAAGT
AAATTTCACTTAAGTCCACTTTTTGTTGTGCCTATAGCGATTGGCTGTAAAATGACCGCCGGGAAAATAC
ACGCAATGAATAGAGGGATTTATGGCAACAGGTTATTACCTCCGGGTTGGGGATCGCACCACCTGCGGTG
GAAAAATACTCACTGGAGACCCCACAGTTACATGGTACGACGCTAATGCTGCTCGTGAAGGTGATTTAGT
CTCCTGCGGAAAAAATCCAGGTGTCACCTATAAGATTTTAGGTGGCACGGATAGTTTTATGGATGAAACG
CAGCGATTAGCGGGAACACTTGACAGTATCAGTTCATGTCCCTGTAAAGCCAGGTTCACGCCATCTATAC
CTGACTGCTATGTAAAAGAAACCGTTTCTTCGACAAAGTACTCAAAGGCAGTGGCAAGTTCCGCTTCAGC
TAAACAAACGCCTAATGATAACTCAGGTGCAGAGCCTGAACAGCGTGCGCAGACCGCGAAGAAGAAGCGT
GAAATCACGCTGACCATCGGCGTGTTTTTTGATGGTACAGGCAATAACGCGAACAACAGCGGCGCCCGGC
AGGCCGCCTGTACCGGTGAACATTTTGGGATGAATGATGCGGAGTCTACATCTGCGTTAGAACAATGTAT
CCGGCTCAAGCGTGGAGTCAGTGGCACCGCGGCCGGAAGCTATATCGGCTACTACAGTAACGTACACTGG
CTCAATACGCTGTATAACCAGAAGATTACCCCTGATACTGGAGCAGGTCAGTACGCTATTTATATCGAAG
GTATCGGTACGGAGGACGGGGCAGGAGACAGCACTTTCGGAATGGGCACCGGCCAGGGCGATACTGGCGT
GGTGGGCAAAACCGATAAAGCAGTTGCGGCGCTTGCCGCCGGTATTCAGGGCTATTTAGACAGACACGCC
GATGCCCGGTTCTGCACCATTAAAGAGCTGCAGTTTGATATTTTTGGCTTCAGCCGAGGCGCAGCGGCAG
CGCGCCACTTTGCCAACCGGGTCTTCAGTCAGGAACGTGCGGTCATCGCGGCGCTTAAGTTGGGGCTGGA
TGGCGTGGAATTTTCCGGGACGCCGGGAGGCAAAACGCGCTTTCTGGGAATATTTGATACCGTCGCAGCC
ATCGGGACGCCGGTTAACGGCCTCAACCCTCACAGCGCCGATACCGGAGATGTGAGGGTTGAGGCCGGGC
GTGGCAGAGAAGGTGTTCCATATTACCGCACAGCACGAATGCCGGTTTAACTTCGCGCTGAACAGCGTGA
AACCGGCGTGGCCGGAGCTGGCGCTGCCTGGGGCACACTCCGACATTGGCGGTGGCTACAATCCTGTTGA
GCATGAAGTTTACTTCCTGACCCGGCCAGAATTTGAAACCGTTCCCCTTTCTACACCAGATACTGAAACA
CAAATTTATCAGCAGACCTGCGAACAGCTCAAAGCGATGGACGGCTATCCGGCGATAGCGCCACTGCTGA
ACGCTGTGGAGGTCAGTATAGATACCTGGCATGACAACAAAATGCCAGCAGACCGCCACGGCACGTTGCA
AAAGCGTAGCGGGGCTGCACTGGTAATCGACCGCCAGACGAATAACGACTGGTCGAAGGTAGTGCTGAGG
GTGATGCTCGATGCGGCGCAGGATGCAGGGGTGGTGTTTGATCCTATTGATGAAACTGTGCCAGATTTTG
CGTTAACTGCAGATCTAAATGCTTTATGTGAAAAAGCGATGGTAATGGGCCGTGCCGTCCGGAAAGGGCA
ACTTGCCCCCGGCTTTACCACGCCGGAAATCCTGACGTTGGCCGAAAAATATATCCACTGTTCGGCCAAC
TGGAACAGCCTGGTGCGAGACGACCAGGGGATGATCCGTGGCGCAGTTAAACCGGCGAAGCTGGTGACAT
TCACCAACCGGCCGGACGAACGCTGGCAGAGAACAATTTACGATATGGACGGGAATAAAATATGGAAATA
ACTCGCACAGCCTGGTTGTTACCGCTGCTTCTGCTGACGGCCTGCCAGGGAAAACCTTTATCCGACGCGG
CCACGCAAAAAGGTGTGCCGACCAAGTGGACCTTTGACTTTTTCACGCCCAAAGCGTTGCCCGCCCTTGT
GACATACGCCGTTGTTCAGGATGCCAATGGCAAAATTTATGAATTTAATACCCTGAACAGTACACCCGAC
CTGCCTAAAGTGATCGGTGAGTGGAATGATAAGGATCGTGCACCCGGAGGTTACTGGAATCACGTTGAGC
GCCCACCCCGGCATATTATTTTTTGCTGGGACTCGATTATCGATAAGAAGGTGTATGAAACTGCACTGAC
TATTCCTAAACCTGTCCTGGAAAAAATGCTCAGGCCAAGCGAGTTCCCCGGTTACCGGGGAAGAACGGTG
TATTACGACCGAGTGCAAATTGGCCTGGCTCCAGAGGGGAAAGTGGCCGTCTGGTTACAGGGAAGTGGTT
CTGAGCCTAATTACCGCGTGACGCCGTCCGTCCTGAAAACCGTATCAGGGGATAAGTTAGATATTTGCCG
AGGGATAACGAAACATCCCGACGGGTATAAATATTATGGAGACACGCCTGAGTTTATTAAAGGCAAAGTA
TATCCATATGGTGACTGGTGATATTCACCAATTAGTTACGGGCAATTTACGATATAGGCGGGAATAAGAT
ATGGAAATAACTCGCACAGCCTGGTTTTTACCGCTGCTTCTGCTGACGGCCTGCCAGGGAAAACCTTTAT
CCGACGCGGCCACACAAAACGGTGTGCCGACCAAATGGTGGTTTAATTTTTTTACACCCAAGTCTCTACC
GGCAGTGGTGACATACGCTGTAGTTCAGGATGCGGAGGGGAAGGTCTATGAGTTTAATACCCTCGATAGC
ACAAAAGCCCTGCATGGTGTTGTTGCTGAATGGAACGAGAACGCCAGAACGCTTAATGGCCACTGGAATC
ACGTTGAGCGTCCGCCCCGGCATATTATTTTCTGCTGGGACTCGGTAATCGATAAAAAAGTGTACGAGAC
TTCGTTAACCATTCCGAAACCGATTTTGGACAAAATGCTCATCCCGCGCGTAAACCAGGCCCCTCAGGGG
GCTAATGAATATTATAACGCTGTGCAGGTTGGACTGGCTCCGGAAGGGAAAGTGTCCATCTGGTTAAGCG
GTGTTGCCCGGGGAGAACCTAATTATCGCGTGACGCCATCGATCCTGAAAACCGTATCCGGAGATAAATT
AGATATTTGCCGAGGGATAACGAAACATCCCAACGGGTATAAATATTATGGAGATACACCTGAGTTTATC
AAAGATAAAAAATATCCCTATGGCCGCTGGTAGCCTGAATCACTGACACTACAAATTGACCTTAATAGCC
TCTGCTAAGCAACGGTAATTCCCGGTGGCTAGCCCATTCGTGCCAGGAGCCGACGTAAACGGCCACATCC
TGGTAGCCCGCAAGCTTAAGCGCGACAAGCACCGTGGCGGCGCGAGCACCACGGTGGCACCAGATGATAA
CCCTTTTTGACGGCGTAAATCCGGCCTCGGCGGCAAGATGGGCCAGGGCTTCGGTGGATTTAAACCGGCC
ATGCTCGACCACGTCTTCCCAGAACAAGAGTTTTGAACCGGGAATACGTCCGGCCCGGGCGCAGCATTCG
TGCACGAAACTGCCGTCATATTCCGTTGGCCTGCGGGCATCAAGCAGCTGCGTTGAGGCCTGATCGGCAT
CGATCGTTTCGCAGCGGGTAGCGGCCAGCTGCTGCATGGCTGGCTGGCAGATGGGCGCTCCAGCGGCAGA
GACAACCGCCTGTGCGCCGTGGCCCGGCGTTAGTTTCCCGCCTGCAGCGGCCCAGGCATCCACGCCGCCG
TCTAAAATCAGCCCGTCAGCACCGAGGGCAAACCACAAGAACCATAGCCCACGCGGAGAACGCATCCCCA
CGCTTTGCTCGAAGAACACCGGCGTGGCTCCGCTCGTCACGCTGAGCTGCTGCCAGGCATGAACAAAGGC
CCCGGCCATTGCGGCGTAGCCTTCCGGCGTGGAGTCGGGAACAAAATAGTCGTAGACGTTCAGGCTGAGC
GCGCCCGGTAACGAAGCGGTTTGCCACTGTTCCAGTTCACGCACGTCGAGTAACGCAAATTGCTCCCCGC
CAGCCATGCGCTTTTGCAATTCACTGGCGCTAATCAGCATCGGCAGCTTCCCAGCCAAAAGGTAGATTGC
TGCCCTGGCCCTGGTCTACGGCAGCCTGCAGCACGCGAGCGGCAAGGGCGATATCAAACACGTTAAGGCC
GAAAGAGGAAAAATAAACTCTGTCGGTTGCCGAAGGACGCCAGCCATCCACCAGCAAATTGGTTAAATCT
GCCGCCACGTTTTGCTCGTCAAAAAGCCCGGCACGGTACATCTGGAACAGGCTTTTGGCGCTGGTTAGCT
TGAAGTCGCCCCAAAGATCTACCACCACTTTGTCGGCGGCGGCGATCGTTTCAAAAGCCACTTCGTGGTA
GCCAATTTGCAGCACCAGCGTCCCCGCACGCCAGATGCCAGGGCGTAAAAACGGCTCGCTGGCGCTGGTG
CAGGTTATCAGTACGTCCCAGTGCTGACGCAACGCATCGCTCAGTGTTTCAAACTGCGTAACGGGCCAGG
GCAGGTCGCCAGAATGGCTGAGCATGTCGGCGAGCGGCTCCGGCGTTTTATTCCAGCAGTAGACCATTTC
CAGATCGGGAAAATGTGCGGCCAACATATCGAGATGGGCGCGGGCCTGAACGCCTGCGCCAAGCAATAAG
ACGCGTGAAGGTCGCAGAGGTGCCGCCAGCTTGAGGGCGAGGGCAGACACCGCCGCCGTGCGGGTTGCTG
TCAGGCTGCCACTTTCCACCAGGCCAACCGGTAAGCCGTTATCCGCCCGGTTGAGCAACGTCGTTGCCAT
AGCCTGCGGATAGCCGTCAGCGGCGCGAGGGCGATGGGCCGTCCATTTCACGCCTGTGGCGTTGAACCGT
CCGCCAACCCTTGCCGGGAGGGCGTAAACTTTGCCCAGCGGCGTGTCCAGATCGACATGGGTTTCCGCCG
GCATCACCGCCTCGCCGTTTCTTAGCAGCCGCACGGTGTCCTCAACGTCCTGCAACGCCTTGATCGGGTC
GTTGCCGCCGAGTTCAGCGACCTGCTGACGGTTCACTATCTGCATACTCAGTGCTCCAGGAGTTTTTGAG
CGAACGGGTAGAGCGCCGGAGAGCCCCCGCAGTGCATGAAAATAACAGAGCTGCCGGCAGGAATACGGCC
TTCTTCCGCCAACTCAATTAAACCGTGCATCGCTTTACCAGTGTAAACCGGATCCAGCAGGACGCCTTCC
TGTTGAGCAACCTGATAAATGGCCTCAATGCCGCCTTCAGAAGGTACGCCGTAGGCGCTGCCGACGAAGC
CATCTTCAATCCAGATATCCTGCGGCTGCCAGCTTTGATCCCAGTCCAGCAGGCTGGCGCAGTCACCGGC
CATCGCCGAGATACGGGCCTGGAACCAGTCGGCTTTGGCGCTCACGCTGACGCCGATAATTTTGGTTTTG
GGCCAGTAGCGACGGGCGCCGACGTACAGCCCGGCGAGTGTTCCGCCGGAGCCTGTTGGGGCCACGATAA
TGTCCGGCGCGGATTCGCCCGCGGCGCGAAGCTGGGCGTCCATTTCCTCAACTGCACGAACGTAGCCCAG
CGCGCCCAGCGCCGTTGCGCCGCCAAGAGGAATGATCATCGGCTTTTCACCGCGCGCCGCTGCCGCGTCT
GCATGCGCCTGCATCGCGCCTTCAATCTGCGTGAAGTAACCTTCCGGGTCGAGGAACTGCAGCTCCGCGC
CAAACAGCTTATCCAGCAGGAGATTGCCCTGGTAAGTTTGCGGCTCGTCACCGCGAAGCACCAGCACCGG
CTTCATGCCAAATTTACGCGCGGCGGCGGCGACCATTCGCGCATGGTTAGACTGGTGCCCGCCGGTGGTG
ATCACCACTTTGACGCCTTCGCGGCAGGCTTCGGCCATCAGGTACTCCAGCTTGCGGACTTTGTTGCCGC
CGCCGCCAAAGCCGCTGTAGTCGTCGCGCTTAATCTTTACGTTCAGGCCCAGCGTTTCGCTAAGGCGAGG
TAAAGATTCCAGCGGCGTGGGGAAGAATCCTAGCGTAACACGTTCAAAATCATTCACATTTTTCATGCAT
TATCCTGTCTGGTTCCCGAGTGCTGGCCGTGGTTTAAAAGGCGAGTAGCCAGTCATTGAGCGACTGTTGG
TAGCGTTGTAGGCCTCTGAGCGTGACGAATTCATTCACGCCGTGGGCGTTGCCGCCGTAGCCCAGGCCGC
CTATCAAAAAGGCAGGGGCAACGGCGGCGAAAGCGTAAGCTGGCGCGCAGCCGGGGGCCCAGGGCCAGAT
TTGCGGTTTTGCCTGCTGCTGGTGATAGCTGGTCATTAGTTCAAGCACGCCCTCGTCATCAATGCTGAAA
CGGTAGCCCGGATAGCTGTCGCCCGGTTCGAGCACGGCACCGGCCAGCGCCGGGCTGGCAAGCTGCTCCT
TCATGCGCTGCATCAGGCGTTCGCCATCGACGATGGGCGGTGTTCTTAGTACCAAATCGGCGAAGGCTTC
GGGAGGAATGACGCCCTGAGCCCCGTGCGGCAGGCTGGCTATTTCTGAAATATTCAGCACCGCGCTGCCC
AGCAGATAAGCCAGATGGCTGAAGCTGTCGCCGCTGATGGAGAACTTCTCGCTGCGACGGAAAGTCAGTT
CGTCCGCCAGGTTAAAATCGAGCGCAAGGTCGTCGAGAATCGAACTGGCTTCTTCATCCAGTTCGCCCGT
TTCGAGTACGCCATTAGCGTGAGGGGGCGCAAGGGTGCTTAACGCCTGCACAAGCCGCCAGACGGGGTTA
TCGATCCACGCCGCGTTGCTGGCGTGAATAGCCGCTTTAGGGCCGCCCCAGCTGCCGCCTTTTACCACCA
GACGGCCACCGCTGCGGCCGGTGAAGCCAAGGTAAATTCGCGGGGCACCGCCGCCGTATTCGCACAGAGA
AGGGAAAAGCACCGCTTCGGCGGGAGCTACCGGACAAGGCTGGCGGGCGAGGTAGCGCCGCAGGTTGCCG
CTGCCAATCTCCTCTTCGCCTTCCAGCAGAATTTCAATGTTGGTGTGCAGGCGGCCGGAGTGATAGAGGT
CGCGCACCACCATCAGCATGCCTGCCAGCGGGCCTTTGTTGTTCTCTGCGCCGCGGGAAATAAAAACGTC
GCCTTTGTCCGACCAGTGTTTAATGCCGCCGACAAACGGATCGACCTCCCAGCCTTCTTCGTCAGCGGGC
ATCACGTCGTACATGTTGTACAGCACGAGGGTACGCGGCGAACCGATGTCAATGCGCACGTGAACCAGCG
GCGGCGCACCATCCTGAAGCTGTTGGCTCACCGGATACAGCACTTCGGCGTCGGTTTCTTCAATCAGCCA
CCGCTCAAGCCATAGCGCGAGGTTACGCTGCTGGTCGATATAGCCCGCCACGCTGCGGAAGGGTGTGAGC
TGGTGCAGGAGGTCCAGCGTTGCATCGAGAGGCTTCATAGCCGGATCCTCGGGTTGAGTACCACGTACAG
CAAATCAATGATCAGGTTCACCACCACGAACACCAGCGCGGCCAGCAGGACAATCGCCTGCACCAGCGGG
AAGTCGCGGTTCTGAATCGCCTGCACCGCAAGGCGGCCGATGCCGGGCCAGGCGAAGATAATCTCGGTGA
CCAGCGCGCCGCCGAGCAGAGAAGCAAAATACATTCCCTGGACGGTGACCACCGGGATCAGCGCATTGCG
CAGGCCGTGGCGAATCAGGATCCGCCACGAACTTAGTCCCTTGGCCTGCGCAGTGCGGATGTAATCCTGG
GCCAGGACATCAATCAGGCTGGCGCGCACCAGACGGGCGATGGCGCTCATGTAATAGGCCCCAAGGCTGA
TGGCGGGCATGATCAGATGGCTGAAAGTGCCGTAGCCGCTGGAGGGTAGCCAGCGCAGATGCAGGCTGAA
CCAGATAATCATCAGCAGACCTAGCCAGAATACCGGCACGGCCTGGCCGCTAAAGGCGAACAGGCGAGCG
AGTAAATCCCAGAAGCTGTTACGCCAGACGGCGCTGACAAGGCCGAGCAGCAGGCCGATCGCGGTACTCC
ACGCCAGAGCAGAAACCGCCAGTAGCAGCGTGGCGGGCACGCGCTGGGCGATAAGCTCTGTCACCGGCTG
CTCATAGCGCAGCGACAGGCCAAGATCGCCATGCAGCAGGCCGGTAAGGTAATGGCCGTATTGCCAGAGC
AGCGGGCGGTCAAAGCCCATCGCATGGCGGAAGTTATCAATTTCCTGCTGGGAAGAACCGGGCGGCATCA
TCACCGCAGCCGGGTCGCCGGTCAGGTGCAGGCTGTAAAAGATAAGCAGCGAGACGCCAAACATCACCAG
CACGGCCTGAGCAAAGCGAGAGAGAATGTAGCGCAGCATCAGTCAAGCCTCGTGTGGGTTTTACGCAGCA
GGCTATCGCCGAGCAGGTTACAGCCGACCACCAGGGCCGCAATAATCAACCCCGGCCACAGGACAAGCCA
TTCCGCCAGCAGCATGTAGGAGCGCCCTTCGCCAATCAGGTTGCCGAGGGTGGGCGTAGGCGGCTGTATC
CCCATACCAAGGAAGCCGATAGAGGCTTCGAGCACGATAAGTCTTGGGATATCCAGCGTCAGCAGCACAA
CCAGCGGCGTGGCGAGGTTAGGAAGAATGTGGCGCAGCAGAATGCGCGGCGTGGAAAAGCCCATAGCGCG
CACCGCTTCGATGTATTCCAGCTCGCGCAGTTCGAGCGTTTTGGCTCGCGCCACGCGGGCGTAAATCGCC
CAGCTGGTCACGCCCATGATCAGAATAATGTTTTCCAGTGAGGTGCCAAATAGCGCCATCACCAGCAAAA
TCAACAAAATAAACGGCACCGCCAGCTGGATATCCATCAGGCGCATGATGACCGCATCCAGCCAGCCGCC
AATGTAGCCTGCCAGCATCCCCAGCAGCGTGCCGATAACGGCGGCAATTGCCGCCGCCAGTAACACCACC
GTCAGGGAAAGGCGGGTACCCGCCAGGATCCTTGCCAGCAAATCGCGCCCGAGCTGATCGGTGCCAAGCC
AGTGCATGCCGCTCGTCGTCTCGCTGCCCGGCGGCAGGAACGTATCCGCCAGGTTATTGATTAACGGATC
AGGCAATGGCAGCCACGGGGCTACCAGCGCCAGCAGGATCACCGTGCCTAGCAATAAGCCCCCCAGCACG
CCGTCGCCTGAAATCAGGCGACGAGGGCGACGGGTCAGGGCGCGTCCGGGGAAAATCATTTCAGCCTCAG
GTCATACAGCGGGATACGCGCGTCGGCACGGCCGGTAAAGGTCAGGTTATCGCTATTGGCATACAAAGAA
TCCTCGCGGTACAGCGGGATAAGCGGCTGTTCTTTGGCGACAACTTTCTGAATGTCCTGCAGGATAACTT
CACGCTTTTTCGCATCCACCGTGGAGCGGCTGGCGTTCAGCAGCTTATCCAGCTCAGGATTGCTGACCGT
GGAGTACGGCTCGCCGGAGTGCAGGATAGGGTACAGCGCGGCATCGGCATCCAGCGTTTGGGTCGAACCC
CACGCCAGCATGTACATCTCAGCCTGTTTGCCGGAGGCCACCTGCTGGGTGTAAACCGACCATTCAGGGA
CTTCAAGCTGCGCCTTCACCCCGATAGCGGCTAAATCCTGAACGATGGCCTGGGCGACTTCAGCGCTGGC
GATATAGCGACGCGGCGCCTGGAATTTCAGCGTAAAGCCGTCCGGGTAACCCGCTTCCTTAAGCAAAGCT
TTAGCTTTGGCGACATCCTGCTCAGGTGCCGGAACATTGAGGTAGCCAAAGTCCTTCGCACCAGCCATGG
TGCCGGTTGGCGTACCAAAACCATGCAGCAGCTGGCTGGTGTAGGCTTGACGATTCAGCGCCAGCGACAG
TGCCTGGCGAACGCGGGCATCACTTAACGGTTTCTCACCATTCTTCAGGCCGAGGTAAATCGTCAGACCA
CCGCCTTTCACCTGCTCAAGGTGAATGCCGGGCTTGTTTTTGAGCGCTGAAACCAGGTCGGCAGGAACGC
TGTCAACCAGCTGCACTTCCCCTGTTAACAGGGCGGTAATGCGAGCGGTCGCTTCTGGAATTGGGCGCCA
GGTGACCTGGTCAATTGTCGGTTTTCCACGCCAATAATGTGGATTAGCCTGCATAACCACACGTTCATCT
GGTATAAATTCTTTTAATGTATATGCTCCACTACCAATAGGTTTTCGTGCAAATTCCGCAGCACCGACTT
TACTTACATAAGCAGGCGGTACGATATAGGTCGGATAGCGGCTCATGCGCGTAGGCAGAAGCGGGTCAGG
GCCGTCGGTGTGAATGCGAACCTGGTAGTCCCCGGTGACCTCTACGGACTTGATCGTGCGGATGTAGGAA
ATGGTTGGCGCGTGGTTCGCCGGGTCAAGGATGCGGTCGATGGAGAATTTCACCGCCGCAGCGTTAACCG
GTTCGCCGTTGGTGAAGGTGACGCCAGGGCGCAGGTCGAACTGCCATGTCGTTTCATCCAGCGCTTTCCA
GGCTGTGGCAAGGCCAGGCTGAAGCTGCATGTTTTTATCACGCAGGACCAGAGTATCGAAAATATTGTCC
ACCAGGGTGGCGGCTTCTTTAAGAAAACCCGGATCCATCGCGGTGGCGGAAGCAGGTTGGGCTATAACTA
ATTCACTTGCGTAGCTAAAGGGGGTTACCAGGCTAATTAATACAGCCAGAGTTGCGAGTTTACGGCCGGA
TGCTTTCATTTGTAGTCAATCCCTATACGTTACCGTCTAAATTATTGACGGATATCGAATGTTTCGTCAG
GTTAATTCGCATGGTGGTATAAATTTGTGGTAAGAGTACATGATATATCCTATATACTCCATTGATGACA
AGCCAGTTATTAAACTGCAAATACAAAGTAGTTATTTTGCTATAGGAAATAAACATGCTTGACTTAGAAA
AAGCGCAAAGAATGAGTTTAACCATGCAAGTTGAGGCAAGGTTAAAGGGTGCGTTGATTGTGGGAACCTT
AAAACCCGGCGCAAGATTAGTAACCAAAGAGATTGCCGAACAGCTTGGCACCAGCATTACGCCGGTGCGT
GAGGCGCTTTTGCGTCTGGTCTCTTCCGGAGCGCTGGATGCCACGCCGGCGCAGGCATTTTTGGTGCCTG
AAATTTCTCTGGGGCGTTACCATGAAATCACCACCATCCGTAAAAATCTCGAAGGGATGGCGGTAGAGCA
GGCTGCGCGCTACATGGACAAAACCAGGCTGGCCCGCCTGAAGCAGCTTTGTGATGCGTTTCTTGAAGCG
AAGCACGTCAGCGTTGAGGCCGCGCTGCAGGCTAATCGGGAGTTTCGTTTCCAGCTGTTTGAGTACGCAG
AGATGCCAACGCTCACCGTGTTAATTGAGCAGCTTTGGGTGCGCATCGGGCCGTGCTTTAATTATCTGTA
CCCGCAGTCGGAAGAAATGAGTCAGGGGCATCATAATTACGACGATTTGCTGGAAGCTTTAGCGGAAAAG
GACGAGAAGCGCAGCGTGAAAGCAATTCATAAGGCGATTGACGACGGGGCCGATATTTTACGTCGTCAGT
ACTTTGGCTAAATAATAAACAGACTTAATTTATTAACGCACAGCAAATAAATGGCCTTTTGTCTTGCTCT
GGATGTACTCCAGGTTTGCAAACAAAAGGCCATTATTTATATTTATGACAGTATTTCTTCCTGCGCTTTA
GCGAATTAATCGCTAACCCAGCGCCTGCGCGAGATCGGCCTGCAAATCTCCGGCATCTTCAATCCCGACC
GACAAACGAATCAGCTGCGGCACGATGCCGTTACTCAACCGCTGTTCGAGCGGAATAGAAGCGTGAGTCA
TGCTATAAGGCTGGCTGACCAGGCTCTCTACGCCGCCGAGGCTTTCCGCCAGGGTAAACAGCTTCAGCTT
ACGGATCACCTCTTCTGCACGTTTTTCATCGCCACGAACCACAATCGAAATCATGCCGCCGGGCTGCGAC
ATCTGCTGGCGGGCAAGGTGATATTGCGGGTGAGTCTCCAGCCACGGGAAATACACTTTCTCCACTGCTG
GATGTGTCTCTAACCACTGAGCGAGCTGGAACGCGTTACCGCTGTGTTTTTCCATACGCAGGGCCAGAGT
GCGGATGCCACGCAGCGTCAGGAAGCTGCTGAACGGGTCAAGCACGCCGCCGACCGCGTTTTGTAAATAG
CCCAGCTGCTGCGCCAGTTCGTCATTAGCGCCTACAACCGCCAGCCCGGCCACCACATCAGAATGGCCGT
TCAGGTATTTGGTTGCCGAATGCACCACGATGTCAAAGCCGGATTCCAGCGGACGCTGGAGCGCGGGAGA
GGCGAAAGTGTTATCGGCCACGCTAATCAGGCGATGGCGCTTCGCGATGTCGGCAATAGCGGCAAGATCT
GCCAGCTTAAGCAGCGGGTTTGTCGGCGTTTCTACCCAAATCATCCGCGTTTCAGGGCGAATCGCGGCCT
GCAGGCCGTCGAGATCGTCAGGCTTCACCCAGCTAACCTGCAGGGCGGCGCTGCGTTTGCGCACGTTCTC
AATCAGCCGCCAGGTGCCGCCATACACGTCGTCAACGGCGATAATATGGCTGCCGCTGTCTAACAGTTCT
AGCACGGTTGAGATAGCCGCCAGGCCGGAGGCAAACGCATATCCGCGCTGGCCGCCTTCGAGTTCGGCAA
TCGCCGTTTCCAGCGCCTGCCGGGTTGGGTTCCCGCTGCGCGAGTATTCGAAGCCGGTATGCTGGCCCGG
TGCCGGCTGGGCAAAAGTGGAAGTGGCGTAAATGGGCGGCATTACCGCGCCGTGTGCATCATCAAAAGTG
CCGCTGTGCACGCTCTGGGTAGCAAATTTATTCATGAATTATCCTTAATAGTTACGCCAGGTTTTGCTGG
CTGAGCCATTGATCGTTAAACATTTTCGATAAATATTTATTGCCGCTGTCGCAGGCAAAAGTGACCACGC
GTTTGGGCGTGTTTTGTGCCTGGCTGTAGCGCAGGGCGGCGGCAAGCAGGGTGCCCGTTGAGGAGCCCGC
GAGAATGCCTTCGTGGGTTAATAGCGCCCGGGCGGTAGTAAAAGCTTCCCGGTCGCTGATGCGGTAGGCG
TGCTGCACGCGTTCAAAGTCGGCAAGCGGTGGCACAAAGTCTTCGCCGATGCCTTCCACCAGCCAGCTGC
CGACTTCGCCGTGTCGGCCGTGCTCAACCACGTCGGCAAGAATAGATCCGCAGGGATCGGCCAGCACAAA
TTCGGTTTGCGGTGAGTGTTGGTGGAAGAATTGCTGCAGGCCGCCCAGCGTGCCGCCAGAGCCCACGCCG
ACAACGATGGCGTCGATGTGCCCCCCGGTTTGCTCCCAAAGCTCAACGGCGGTTCCCGTGGCGTGCGCCA
GCGGGTTGGCCGGGTTTGAAAACTGATCGATATAGAAACTGCCCGGAATGTCCGCCGCCAGCCGCAGGGC
ATAATCCTGGTAATAATCAGGATGGCCTTTGGTGACATCGGAGCGGGTGAGGCGCACGTCAACGCCCAGC
GCCCGCAGGTGGAAAATTTTCTCCTGGCTCATTTTGTCCGGCACCACCAGAATCAGCGGGTAGCCTTTTT
GCGTGGCAATCAGCGCCAGCCCCAGCCCGGTATTGCCCGCCGTCGCTTCGATAATCGTGCCGCCGGGCCG
CAGCCTGCCGCTACGTTCGGCCTGCTCAATCATTGACAGGGCAACGCGATCTTTAATCGAACCGCCAGGA
TTTTGGTTTTCCAGCTTAAGCAAAAGCTCACAGCAGCCGGTATCAAGGTGGTTGAGCCGCAGCAGCGGGG
TGTGACCTATCAGGTACAGGACGGAATCGGCAATCATCGTTCTCTCACAACATGAAAAGTGTTCATGTCT
GGGATGATAGGGCGGCAAATTGCCGCATCTAAAGAACATAAACCCGTCGTTTAGATCTGAAAGTAATATA
ATGTGCTGTTTTGGCGGTAGGGAAGGAAAGCCGTTCGGATGTCTGGAGTGGGGGATGGCTAAATAACGTC
ATTGCTGGCTATTTCTGACGCTTTTTTAAACAAAAAAGCCAGCGACTTATACGCTGGCTGGGTTTAAATT
TGCAAAATTGTACTAAGCGAGAGGCTAGCTGCTGCGGCGGTCGCGGATCCAGTCCTGCACCTCGATAACA
AACTCATCCGGTGCCTTACGGTACATACGGCGAGCCAGATCCAGCACGGTATGCTGGGCCAGCGCCTCTT
CCATACGCTGCTGGGCGATGTTCATCACGGCACGCACCCCGCAAATCCCTTCACAGGCCCATTCGGGCGG
CGTTTCTTCAAAAACCGCCAGCCGCTGACGAATCTCTTTGCAGTCGAAAATGCTTTTCTCACCGTCGATG
GCTTCCACGATATCCAGCACGCTGATTTGGTCAGGCGGGCGAGAAAGGGTAAAGCCGCCGCCTTTGCCTT
CGCTGCTGATGACGAGTCCGGCTCTGGACAGTTTGGTGAAAATTTTACCGAGATAGTCGTAGGGCACGCC
CTGCAGCTCGGCGATTTCACGCACGTTCATTTCGCGACCTTCGCCTTTGCCATCCACCATGCATATCAGG
CTGTGAATGCCGTACTCCACGCCCGAACTGTAAAACGCCATGCTGCCTCCGACTCATTTAATCCAGGTAA
TGTAGGGATTTTATACGCGCTATGCAATCTATAACCCCTAAAACAGTGGAATGAAAATAAACTACGAAAG
ATCTTGTCGCAGTTAACTGCGACAAGTATAGTCGCAGTCGTTGGCCACTGACGGCCTTTATCGGAGTAGA
ACCATGCAACAGAAGATCCTTATCCTTGGCGCCGGCTTTGCCGGTATGTGGGCGGCCCTGAGCGCGGCCA
GACTTGCGGCGATGTACGATCGCGAAGACATTGAGATTACCGTGCTGGCCCCTCAGCCGGAGCTGCGCGT
GCGCCCACGTTTCTACGAAACCGAGGTGGCTTCGCTGGTCGCTCCGCTTCAGCCGTTGTTCGACGTTACA
GGCGTGACCTTTGTGAAAGGCGAAGCGCAGCGCATCGACAGCGTAAATCAGTGCGTCTGGTATCGGGATG
AGCAGGGCAACAGCACGCCTCGCCAGTACGATCGTCTGGTTCTGGCGACGGGCAGCAACCTGAAACGTGA
TCTGATTAAAGGTGCGGCGGAACATGCGTTCGACCTCGACCAGCTTGAGAGCGCGCTACGTCTGGAACAG
CATATCTCTGCTTTAGCGCAGCAGGCAGAGAGCGAAGCCCGTAATACGGTCATCGTCTGCGGCGGCGGAT
TTACCGGCATTGAGATGGCCACTGAGCTGCCCGGCAGGTTACGCGCAGTGCTTGGCGCCGATACGCAAAC
TCGCGTCATTGTGGTTGAGCGGGGCGATAAAATCGGCGGGCGCTACAGCAGCGAGCTGCGTGACGTGATT
GCAACCGCCAGCGAAGAGCTCGGCGTGGAGTGGCGTCTGAATGCCGACGTCCTTGAAGTTGATGCCGAGG
GCATTGTGCTGGCCGACGGCGAGCGTATTGCCTCCAGCACGGTGATTCTGACCGCTGGCGTGCAGGCCAG
TCCGTTAACGGAGCAGATTAGCGCCCCGCGTGATAAACAGGGTCGTCTGCACGTGGATGCATTTTTACGA
GTGGAAGGGCAGCCAGCCATTTTTGCCACCGGTGACGTTGCACGTGCCGAGACGGATGATTTGGGCAACC
TGGCGCTGATGACCTGCCAGCATGCCATCATGTTGGGGCGTTTTGTGGGGTACAACGTCGCGGCAAGCCT
GCTGGACGTGGCGCCGTTACCTTATCGCCAGATTAACTACGTCACCTGCCTCGACCTCGGTAACTGGGGC
GCGGTGTTTACCGAAGGCTGGGAGCAGAAGGTGACCCACGTGCGCGAGGAAGCGAAGAAAATTAAGCTGT
CGATTACCCAGGAACTGATTTACCCGCCGGTGGCAGACAGAAAAATCGCTTTTGAAACCGCAGATCCGTT
AGCGCCGTTCGTCTAAGCGCTTTATCATGCTGCCGAATGTTTATCAGGAGGCAGCATGGCTAACGACATC
ACTTTTTTCCGCCGCTTTGAGCACGACATTGTCGCCGGGCTTAAAACCATCACCCTGCGCGACAGCAGTG
AGTCACATTTTGAGCCAGGGCAGCGTTTACGCGTCGGCCGCTATGAAGATGACGTCTATTTCTGCACTAT
CGATGTGATCGGCGTGACGCCGGTACTGCTTGACGATCTGGACGATGAGCACGCCCGCCAGGAGAATATG
ACGCTGGCAGAGCTTAAACAGGTTATTGGTGAGATTTATCCGGGATTAAATGCGCTGTACGAAATTTCTT
TCCGCCTGGTGAGCGTGCCTTGATAAAACACGGGCTTTTTTCAGGGCATTACCGGGGATAAGCAGGATGT
GTGAGTGGTTATTGCACGATAGCCTTTCGTCACTCAATGATAGGATCGTGAATTAATTTATTTCAATCAC
GCAAATGTCATCATGCAAAATCACTTTTTGAAACAGATTCAGCATTACCTGAAGGATTTTGAAAACCCGG
CGCTGGTGGCTCAGGTGCCTCAGTCACTTGCCGATTACCTTTTCTCAAACCAGGCGTTGCTTGATGACAG
CCGTATCACGCTGGACTTAATCAACGCGTTAGGCGACAGCCTTGAAGGCAAGCCGCAGAACCTCAACCAA
CTTTATCTGGCTCTTTATCTCTTCTGGTTGAACGCTATGGCGCATAGCGGCATCGATATCTTTTATTTTG
GCGAATTAAGTAAGCTGCAAATGCTTGGCTCGCGATTCAGAGCTTCCGCCATTAATAATCTCTATTATCT
GAATGCCGAAGAGCAAAATCAGCAGGAAATTGATGCTTTTGATGCAAAGATCGCAGCAAGTACCGCCCCT
TTTATCCTTTACGATCCTCAGGGGCTAAAACTGGCTCTGGCGGTTGAGCATCCTCAGGCCATCGCCTGCA
TTTCATATTATGATTTGCTGATCGATAATTTCATCCCCTTAAGTACAAATGCCATCCAGCACACGCATTT
GCTGGCGCAGCAATACGCTGCGCTGGCTGACCCGGACGTTAAAACGGTTATTATTGGTAACTCTTACAGC
TTCTATGGCTTCCCTGAGGCGTGGCTGGAACACAGCGTCAATATCTCTACCCACAGTTTGGGACTTAAGC
AGGCGCAGCAGCTGACGGCACATATCCTTGAGCGTTACCCGCAGGTACAGAACTTTGTTTATTGCCTGGG
TTTTTTTGATCTGTACAGCGATCTGCTAAAAACAAAAGACGACTTTAACCAGCAGATTATTCATGCCTGG
AGCCAGCTCAACAGCCATTATCTGATAAAGGGCGCCAGCGAATCCGCCTCGGACGATATTCAGGTCTTTA
GCCGCCTGGTGATGCCATTTCCAGCGCAGGGGCAGCCCATTACCGGGCTGGATGATGTCATCTTCAGGGA
GCAAATTTGCGAATCCACACGAAATTTAACGGGCAATCTTACTTCTCTGCCTCCGGCCCGGCAGCAGCAG
ATGGCGCAGCAGCGTGGCATAGCTCACTCTAAATCGGTTCATCATCAGGTCACACTGAATGAAAATACGC
GGCGGGTGGCCGAAATGGACGTTCTGTTAGCGAAGCACGGCAGGAAGGTTGTCTGGCTGACGCCACCGTT
CCCGGCAGCTTATGTAGACAATCTGGACGTCAGGATGAAATATACGCATCGCAGCTGCTTCTCCGGGCTG
GAGGCTGCACATTCGCGGTTTATCGATCTCTCAGAAAGCCCGGTATTTGTCGGGGAGGATTTCCGCGATG
GTGACCATCTGAATTTTGCTGGTGCCAGAAAAATGGCTGAAGTTCTACGAGAACTGAACGTGGTTATATA
GCCGTTTTATGCAACAAGGGAAGGGCAAACCCTTCCCCGGTTTCAATGCTATCAGGCCGGCTGGCTGGCC
TGTTTCAACATCTGGTAAAGCTCTTGTTTTACCCTCAGTTTTTCTTTCTTCATCTGCACGACTTCATCGT
TGTATCCCGTCCCTTGCGGCCCCTCCTTGCGCATAATCTCGCTATCGAGACGGTTGTGTTTATTACACAG
GCTGAGAAAGCGGGGGTTTTCGGACTTCAGGTGGGAAATCAAATCACGGTACTCAGGAAACATGTCAGGC
CTCCCTGGTCAGATGGTAGGTGAGTGGATGAACAACTGGCTGATGCCAACCTCAGTGTAGAACCTGATTT
GCGATAAGGGAAAGGACAAAAAAGTATCGTTTTGTCAATTTGCGATCGCGGTAGCGCCGTACTGAAATGC
ATGTCATTCTCATTTTTACGCCGGCAGGTTAACGCCGCAAAATGATAAAGACAGGCGGTATGGCGTGCTC
TAAGATATGTCTATGATATATCTTACATACCTAAAAGGCACGCTATGACCACACAAAACAATGCCAAAAA
AATGCCGGTTCGGGTTCGTAATGAACTGAAGTTTCGTGAATTAACGGTAAAAACTAAAAGCTTTATCGCC
GATACGTTTTACCGCCTCGTGTTCAGCAGCCCGCAGCTGGCAGACTTTTCCTCACAGGGGTTCGACGACC
ACATTAAAGTGTTCTTCCCGGCAGAAAACGGAGAGTTTACCCCGCCGCAGATAACCAGCGAGGGCATTGT
CTGGGGTGAGGGCGCGCGGCCACAGTCGCGGGACTATACGCCGCTGGACTTCGACGCGGAGCGCTGCGAA
TTAACGATTGATTTCTACCTGCACGACGGCGGGGTCGCCAGCAGCTGGGCGAAAGAAGCGCAGCCGGGAG
ATAAGCTGTTTATCGGTGGGCCACGCGGCTCTCTGGTCACGCCAACGGACTATCACTGGCAGCTTTACGT
GACAGATGAAAGCGGCCTGCCTGCCGTTCGCCGCCGTCTCCAGTCGCTGAGTAAGGAAGTGCAGGTTCAG
GTGCTGGTCAACTGCCACAATACCGACAGTCTGAACTATCTGAGCGAATTTCCAGCGGCAAAAGTGCAGG
CGTTAACATATGGGGAAATCGCTGAGTACCTGAAGCACGCGGAGATCCCGGCTGACGACTACTACATCTG
GATTGTGGGCGAAGGAAAGCAGGCGAAAGCGCTGGGTGATTACCTGCTGGAAGAGCGTGGCCTGGATGCG
GACCTGGTCCGCGCCGTTGCCTACTGGCATGACAAATAAGGCGACCGATGGTGCGTATTCATCCTGAACA
AAACCACCCGGAAGGGCGCGCCCGCCATCGCCGTGAACGTCTGTTTGACGCCAACGACATCCGCCTGCTG
ATTCTGCATCTTTTGGCTGGCGGCCCGGCGCACGGTTATGAGCTTATAAAGTCCATTGAAAGCCTGGCGA
AAGGGGAATATGTGCCGAGCCCCGGCATTATTTATCCTAACCTGACGCTGATGGAGGAAATGGGCTTAAT
CACGGTGGGCGAAGGGCAAAGTGGGAAAAAATCCTTCACGCTGACGGCAGAAGGAAAAGCCTCGCTTGAA
CAGCATCCATCCGAACTGGAAGCGGTGACCACCAGGCTGGCCACCCTCGGCGTTCTCGGCGGCAACCGCC
GTTTACCCGAGGTACAGCGCGCAATTCATAATTTCAAAACGGCGCTGCACGCTAAACTGGGCAGCACTGA
GCTTTCGAAAGAGACGCTGTACAAAATCATCGACACGCTGGATCAGGCGGCTAAAGATATCGAGCGTAGT
TAGCGTCAGCCAGGGCGTGAACGTTCAACGCCCTGACTTGCTATTTGATCCCTGCGGCGTACCATACCGT
TTTCAAAGTCGGAAAAGATGTGCCGCAGTGAACAATCCCGATAGCGTTTTTCAGCGCCTTACACGCTCCC
CGTTTCGCCAGCGTTTCCAGCTCGGCCCAAAAGAACGCCAGTACTGCATCGATAAAGGCCCGGAAACCGT
CACCCGCCATGCAGAAGAGTTTATCGCCCTCCGCCTGGCACCTGCCGAACCAAAAAATGACGGCAAACAA
ACGCCTATGCGCGGCCATCCGGTCTTTATTGCTCAGCACGCCACGGCAACCTGCTGCAGAGGTTGCCTGG
CAAAATGGCACGCAATACCGGCGGGAAGACCGCTGACTGATGCGGAACAGCGCTACGTGGTGGGCATTTT
ATATCGTTGGCTGACGGCACAAATGACGGGGCAAAAACCTTAAGTACGTGCGGTAAGGGAACTACGGTTT
CGCAACTGTGGGGCGTGATTTTTCGAAGCGAATATCTTCGCTATCTTGCTCACCCACAGGCAGCCAGCCG
TTACGCTGATAAAATGATGCGGCGCGGCTGTTTGCCGCCGTTTCAAGCCAGATGGTGGGCTGTTGGGCAA
ACAGAAACGCCTCGGCTTTTTTCAGCAGTAATTTCCCGAGGCCCAGGCCTTCAAACTGCGGCAGGACGAA
CATCGCAAACAGGCAGGCCTCTTCGGCAATAGCCATGGCAAAACCCGCGGGCTCATCATCAACCTCGACC
AGCCAGATGCATGGGGATTCGGCAATAATATCGGCAATAGTCTGTGGGGTAATGCCCATTTCGGCCATTT
CTTCGCGTGAAAGATGGTTCTCTTTAACGCTGGTTCGGATGGTGAAAATCGTCTCGATATCGGCCAGCAC
CGCATCTCGAAGGGTCAGGATAGGTGACATAAAATTCCTTTTTAAATGTCCCTCCGGCTTAGCCGGAGGG
AAAACGCTTACTGGAAGCTATAGCTGACGTTGACGCCCACGCCGTAGTTACGGCCAGGCGCTGGCTCAAA
ATAGCGGCCATTGCCTTCATTGACAATCACCGAACCGACGTAATCGCGGTCGAACAGATTATCAACCCGC
CCCCAGATGTCCAGCAGCCAGTTTTGCTGCAGCTGAAGCTTGTAGCCGGTGTTCAATCCCACGGTGGTGT
AGGTTGACGCTTTGGCGTCGTTTTGGTCATCGGCCTGAATATCACTCATGTAGCGAACATCCGCGCCCGC
ATACCAGCCGTCTTCAGGCACGTAGCCCAACGACGCGTAACCCATATTGCGGGCGATGCCCGGCATCCGG
TTGCCGTTGCAGTCGTTTGTGCCACAAACGTTGCTGCGGTAGGTGGCATCGAGGTACGTCCAGGCCATTT
TCAACCGCCAGTCTGCGGCGAACTGCTGATCGAGAGAAAGCTCAAGTCCACGGCGGCGAGTTTCACCGGC
ATTTTTATAGGTCGTGCGCCCGCCGTTGCTTTGATCGACCACGATCTCGTTATCGGTGTCGGTCTGGAAC
AGGGCGGCGGTAAACAGGCCGTTGCCGATGCGGTTTTTACTGCCAACCTCAACCGTGGTGCTGGTCGAGG
GCTGCAGAGCAAAGTTCAGCCCGGACGCGCCGTTGTCGCGGTAAGAAAGCTCGTTGATGGTTGGCGTTTC
AAACCCACGGCCTGCGGAAGTGTAAACATTCCAGCCATTGTTGACGGCATATTTTAACGAGGCGGCAGGC
AACCATTTGTGATAGCTGGCGTTGCCGCTGTCGTCGCCGTTTTTCCCCACGATGTAATAGTCGTTTGAAT
CAAAGTAGACCGAGCTGTAGCGCACGCCCGCATCCAGGCTGAGTTTGTCGGTCAACTGCCACGTGGTTTG
CAGGTACGGGTCGAGGTTCCACATCAGGTTGCGCTCGTTACGGCGCAGGTTGCCTTGCTCGCCCAGCACC
GTGGCGCCGTTCACCGTCACAAAGTTCTCGTAGCCTTTGCGCTTCTCGGTCATCGTCTCGTAGTCCAGCC
CGGTGGTGAAGCTGACCGGCACGCTGCCGAGTTCGCCGTTGTGCGTCCAGCGTGTATCAATACCCTGGTA
ATGTCTTGCCAGTTGGATCACGCCGCCGGGATGAGTGGGGCTTTTCTGGACTGCCGCCGGAATGGACTGG
AACTGCGTAGTCTCACGCACGCCCGCGTACATCATCACGCTTAAATCATCGTGTTCGCTGAGCTGGCGGT
CATAGCGCAGCCCGCCCTGAGTTTGCTTCGTCGTTTTACGCGTATTGTACTGATCGGCCCGTGGCGCTTG
TTTGGGATTGTCCCGCCACTCCTGCTCGGTCAGGCCGCCGGGATCGTTGGCGTCAATGTCCACGCTGTTG
AACAGCAAAGTCAGCTTGCTGACGTCGTTCAGGCGAACGCCAAGCTTTGCATTGCCGAGGTTTTTCTGCG
CGCTGCTGTGGTCACGGTAGCCGTGCGTGGTAAAGCGCGAGGCGGATACGGCATAGTCCACGTCACCGGC
ATGGGTGCCGTCGCCGGTTGAGCCGGTGGCCTTCACGCTGTTGCGCCAGCTACCGAAGCTGCCGTAATAG
CTGCTGGCTTCGAACGTAGGCGGCTGACGGCCGGTTTCCGTTGTGACGTTAACGACCCCGCCCGAGGAGT
TGCCGTACAGCGCGGAAAACGGGCCACGAAGCACCTCGATGCTCTCCACGCTATTAAGATCGATATTTGA
CGTTTGCCCCTGACCATCGGGCATCGTGGCCGGGATCCCGTCCACATACATGCGCACGCCTCTTACACCG
TACATTGACCGCGAACCAAAACCGCGCACCGAAAGCTGTAAATCCTGGGCGTAGTTCTGGCGGTTCTGAA
TTTGCAGCCCAGGGACGCTGCCGAGATTTTCCGAAAGATTTATCCGCGGCGCGGCCTGGCGCAGGTCATC
GCCTGAAACAACGCTCACTGCAGCAGGCGTATCCAGTTCGGAAACCGTCGTGGGCTTAGCGGTCACCAGC
AGCGTGGTTTCATCGGTTTGCGTTGTGTCGGCGGCTTGCGTAAAGCAGGGGGTGAAGGCCGGGATCAGGA
GAAGGGAAAGGGCGGTTTTGCTGCTATGGGGTTTGTTTTTCTGGGTTGTTTTCATCAGGGGGTGTTTACG
GCATGCGCCAATTGTCAGGATCGTGAGCTTTATATGTTAGTTCTTGTGTTTAAATTTTGAAAACCATTAA
CGCACGTAACGTTAACAATGGGTTGCGAGTGGTGAAAGAAGCGGCGAAATATTTTTTATTTTTACTGCAT
CCAGCGGCGCATCCTCACCCGTATATCAGAATGTGAGCAACTCTCTTGCTCCCTACAATTGAGGAATTCA
ACATGAACAAGTATTTTGCTTCCGCCGTGTGCGCCTCCGCTTTTTTCAGTACTTTGAGCATTGCCTCAAT
GACGAATGATTCCGTGATGGTCGGCGGTGCAGCGATGTATCCGTCAAAAAATATTGTTGAGAACGCCGTG
AATTCCAAAGATCACACTACGCTGGTCGCGGCGGTGAAGGCCGCCGGTTTAGTGGATACGCTGCAGAGCA
AAGGGCCGTTTACCGTCTTTGCCCCAACCGATGCAGCGTTTGCCAAACTGCCTGCGGGCACGGTCAGTAA
TTTGATCAAGCCGGAAAATAAAGCCACGCTGACCAGTATCCTGACCTATCACGTGGTAGCCGGAAAATAC
GATATGAAAGCGCTGGAGAAAAAAATCCAGCAGGGCGGCGGGAGCGCAGAATTAAAAACCGTGAACGGCC
AACCGCTGTGGTTCATGAATAACGGGCCACACAATATTCAAATTAAAGATGCGAAGGGCAACCTCGCGAA
TATCAGTACTTATGATGTGAACCAGAAAAATGGCGTTATTGACGTCATTGATACCGTACTGATGCCGAAG
TGAGTGTCTATACTCGATTCAGGCTTGTCGCCTGGTCGAGAAAAATATGGATAAAACTCTGGTAGAACAG
CAGGTAAAACTGATGCAGGCGGTTGCTGAAGGCGACCGCCGCGCATTTGAACAACTCTATCGTCTGACTT
CGCCCCATCTTTTTGCCGTCGCGCTGCGCACCGTTCAGCGGCGGGCGTGGGCAGAAGAAATTCTGCATGA
TGCATTTCTTACGGTGTGGAACCGGGCATCAGGCTACGATCCCGCGTTAAGTGCTCCCGTGACCTGGCTG
ACCCATATTGTTCGCAATCGCTGCATCGACTGGCTCCGCAGCGGGCAATCCCGCGCCGCAAACCAGGAAG
AAGAACTCAGCGACAACGCCGCCGATATGGAAAGCGAAGCAGACAACGGCTGGTGTGACGAACAGCAGGC
AGGGCGCCTGCGTGGCTGCCTGGAAGGACTCAGCAGCGAACAGCGGCAGAGCGTGGTGCTGGCCTACTAT
CAGGGCATGTCCCACGGTGATATCGCCGACTGGCTGCAGCAGCCGCTCGGCACGGTAAAAAGTTGGATCC
GCAGGGCGCTGGATCACCTTAAGGATTGCGTCGGACTATGAACAGCAGCCAACCAAGAGATAACGCACTG
GCCTCTGAATACGCGCTGGGTACGCTGCGCGGCAGGGCGCGTTTGCGCTTCGAAAAACGTCTCCAGGCCG
AGCCGGAGCTTGCCGCGCTCGTGGGCCGCTGGCAAACCCTGCTTGGTGGGCTGGACAGTCAGCTCCAGGC
GCAACAACCGCCGGAAACCGTCTGGAAGAAAATTCAGCTTAGCCTGCCGCCTGAGCGTAACGTCGTCGTG
CCTTCCCGCTGGAGCTGGAACTACCTCGGCTGGGCGCTCGCCGCCGGGCTTGCCGCCGTTACTCTGGTGC
CGTATTTCAGCCCCAAAGCGCCTGAACTTGCGCCGCTTATGGTGCTTAACGGCAGCGGCCAGCAGGGGCA
GTGGCTGGTTAGCGCCGACGGCGACCGTAAAACGCTGCGCCTGACGCCGCTGCAGCTGGCCTCCGTCTCC
GCCAGTAATAGCCTGCAGCTGTGGGCTATCCCGGTTGGCGCGAAGCCGGTTTCTCTGGGGCTGTTGGACA
GTAAAGCGGTGACGCAATTGAGTAACGGTAACGTGACGTTGTCACGAGGTGTGACGATCGCTATCAGCCT
TGAGCCGCAGGGCGGCTCGCCGACCGGGCAGCCAACGGGGCCGGTGGTGTATAGCGGGGTACTGTAGGGT
CTGTTTCCCCTGCACGTTCAGAGCACGGTGAACGTGTGAGGGGGATAACGCCATCCCCCGAACAGCCCCG
GCGCCCGACAGCTCAACCCCGCCTGAGTTGGGTCATAACCGGGGGCGATGAGAGCCGGGAACAAGGGCGT
GGCTTTGAGACTTGCAGCGACTGTGACTTTCAACGTGGCCGCACGCTAAAAGCGAGGCACGGTTCCGGCT
TAAATCGCCTCGGTTTTCTCTCCGACTGGCCAGGGTCCGGACGTCGGGAACGCATCTCAGCCGACCCAGG
ACTGGGAGATAAAACGGAGGTCTGCCGCTTTAGCGGTCGATTTATTTGGCCGGGAGTCCGGGGTCTCGGG
GGAATGACGGTGATTCTCCCGAGACGTTCACGAGTTTGATGGCTGCATATAAAACAGGACTGGAGGTGAA
CGGAATGTTTGCCGTCCCTACATAATCGTGGGAATTTGTGACTAAGGGATGCCAAAGAGTGAAATCTGAG
ACTTGATCCCCTCTCCCCGGCGGGGAGAGGGTCAGGGTGAGGGGCACTACTCGTGGTGGTCGTGAACCTG
TTGGGCCACTTCATGCACGCGCTTACGTGCGCCAAACCAGCCCAGCGTCAGCAGAATCGCCAGCACCGGA
ATAGAGGCAATGGTGAAGGTCCCATTCGGGTAGTCCATCGCCATCAGCACCAGTACGCCGAGCAGGAACA
GCAGCGTCAACCATGAGGTAAACGGCGCGCCCGGCAGCTTGAAGCTCACGTCGTCAGCTTTCCCTTCTTT
AATCGCCTTGCGCAGACGAATCTGGCACAGCACGATAAACGCCCAGGAGGTGATGATGCCCAGTGACGCC
ATATTCAATACAATCTCAAACACCTGAGATGGCACCAGATAGTTGAGGAACACGCCAAGCACGTACACGC
CGCTGGTGACCAGAATCCCGGCATACGGCACCTGATTCTTGCTCATCTTCGACATGAACAGCGGCGCGGA
ACCGCCCATCGACATTGAACGCAGAATACGCCCGGTGCAGTACAGGCCAGAGTTCAGACTAGAGAGCGCG
GCTGTCAGCACCACGATGTTCATCACGTCGCCGATGTAAGGCACGCCGAGCTTCGAGAAGAAGGTCACAA
ACGGGCTTTGTCCCGCCTGATAGGCGTTCCACGGCAGCAACAGCACCAGCAGCACGACGGAGCCGACATA
GAACAGGCCGATACGCCAGATAACGCTGTTGATCGCCTTTGGCACCATGGTTTTCGGGTCTTTACATTCC
CCGGCCGCGGTGCCGACTAATTCAATAGAGGCGAAAGCGAAGACTACGCCCTGAATCAGCACCAGCGCGG
GCAGCAGGCCGTGGGGGAAGAAGCCGCCGTTATCGGTTATCAGGTGGAAGCCGGTGCTGTTGCCGTCAAT
CGGTTTCCCTGTGCCGAGGAAAATGGTCCCGACAATCAGGAAGGCGACGATCGCCAACACTTTGACCAGC
GCAAACCAGAACTCCATTTCGGCGAACCACTTCACGCCAATCATGTTCATTGCCGCGACCACGGCCAGCG
CACCGAGCGCGAAGACCCACTGCGGCACGTCCCCGAACGCGCCCCAATAGTGCATGTAGAGCGCAACGGC
GGTGATGTCCACGATCCCGGTCATCGCCCAGTTGACGAAGTACATCCAGCCACAAACGTAGGCGGCCTTT
TCCCCGAGAAACTCACGGGTGTATGAAACGAAGCTGCCGCTGGAAGGGCGATGGATAACCAGCTCGCCCA
AAGCGCGAAGGATGAAGAAAGAGAAAATACCGCAAACCAGATAGATTAACGCCAGCGCGGGCCCTGCGGC
CTGCAGGCGAGCACCTGCGCCGAGGAACAGGCCGGTACCGATGGCGCCGCCGATGGCAATCATCTGCACG
TGGCGGTTGCCCATTGCCTGGTGATACCCCGAGTCCTGAGAATTCAACCAGCGCCGTTTGGCGGCGCGGT
GTTCCGCTTCAGTCTTTGTTTTCATTGAGATTCCTGTCTGCCTTTGAGTTAAAAAGCGCCGTCCTTTTCC
GCCCGTTAATTCTGGCTGCGGGGGCCGTAAAAAAGAGGGCGAGGAATCCTGCCAGAAAATTGAATGAGAA
TCAAAATTACAAACTTGTCATTTTAGTGGCGGCGTTCTGTTGGTGTGACGGGCGTAACATTCCTGATATA
CCAGGACTCTGAGAAGGGCTGCATCATGAACATTAAATGGTCAAAAAAACGGCTCGCGGCAGCCTTGCGC
AACCGGGCAGCACCTTGCCGATGGTCAGCATTAATCAGTTTGACCCTATTGGCGCCGGCAGCACGCCGGA
CGTTGTCGTCTTACCGCCGCAGGCGGTGCAGGATGGCCCGGGCGCGGCAGTACGTTTACGCTCTCGTTGC
CGCGACACGAAACGCTTAAATAACGCAGAATAATCTCTCCTTGCAGGAACGAAATTAAGCGCAATGAGTC
TCAGTGACGTAAACAGGTAGCCCTTTGTCCTCTTCAGGATAAAATCTAAACTGATGCGTCGTGTTTAGCT
CCAGTAGAGACTGGGGCGTTCACTATGAGGCCCTGGATCACCGCTTTAATCGTTATGGAAAACCTGCACA
ATGCTAACGAAATTCCTCTCGCGCCGCGCCGTCGCCCTGGCCGTGGTGCTACTCACCGTTCTTATCATCG
CGTTGTTCTTCTTTCTGAGAAGCCCGGATGTGCCCGACTATGTCACGGCCCCCGTGCGCAAGGGGGATAT
AGAAAATTCCGTCCTGGCGACCGGCCGCATCGACGCCATTGAACGCGTTAACGTCGGGGCGCAGGTTTCA
GGCCAGGTCAAGTCGCTTAAAGTGAAGCTGGGCGACCACGTGACCAAAGGGCAGTCGATTGCCGACATTG
ATGACGTGCCGCAGCGGAACGACCTGCGTAACGCCGAAGCAGCGCTAAACGTGGTCAAAGCCGATCTGCA
GGCTAAGCAAGCGCTCCTGAAACAATCTGAACTGCGATTTAAACGCCAGCGCCAGATGCTGAGTGAAGAT
GCCAGCTCGCGCGAAGATTTTGAATCTGCCGAGGCAACGCTTGCCACCACGCGCGCTGAATTACTGTCAC
TGAATGCCAAACTTGTTCAGGCGCAGATAGAGGTTGATAAGAAAAAGGTCGACCTTGGCTATACGCGAGT
CCTGGCGCCGATGGACGGCATTGTTATCGCCGTTGTCACGCAGCAGGGGCAGACCGTAAACTCCAGCCAG
AGCGCGCCGACCATTATTAAGCTGGCCCGTCTCGACGTCATGACCATCAAGGCGCAGATCTCTGAGGCCG
ATATCACCAAAATTTCTGCCGGTCAAAAAGCCCGCTTCACGATTTTCTCCGAGCCGGACAAACACTATGA
CGCGACGCTGCGCACCGTTGAGCTGGCGCCGGAGTCGGTAATGAAAGATGACTCTCTTGCCGGCAGCAGC
ACGGCATCCGGTTCTGGCACTTCCAATGCGTCCGTCTATTACAACGCTCTGCTCGACGTTCCAAACCCAG
AGAATCGTCTCCGTATAGCGATGACCGCTCAGGTCACGCTGCTAGCCGGAGAAGCCAAAGATACGCTGTT
GGTGCCGATCCAGGCCGTGCGTAAAGCCGAAGAAAATAAGCAGCAGGTTCAGGTGCTCACGGCTAACGGC
AAGCTGGAAACCCGGGAGGTGAAAACCGGGATTACCAACAACGTGGATATTCAGATCCTCGAGGGCTTAA
ACGTCGGGGAAAATGTGGTGCTGTCGCAGCCGGGTGAGAAAGCGCCTGGGGAAGGGTTTGTGCTGTGAGC
AACATCATTGAGCTGAAGGGTATCAGCCGGACCTATGGCAACGGCGGCCAGGCGCTGACCGTCCTGAAAA
ACGTGAGTCTGACCATCGCGGCGGGAGAAATGGTGGCCATCATTGGCGCCTCGGGTTCGGGTAAATCGAC
CCTGATGAACATTATGGGCTGCCTTGACGTGCCCGACCGCGGGGATTACTTCATCGGCGGGCAAAACGCC
GCTCAACTTTCGCCGGATGAGCTGGCCAGGGTGCGCCGGGAACATATCGGCTTTATCTTCCAGCGCTACC
ATTTGATGCCCGACCTTAGCGCCCTGGGCAACGTTGAGATCCCGGCCATTTACGCCAACAGCGAGCGCGA
CAAACGTCGGCTGCGGGCGGCGGCTTTGCTTGGCAGGCTTGGGCTGGAAGGCCGCGAGCACCATAAGCCC
GGCGAGCTTTCCGGCGGCCAGCAGCAGCGCGTGAGTATTGCCCGCTCGCTGATTAACGGTGGGGAGATAA
TTCTGGCGGATGAGCCGACCGGCGCGCTGGATTCTCAGTCCGGGCAGGAAGTGTTAGCCATCCTGAGCGA
GCTTAACCAGCGCGGCCATACGGTGGTGATGGTGACCCACGATATGAAAGTGGCACAGCACGCACGGCGT
ATTATCGAGCTGCGCGACGGCGAAATTATCGCCGATAGCGGCAGTTGCGTAACCGCCACGGAAACGCTGC
CGCCGCCCAACCGTACCCGGCAAAGCCGCTGGCAAAGCTTGCTCGACCGTACGCGTGAATCGCTGCAAAT
GGCGCTCAAAGCGATGAACGCGCACCGTTTACGTACCACGCTAACCATGACCGGGATAATTTTCGGTATT
GCCGCCGTGGTCACCGTTGTGGCGCTGGGCGAGGGGGCGAAGCAGAAGACGCTGGAGAATATTAAGGATC
TGGGTACCAACGTGGTCAGCATCTATCCCGGCCGGGATTTCTTTGATGACAGCATCGAGGGCATTCGAAC
GCTGGTGCCGGCAGACGCTGAGGCGCTGGCGAAGCAGGGCTTTGTCGACAGCGTAAGCCCGGAGGTTAGC
GCCTCAGACAACATTCGTTTTCTCGGTAAATCCGCAACCGCTTCGATCAACGGCGTCGGGCGAGATCACT
TCCGCGTAAACGGCATTCAGCTTCTGCAAGGGGCTACCTTCAGGGACGATCGTAACGCGCTGCAGGAAGT
GATTATCGATGAGAACGCCCGCAAAGCGCTATTCGACGACGCCGGGCTGCAGGCGCTGGGGCAAATCGTT
TTTCTGGGTTCCGTTCCGGCACGCGTGGTGGGCATCGCCCAAAGTAACAACCGGAGCTACGCGCCTAACC
GCATTACCGTGTGGATGCCCTACAGCACGGTGATGTACCGCATGGTAGGCAAACCGGTTTTGAGCAGCAT
CAGCGTCCGACTCAAAGACAATGTGGCTAACGAGGCGGCGGTAAGCGCCATTTCTCAGCTGCTAACCCAG
CGCCACGGCGTGAAAGATTTCCAGCTCTATAACTTCGAACAGATCAGAAAATCTATCGAACGCACCTCGA
TGACCTTTAGCATTTTGATTCTGATGGTCGCCTGCATCTCGCTGATGATCGGCAGTATCGGGGTGATGAA
CATCATGCTGGTCTCCGTGACCGAAAGAACCCATGAAATCGGCGTGCGCATGGCGGTAGGTGCGCGACGG
AGCGACATCATGCAGCAGTTTATGATTGAAGCCGTACTGGTTTGCCTGATTGGCGGGGCGCTGGGCATTG
CGCTTTCTTATGCCGCAGGCGCGTTATTTACCGCCCTGGCGGGCGGAATGTTCACGGCTATTTATTCGTG
GCAGGCCGCTGCCGCCGCGTTCTGTTGTTCAACATTAATCGGCATGATCTTCGGTTATCTCCCCGCCCGC
AAAGCGGCAAGGATGGACCCGGTCGTTTCACTGGCCAGCGAGTAACCTATGAAAATTTTATCACCTTTGG
CTATATGCCTTGCCGCCGCGTTCAGCGCAGGCTGCGCAAATACGCTTAAAAGCGATTATCACGCGCCCGA
AGTGAGCTATCCCGCCAGCTGGAACAAGAGCGAGCCGGTCGGAAACATTGCCCCGTTTGACTGGAAAGCG
TTTAACGATCCCCAGCTCGATAGCTGGCTGCGCCAGGTCATGGCAAGCAATAACGACGTGGCTATCGCCG
TGCTGCGGGTGTACCGGGCGCGACTGGACGCGGAAAGAGTCGGTATCGCCAACGATCCTGGGCTAAAAGC
TTCGCTGGGCGTAGACGGAAAAACCCCGCTGAATAACTCGTCCGGCTGGACAAAAGGCAGCTCTGCCAGC
CTCAGCACCAGCTATGAGCTGGATCTCTGGGGGAAAATAGCCCGCCAGCGCGATGCGGCGGAGTGGGCAA
GTCATGCCAGCGAAGAAGATTTACGCGCCGCACGCCTGACGCTGCTTTCAGAGACCAGCAATAATTACTG
GCGCATCGGCTTTGTGAACCAACAAATCGACGTGCTCCAGCAGAGCATCGGCTATGCAAAAGAGACGCTG
CGTCTGGCGGAGGCTCGCTATCGTGCAGGTGGAGCTTCAGCCCTGGATGTCGTTGACGCTCAACAAAGCC
TGCTGGCGCAGGAAAATCGACTCACCGGGCTGCAGAGGGAACGCCTGCTGGGGCTTAACCAACAGGCAGT
ATTGCTCGGTACCGCGCCGGGCAGCGCTGTTGTGGAGCCAACAAAACTGCCAAAAGGAACCCTGCCGCAG
GTTAACGCGAACATTCCTGCCAGCGTGCTGATGCATCGGCCTGATATCAGCGCGCAAGAGTGGCGGGTGC
GTGAAGCGCTGGCCAATGTTGATATCCGGCGTACCGAATACTATCCCGCGTTCAGCCTGACGGGATCTCT
TGGCACCGGCAGCAGCTCGCTGCTGAAAGTGCTGCATAACCCAATCGGTTCCGTTGGCGCGAGCCTGACG
CTACCGTTCCTCGAGTGGCGGCAGCGGGGCGTGGAGGTGAAAATCGCCCGTAACGATTACGAGCAGCGAG
TGCTGGCGTTTAAACAGTCGCTTTATAAAGCAATGAGCAGCATTGAAGACGAACTCTCCCTGCGCAATCA
GCTGTTGGCGCAGGAATTAAGGCTCCGGGAGGGGCTGGCGCTTGCGCGTAAGTCAGAGCGGCTGAATGAA
GTGCGCTACCGTCAGGGGGCAGCGCGTATTTCATTCTGGCTCGATGCCCAGGAAAAACGTCGCCAGGCGG
AACTGTTGCTGGATGAAAATCGCTTTAATCAGCTGCAAAATCTGGCAAAAATTTATCTCGAGTTTGGCGG
GTCGTCTAAATTCCCCTAAATCTTGCTAACTCATTCTCCACAAACAGAAAACGGTTTTTCTTTCTCGGGC
GCTCGTTTAAAGTCTGGCTGGCTTAACGTGTTTAAGCGAACAAAATGATAAACGAGCGCTTATTTTATGG
GGAAGGGTGAAGGCATGCGTGTGTCAGATTATATCAGGCTGTTATTTCTTGCCGCGGTGTGGGGAGCCAG
CTTCCTTTTTATGAAAATAGCGGCGCCGGAGTTCGGGGCGGTAAACACGGCATTTTTAAGGGTATTTTTT
GGTTTTGTAGGGCTGGCGGTGATTCTTTTCACCCTTAGGTCTTCTTTTCGCTTTGAAGGAAAATTCCGTT
CGGCGCTTATTTTAGGCGCGATTAACTCCGGGCTGCCTTTCTTTATGTATTGCCTGGCCGCAAAATGGCT
ACCGGCCGGGTACTCCGCTATTTTAAACGCAACCACGCCGCTAATGGGCGCCATTATTGGGTTCTCTTTC
TTTGGTGAAAAATTAACGGCACGAAAATGGCTGGGCGTAGTGCTGGGCCTGGCGGGGATTATGGTGATTA
CCTCGGTCGGTGACGCACAGTCAAACGAGGACAAAATTGCCGGGATTATTGCCTGCCTGGTAGCCACGAG
CTGCTACGGCGTGGCGGGCTTTTTAACCCGCCGCTGGATCTCCAACAAGGGCGGACTTGACCCTAAAATC
GTCGCTTTCGGCAGCCAAATTGGTGCCACGCTTTTCCTGCTGCCGTTCTTTGCCTGGAGCGTGGCGACGG
GGCCTTCAATCAACTGGCTGCAGGGCAATGTCTGGTTCAGCGTGCTGGGCCTGGGTATTCTGTGCACCGC
CGTGGCCTATATTTTCTATTTCCGTTTAATTGCCGATATCGGGCCATTACGCAGCCTCACTGTGACCTTT
TTAATTCCACCGTTTGGCGTGCTGTGGGGATATCTCATTTTGCATGAAACCATCAGCGAAGCGTTTATTA
TCGGCGCGGTGATTGTTTGTTTCTCCGTCTGGCTGGTGATAAGCCCGGACAAGAAAATGCTTGCCGTAAA
AAGTTAAGCCGGCACCCGGCAACGAATAATTGTAGTTATACTAGCCGCGAGCCCGGATAAGGTTTCCGGG
TTACGCGGTTAAGGAAAAACGATGAAACGAGAAGCGCTGTTCGCTGCGGTGTTTGACAAGTATCAGGTCG
AGCCGGACTATCCGTGGGACAAGTTTAAGGACTACGCCGTGCTGCGGCACCGCTACAAGCGCAAATGGTT
TGGCGTGGTGCTAAGCATTTCATCCGCAAAACTGGGGCTGGAAAGCGATGTGATCGTCGATATTCTCAAC
GTAAAAGTGATGCCTGGCGCCGTAGGCTCACTGAGAATGCAGCCGGGTATTTTACCCGCTTACCATATGA
ACAAAGAACATTGGGTGACGGTGCTAATTGACAAGGTGCCGGATGAACTGATCCTGGGCCTTATCGATGA
AAGCTTTGGCCTGACGCGCTAATCGTTTCGTGCCCCGAATGCCAAAAGAGACCACGGCATCCGGGGAACC
CTTTAACTCAGAACCAGGTTTCCAACTGCGTACCGAACATTAGCGAGCCACCGCTGTGATAGCCTGAATT
GCCGAAGGTATCGGTCAAGGAATAGTTATCCAGATTTTTGTCCCAGTTCATCCAGCTGACGAAGAAACGG
ATCTCCGGGCGCTCGAAGAAGTCGGTGACGTTCTGCATTTTAAAGGTCGGCGCGAAGGTCAGCTTGTAGA
AGCTGCCGGATACCGGCTTATTGCCATTGAAGCCCTTCGGGTCGATGTCCATATACTGATAGCTGGCCTC
GTACTGCAGGGCAAAGTTCTGATTAACCTCCTGGATCAGCCGTGAGTTGAGTGTCACCCAGTCATAGTGG
TCGGATTCGATGTAGCGACTGTTGCTGCTTTGCGCCACCAATAGCGGGGCGATGCTCATTCGGTCGCTCA
ACTGGGTTATGCCGTAGGTGGCAAATTTCACTGTCCATGCATCGTCGATCAGATAGCCATCCGATCCCGG
CCCCCGCACTTCAGCCCCCAGCGCTTTGCCGTAAAGCAGCACGGTTTTGGTCGAACCTTTATTGAGACCG
TAGAAACTGTCGCCGTGCCACGCTAACATGGTATTGAAGCCGTGCGAGGCGGCATTATCCTTTGCCAGGC
CATCGTTGATCCGCTTGTCATTTTCCTTAGAATAGAGGCCGTTCAGCATCCACTGCCAGTTGCCGATGCG
GTTGTTCAGCGAGAGGGTGTAATTCTGGATAAAGGTATTCTCCGCGCCGGTCATGTTGTTGTATTCAACG
TTCTCCATTGCATCTATATCGTTGAAGTTACGCCCATACACAGCCAGGTTGGTTTTAACATCGCCGAAGA
ACTTCACATCGTAAATCCCCGCACCGGTGCCGACCAGGTTCATCATATCCGAGTCCAGCCAGTGGATATC
GAAGTTATCACGGTCCTCTCGCTTGCCCGCCCACAGCGTTGACCCGCTAAACGCACCGGTGAAGGCAGGG
AGGTTGCTCATCTCTACAAACGCCTGGCGCAGATTCATCTGGCCGTTAAACGCGCTGTCGGTGTTGTAGG
TTTTGTCCCATTCGGCAATTTTCATGTAGTAGCGGAAGCTCGAGTCGTTGGCGTAATGGCGTTTATAGTC
GAAGTCGGCGGTGACGTAGGTGTCGGCCTCGTTGCCCAGGCGACCAACGCTGCCGCCAGTGCTGCCCGCC
GGCGTCAGTGATGGACCGACGGTGGTGGTGGTGCCTTGTTTTCCGCTCAGGATGCCGGTGCGGGCGTAGC
CGCCAAATTTAATTTCGGTATCGTCATTAATAATATCGCTCTTGCTGTTTTTATTTTTTAATTCTGCGTC
GCTGGCTCTTTTCTCCGCTACGGCAATTTTATTTTCGGCCAGCGTTAATTTATTTTGTGAAAGCTTAAGT
TCCGCCTCCACTTTTTCCAGTCTGGCGTTAATTTCTGCCAGGGTTAATTCCGCTGCATGCGCAGGTAAAG
CACAGGCCAGGGTACAGAAAGTTAGAAATGTTATTTTCATCATTAATACCTGTGATCGCCCCTGCTCTGA
ATAGATATACTCAGGGCATACGGGTGTCCTTAATAAGGTGAAACATGCTTTTACAGTACAGGGTTTACTG
TATTATTTATCTTTTTTTATTATCCACGTTGACCAACAACAGCGTGCAGATAAAGGCAAAGACTGCAACG
GCCACGCCGACGGTGATATAGGTAATAAACTGATAGCGATCGTACAAATACATCAGCGGTGACAGCAGCA
CCGCCAGCCCATAGGCGTTGGCTTTAATTGACAGTAGGGAGAGCACCATGCCGCCCAGCGCCGAGCTGCA
CAGCATTACGGCAATCGCCCGCATACCGGACTGCATGACGATACCGAACAGCGCAGGTTCCGAAACGCCC
AGCAGCTGGGTAACGGTTGCCGAGATCCCGGCGGTCTTAAACGCTACGGTTTTCGACTTCAGGGAAATAG
CCAGGCACACGGCGGCATTGGCGAAACCGTACATCGCGCAGACGGTAATCAGCGGGTTGAAGCCGGTACC
GGCGATCAGCGAGGTCTCAATCATAATGAACATATGATGCATCCCGGTCATCACCGCAATTGGATAAATA
AAGCCGATCAGCAGGCCGCCGATACCGGCAGGCAGCGCGAGGAACTGCTGGATAGCCATCACCGCATAGT
GCTCAAAGCCGTGAACCAGCGGGCCGAGCGCCAGCAGCGCAATCGCCACGGCGCAGAGGATCACCAGGAA
CGGGGTGAAGATCAGATCCATCGAGTCAGGCATAATCCGACGGAAAACCTTCTCCAGCTTCGCTCCGATA
ATGCCGGTGATAAGCGCGGTCAGGATCGATCCCTGATAGCCGACCAGTGGAATAAAATCGAAGAGATAGA
TCGGCTGCGCATTGCCGTAAGCCACCGAATAGGCGTTAGGCAGGGCGGGGGAAACCAGCATCAGCCCGAT
CAGAAAACCGATAATCGGCGTGCCGCCAAACTTCTTAAACGCCGACCAGCAGATAAACGCCGCCAGGAAA
GCAAAGGCCGTATCGCACAGCACGGTCATCAGGGTGGTCACCGACGCCGGCAGGGCGAGGGTGCTGGCGC
CAAACGTCGCCAGCACCGTATCGTTAAACAGCACGCCCTTCAGCCCAAGGAACAGGCCCGTTGCACCCAG
CACCGGCACGATCGGCACAAACACATCCGAGAGGTGGCGAATTCCCGCCTGTAACGAGCTGCTGCCCTGG
CGGCTCATTTCATCCTTGCTGACTTCGCTGATATTAAACGCCTGCATAAACTCGGCGTAAACTTTATTCA
CAATCCCGGTTCCGAGAATCACCTGATACTGCCCTGAGTTAAAAAATACGCCTTTCACTTCATCGACGTT
TCTTATTTTCTCATCTTCTATCAGGCCGCGATCTTTTACCTGTAATCGCAGGCGGGTAGCACAGTGGGTG
GCGGAAATAATATTTTCCCGGCCAATGATATTCACCAGTTCAACGGCAATGTTTTTATATTTATTCATGT
TGGGTTGTTCCCTTGATAAGAATGCTTTGATAAGGCTCTAATGATGAACTGAGCTGCGGATAGTTATTAA
CGATAATATCGCCCTCCGGTATTTTATAATAAACCGTGTGGTTACTGAGGTTAGTGACAGAAGTAAAGTA
TTCACTCGCCGTGCGGCGTTGATAGCTGATGATTTCCGGCGAGGCGGTTTCCAGCGGGATAAAATCACCG
TAGATCAATGTGTCAGGATAATCATTGTTGCGCAGGCGAATAAGGTGCTGGTAAAAGGCAAAGACTGAAT
GCGCATCCTGCTGCTGTGCGGCGGCGTTAATCAGCGCGTCCTCTGCCGACAGCGCCAGCCAGGGTTTCGC
CCCCTGATTAAATCCGCTGTTCACCGTGTTGTCCCACGGGAACGGCGTGCGCGAGTTGTCACGCGAGCGG
TGATTGACGAACGCCAGCGACTGCCGCGCGGAGAAGCCTTCCGCCAGCGCGCGATGATAGTTATCAATGC
TGGAAATATCGTCGAATTCGCTGATATCGCTGCGGCAGAAGTTAGCCATGCCCAGTTCCTGCCCCTGATA
GATGTACGGCGTGCCGCGCAGGAAGAAGTACATTGCCGCCAGGCACTTGGCACCAGTCGCATTCTGGTAA
TCGGGGTGAACCAGTTTCGACAGCGCTCGCGGCTGGTCGTGATTCTCGATAAAGCTGGTGCCCCAGCCGC
ACTGCGCAAAGGCGTTCTGGCTGTCGAACAGCGCCTCGCGGAACTCGGCCACCGTCCAGTCGCGGCGGCG
GAACCACTCCGAGCCGTTTTCCACATCAATATCCGCCGCGTGGAAGTCAAAAATCATATCGAAGTAGCCG
TTTTCGCCGATAAACTGGCCGTACTCCGCATAGGGAACGCCCGGCGCTTCGCCGACGGTGACGCAGGCAT
ATTTATCAAAGGTGTTTTCCTTCAGCTCGTTCAGAAACACGTCAATGCCGGGGCGGTTGCGCGCCTTGCT
TTTGATCGACCCCAGCCCGTCAACGCCGTCGACCGGCACGGAGGCGTAGTCGGCATCTTTCTTGATAAAG
GTAATCGCATCCACGCGGAATCCGGCCACGCCTTTCTCCAGCCACCAGTTAATCATCCGGTAAATCGCCT
CGCGCATCTGCGGATTTTCCCAGTTCAGGTCAGGCTGCTTTTTATGGAACACGTGCAGGTAATACGTCTC
TTCCCCCGGCACTTTTTCCCACGCGCTGCCGCCGAAAATCGAGCGCCAGTTATTCGGCGGCAGGCCGTTG
ACCGCCGGGCGGAACAGATAATAATCGCGATAGGGGGAATCCGCATCGGCCAGCGCCTGCTGGAACCACT
GATGCTCATCGCTGGTGTGATTCACCACCAGATCGATCATGATTTTAATCCCCAGCACTGCGGCTTTGTC
GATCAGCGTATCCACATCGCGCATCTCGCCGAACTCCGGGTTCACCGCGTAGTAATCGGCGATGTCATAG
CCGTTATCGGCCATCGGCGACAGATAAAACGGCGAAATCCACAACATAGTCACGCCCAGCGACTGCAGGT
AGGGCAGCTTTTCGATAATCCCCGGCAGATCGCCAATCCCGTCGTTATTACTGTCCTTAAAGCTCCTTGG
ATAGATTTGGTAAATCACGGATTCTTTCCACCAGGCGTTATCCTGGCCTGCTTGCTGCTTTAACATGTCC
ACCTCCATGATGTGGTATCGATACCACATTGTGATAAAAAAATTTACGCCGACTTTCTAAGCACCAGTTC
CGCTTTCAGATCGTCACTGTTGTAGCGGTAGGGTTTACCGGCGATAAGGGCAATCAAATATTCCACCGAG
AACTGACCCAGCTTGTCCACAGGCTGGTTCACCGTGGTAATCGGCACGCTGACCATTTCGGAAACCGGCA
GGTTATCGAAGCCGACGACCGCGATATCCTGCGGCACCCGAATGTCATGGTTGGTCAGCCAGGTGACCAG
GCCGCAGGCCACATCGTCACTGCCGGTAAACACCACGTCGGGCCGTGCGGAAGGAAGCCGCGCCGCCAGC
TGTTCCGCCAGGCGGATACCGTCTTTGTAGGTGTGCAGCCTGCGAAAAATCAGCGCGTTATCAATGGTTC
TGCCCACGGCTGTCATCGCCTTCTGGAAGCCCCGGTTACGGCGCTCGCCGTGGCCTTTTTGCAGGAAATC
ACCGCCGGTGCAGTAGGCGATTTTCTGATAACCCTGTTCCAGCAGATAGCCAATCGCGTTAAACGTTGCC
TCTTCATCATCCACCCGTACCACCGGCAGCTCAGCGCCGTCCACGCTGGTGTTGCACAGCAGGATAGGGC
CGTGCTGCTGATATTTTTCCAGCACCGCTTTATCGCTCTCAACCGAGCAGAGGATCAGGCCATCAATAAT
CTTTTTCTTCAGCAGGTCGAGGCAGTTGGCTTCTTCCCCCACGCTGTCGTGGTTCTGCACGATCAGCACC
GAATAGCCGTTTTTACGCGCCGTGACTTCCAGCGCATCCACCAGATTGGCGAAGAAGGGGTTGGTGATCC
GCGACACCAGAATGCCGATGCGGTGCGACTTCACCCCGCGCATTTGCTGTGCGGCGGTGCTTGGCTCATA
GTCCAGCGCCTTCATCGCCGCGTGGATACGTGCTTTTTTATCTTCAGAGATGTAAGGGTGGTTGTTCAGA
AAGCGCGAAACGGTCGATACCGACAGTCCGGCGTGTTCTGCCACATCTTTAATGGTTGCAGTCATAATGT
ATGAAATCGATATCAGAATGGCGCTACGCTATTTCTCTCCAGAAAAATTGTCAATCACAGTCTTTCAGAG
TTTGATCGTAATCACATGAAATCCGTCGAGAATTCCAGATGGCGGGGAGGCCGCCTGGGTAACAGACGGC
CTTTACCATTACCTTTTCTTCCAGCTCACGGCGTAGTGATAATGCGACCCGGAGAGTAAAAACTCCGGCG
AGACGCTCGGGCTCCACGAGTCATCACCGCCCACGCCCATGTGATAGCCGTCGATATTCAGCCAGCTTCC
AGCTTCTGCTTTCAATAAGTGCCGATGAGTAGCTTCCCGGAGCTGTTTCTGGCCGTAGCGGCTGATATTG
AAGTGAAACTTGCCGCGCCACTGATTACTACCGTACTCAAGCCGAGAAGTGTCACAGCGCAGCCCGTTTT
CACTCGGAAAAACGTAAGGCGTGTACATGTCGGCCAGCGCCAGCGTCCATCGGTCAAACAATGCAGAGCT
TTTGCGGTCGGGGTAGTTTTCATGCGGCCCGCGCCCAAACCAACTGACCTCTGGCTCCAGATCCGCAAGC
TGGCAGCTGAGGCCAATACGCGCCGGAGCCGGTGCGCCGGACGCAATCTCCACGTCTACCGTAATATTCA
GCTCACCCTCGCTGTCGATCAGGTAATTTTTACGGCTGATAAACAGCGTATTGCCATTGCCTTGCCAGCC
GTGGACGGTGCGAACCAGCACGGCGTTGCTCAATGCGTCGGCGTCAAAACTAAGCAATACGGGCGTCAGG
TTGTACATGCCCGCGGCCTTCCAGCGTTCCACCCAGGCATCAGGGTCGATGTGCGCGGCTTCGCTGATGC
CGATGTCATTGTCCAGCGGCGCGCGGGTGAAATTATCCTGCAGGGGCGTGAGAAGCGTTGGATTCTGATG
GTTAAACCACTGGCAGAGCAGACCGCTTCTACGCTCAAAACGCCAGTGCTGTTCGCCGTGGAACACGTCA
ACGTGTCTGTCGTCCGCCTGCAGCAAAGGCGCTGAGCCGGAATGGCTGAGACCCGGCAACCTTAAATTCG
ACGCCAGCGGCCATTGTGCCCGAGCGGAGCTATGCCCGGCTTCACTCCATGACGTCGAGGCCGTCTGTAG
CACTTCAACATGCAGCCAGACCTGGCCCGCGCTGATTACCTCCGGCAGCTCAAGCGGAAACACTCGGGTT
TCTTCCGGCGCAAGGTGCAGCGAGAGTTCACCGCTGACCAGCACTTCGCCTTCGCTTTTTAACGCCCACA
CCAACCGTTCGTTATCGCTATGGCGGAACAGATATTCGCTGGTGACCTCCAGCCGGTTTTCGGGCAGCAG
GCGGAACTGGAAGAACTGCTGGGCCTGCTTAGCTTCGAATAAGGCGGGATGCGGCGTGCGGTCTGCAAAG
ACCAGGCCGTTCATGCAGAACTGACGGTCGTTAGGCTTATCGCCAAAATCGCCACCGTACGCGGACCACG
GCTGGCCATTTTCATCATATTTTACCAGCGACTGGTCGACCCAGTCCCAGACAAAACCGCCCTGCAGGCG
AGGGTGTTGGCGAAACACCGCCCAATACTTGCTGAAGCCGCCGAAGCTGTTGCCCATCGCGTGGGCATAT
TCGCACAGAATCAGCGGCCGGTGCTCTTCAGGCAGCCCAATCCATTTCTTAATCGACCACTTTGGCACCT
GCGGGAAGGGCTGATCCTGATCGACCCGGGCGTACATCGGGCAAATAATATCGGTGGCCGCCGTATCCGC
GCCGCCGCCTTCGTACTGCACTGGTCGGGTGGGATCGTTGGATTTTATCCAGCGGTATAGGGCATCGTGA
TTGCTGCCGTGCCCGGACTCGTTGCCCAAAGACCAGATGATAATGGACGGATGATTGCGATCGCGCTGCA
CCATGCGGGTGACTCGCTCGGTCATCGCCGGAAGCCAGAGTGGGTCGTCGCTCAGGCGATTCATCGGCAC
CATGCCGTGGGTTTCAATATTGGCTTCATCCACGACATAAAGGCCGTAAAAATCACACAGCCGATACCAC
AGCGGGTGGTTTGGATAGTGCGAGCAGCGCACGGCATTAAAATTGTTCTGCTTCATCAACAGAATGTCGC
GCCGCATTGTCTCTTCATCCATCACCTGGCCGTTTACCGGGTGATGTTCATGGCGGTTTGTGCCGCGCAG
CAGCAGCGGTTTGCCGTTGAGCTTCAGCAGCCCGCCGGTAATTTCCACTTTGCGGAAGCCAACGTCATAG
CCTTCAGCCTCGACAACATGTTCACCCTGGAGCAAAACAGCCACGACACGATAGAGATGGGGGGCTTCGG
CGCTCCACAGCAGCGGCCGTTCAACCGGCAGGCGCAGGGTAGTGCGGTCGTGCCAGGCCCCACGTTCGTC
AATGATTTGGCTGCCGACAGGCTGCTGCTTTTCTTGCAACAACGTTTCGCCATGCCAGAGCTGAATCAAC
ACTTCACAGGCGCTAACGTTCTTACCTTCCAGTACTACCAGGGCCTGTAGCTCGCCGCGTGAAAAATCTT
CGTTAAGCCCGGTCCGTAATTGCACGTCTGCGAGGCGCGTATCCGGCTTATGCAGCAGCGTAACATCCCG
GAAAATACCGCTCATCCGCCACATATCCTGATCTTCCAGATACGTGCCGTCACTCCAGCGCAGGACCATC
ACCGCAATGCGGTTGCTTCCCGCTTTCAGCGCCGCGCTCAGGTCGAATTCTGAGGGCAGGCGGCTGTCCT
GGGCGTAGCCCATCCAGAGGCCGTTGCACCACAGATGAAAAGCAGAGTTTACGCCATCAAAGATAATGCG
CGTTTGCCCGCTCTCCAGCCAGGCGTCATCAATATCAAATGTGAGCGAGTAACAACCGGTTGGGTTCTCT
GCTGGTACAAAAGGCGGGTTGACCGGAATTGGGTAGGTGATGTTGGTATAAATGGGCGCATCGTACCCCA
GCATTTGCCAGTTCGACGGCACGGGAATGGCGTCTGCATCGGGGAGATCGTCGCTGAGCCAGCTTTCAGG
CACCGCTTCCGGGCGAAGGAAATAGCTAAACGCCCAATCGCCGTTAAGGGAGTGCCGCGACGGTGAGCGC
TTATCATCTCTGGCATCTTCCAGCGAACGCCAGCTAGAAAACGGTGGATGAGCCGCCAGGGTGTTTAGCT
GAGTTACGGCCGGAGTTTCCCAGTCGCGGCGGGCCAGAGTGGCCTGGAGTGAAGATGACGTGTTGGTCAT
AATGATGCGCCCGTGAGATAATTGTTATTCGCTCACAATTTAGCGTCAGTTGTTCAGGAGTAAAGCCATC
TCACCGTATTCGGTGATGAGCTTCACAAACAATTCAGGCTTTATTTCAGGCGAGAAATCTGGTGCGCGAG
GCGTGAAAGCTCGTCGGCCAGCTGCGTCGCCGTGGGCTGCATCAGGCTACCTGGTGCGGCGGTCGTCTTA
CGCTCCACAAGGCTTACCGGCTGCAGCGCCGTGAATGTATCTTCATGCTGAATGAGCGCCAGGATGCCGT
TTACGCTCGCTTCACCGAGCTGCCTGAAATCCTGCCGGATGGTGGTCAGCGGGGGAAGAAAACAGGCGCT
GTCTGCGGTGTCATCAAAGCCAATAACGGAAACATCCTGCGGCACCGCAAACCCGGCTTCGTGAATGGCT
CGGAGCGCGCCCAGCGCCATCTGATCGTTAGCCACAAGGATCGCCGTCGGCTTCTGCTCATCGCGTAAAA
GCTGGCTAACCTGCTGGTAGCCAGAAAGGGAACTCCAGTCCCCCCGCATAAACGCCACAGGTGCAAGCTG
ATGCTGCGCCAGAGAGCGCTGCCAGCCTTCAAGCCGCAGCCGGGCGGAGACTGAATTTTCGGGGCCGGCA
AGCAAGGCAATATGGCGATGACCCAGCGTGACCAGATGTGCCACAGCAATGTCAGCGCCTGACGCGGAGT
CGGTAACGATATGGTTAGCCGAAACGTCCGGTGAAACGTCCAGGAACAGAACAGGAACGCTGCCGCAGGC
AGTCTGCACGGCTTCTACTTCAGCCGTTTCCAGCGGGATGTTCACAATCAGGCCGTCAACGCGCTGGGCA
AGTAAACTCTGCACGGCGGCGCTGGCCGCAGCTGCACCGGGCTGCTCAACCATCGAAATCATCACATTGA
ACTGCAGCTCGCCGGCTTTGGATTTTATCGCCGCCGCGATCTGAGAAGGGGCATGCAGGGAAAGGGTGGT
GGTCGCCAGGCCAAGCGTCTGGCTGAGTTTCCCCGCCAGCTGCTGCGCCACGCGGTTCGGCACGTAGTTC
AGCGCTTTCATCGCGTCTTCTACTTTTTGCCGGGTCTTCTCTGAAACGTGTGAAGCCTGATTGATCACGC
GTGAGACCGTCTGGTACGAGACGCCAGCCGACTCGGCAACATCGTACAGTGTCACAGATTTCGCTTTCAT
TGCAGGCTTCCTTCTCGCAGACGCTGATAGGGCGGCTATTCTACACATAACGCGAAAGCCGGGAGAAACT
TATGTACAAACTGTATGGCGTGCCGGGCAGAAACGGCATGCTCTAAAGCACTAACGATCATCTGTCTTGC
GGTCTGCGGATTTATAGTGACGCCATTCATTATCAGCATGGAATCGGAAAAATGGCATTAGATCTGGCGC
TTTATTTCGACCGTATCAACTACCAGGAGGCGCGTACTGCGACGTTAGAAACCCTGCGTGGGCTGCACCT
GGCGCACACCTGCGCTATTCCGTTTGAAAACCTGGATGTTCTGCTTCGCAGAACGATCCATATCGACGAC
GACAGCGTTTTTGAAAAGCTGGTGGTGGCCGGGCGCGGCGGCTGGTGTTTTGAGCAAAACGGCCTGTTCC
GTAACGTGCTCGCTGAGCTGGGGTTTGAGGTGGAAAACTTAGCGGCCCGCGTGCTGCTGGCCAACCCGCC
GCAGATGCCCGCCAGAACGCATCGGCTCACGAAAGTGACTATCGACGGCCAGGCCTGGGTAGCCGACGTC
GGCTTCGGCGGTAAAACGTTACCCGAGCCGGTTCGTCTTGTGGAAGGCGAAATGCAGCCGACGACGCATG
GCGTTTATAGTTTCGAACGGGTTGAGCACGACTGGCTGCTGAAATTCCATGCCGCCGACAAGGCGATTAA
CCTCTATCGCTTTAGCCTCGAACCGCAGTACGACTCTGATTACGAAGCCGGGAACCACTACGTTTCGACC
TGGCCTGAATCCCACTTCCGTTATTGCCTGGCGCTGAGCCTTTACCATGCGGACGGCACTAAAAATACGC
TTTCAAGCGTAGGGGAAAATGCCCCGGTGTTTACCCGAGCGCAAGAGGTCTATGACCTTCTGCAGAAAAA
CTTCAATTTACGTTTCGACCACCCGAACCACGGCATCAGCCTTGATGATTTTTCAGCGATGCTGGTGCGT
ATTGGCGTGATAAAACCGGCCTGATTTTTCCCCATCACCGCCGCAGCTCGTGCCAGCGAGAGGCGGCGAT
CCGCAGCGATCGTAAATATTCCGCGAAAAATACAAAATTAAATATTAACCGTGAGCCCCCGGGGGGTGGA
TATATCTTGTTTTCGGCCGGACGCAAGGGCAAAAAGTGGAATAATATGAGGAATATTCAAAAACTGACGT
TTCTTTGAAAATTTCCTTTATCAATTTGAGCCTTTTTCTTTTAGCATAGCGGCGGTCCTAATCAGTGCGG
CAAGCGGTTAACACACGTTATGAAAAACATCTTTCTGGCAATCGTACTTTCTCTTATGGTCATTGGCGCT
TTTGCTCACGATCCACAGCCGGGTACCGGGCTTGATACCATCGCCGCCGTACAGGGCAGGTGACAGTTAA
GTCACCCGCCTGAGGTTGCTTAACCAGCCCAGCGGGAAGCACGAATAATGCTGCAGAAGTTCAGCGGTTC
GAACCCAGGTTCTTTATCCTGAATGACATCGGCCTTCACGTTGCCAAACGTGGTGGCCGGTTTGTTATTA
ATCCCGTCGTAAAATGCCTGAATAATCTCTTCTTTAAATGCCGCCGGGCGAGGGTGCTGCTTCACCACCT
GCTCGCGCTGTTCGTCGCTGAATTTATCGTAATCAATCCCCAGCACATCCATTTCTACGCCTGCCGTCAC
CAGCGCAATTTCCGGGGCCATAAATTCCGGGATTCCCGGCGTGGTATGCAGCGCAATCGCCGTCCACACT
TTGTCGATATCGGCCTGATTGACGCCGTACTGGCGCATAAAATCCTGCGCGGCAAACGCGCCGTCCACTT
CAAAGCGCTTGTCGCAGCTGCAGTGTTCGTGGGTCAGCCCCATGTCGTGGAACATGCAGCCGATGTACAG
CAGCTCGTGGTCAACCTTCAGTTCACGGCGTTGCCCGGCCAGCGCGGCCCAGTAATAAACCCGGCTGGAG
TGGTGGAACAGCAAATCTGATTCGGTATCACGTACCAGCTGCGTGGCTTCACGGGCCATTTTGCTGTCCG
GAATGGCAATGCCGTTAATTTTTAAGCTCATCTCTTTCTCCTCACGTTGGGGTTGGAGTAGCATAGGCCG
CAGTTGAGATGTCTTAAATGATCGCATTGCGACGATTTAAGACTTATGCCGTACTTCGCGACGTGGAGAA
AAGAATGGCGCATCAAATCCTGATCCTGGCGGTGCCCGGCGTACAGCTGCTGGATGTATCAGGTCCGCTG
GACGTATTTGCCGAGGCAAATCGCGTGCTGCATCGCGAGGTTTACCAATCCCGCATTATTGCGCTGGAAG
CAGCGACAGTTGTGGCTTCTTCCGGCGTCAAAATGCTGGCTGATGATGTGCTTGAAACGGCGGTTAGCGG
CCGGGAAACTACATTTTTGGTCGCCGGTGCGCCGGATGCGGCAGACAGAACGCTTAGCGATAAACAGCGC
CAGATAATGACCGGACTTTGCGAGCAGAGCCGCCGTTTTGGCTCCGTCTGCACCGGCGCGCTTTTGCTGG
CGCAAACAGGATTGTTAAGCGGCAAGAAGGTGACCACCCACTGGTCGGCTTCATCGCTTTTAGCGGCCCG
CTATCCAGACACCGATGTTACCGCCGATGCGCTGTACGTCATGGACGGTCCGCTACGCACGGCAGCGGGC
GTGACCTCTGGGTTAGACCTTGCCCTGCGGCTGGTGGAGGAGGATCTTGGCCGGGAAGTGGCGCAGGAGG
TTGCCGCCAGGCTGGTGATGTTCTTTAAGCGGCCAGTGAACCAAAACCACTTTATCCGCGAGCAAAAAAC
TTCGCTCAGCGGGCGCAGCGCGCTGCAGGATCTCCAGCGCTGGACAATCGCCAACATAGCGGAGGTGACC
ACCGTACGGCAAATGGCGGCGCATATACACCTCAGCGTGCGGCATCTAACGCGCCTGTTTCATCACGAAC
TGCAGGTCACGCCGGGAGACTGGCTGGAAGCGGAGAAGGTGGCGAAGGCAAGACAGTTGCTGGAGTCCGG
CAAGCTGCCGGTGAAGGCGATCCCCGCCGCCAGCGGGTTTTCTGGGGTAGATACGCTGCGGCGGGCTTTT
GTGCGCCGGATGGGCATCACGCCCGCCGCGTATAAGAGGATTTGTTAGACGCTACACGTTCGGGAACGTA
ATGCTGTTGCCCGGCGCTTCACGGTGCAGATGGATAAAGTTCAGGTGGCGTTCGTACTGGTCGAGAATGT
CGATGATCACCTGTTCTTTGCTGTAATCCATCAGGTCATTGCCCTGGCTGCCCTCCAGCAGGAAGGTTTC
CAGCCGGTAATAGGTTGATTTACCGCTGCGGGCGCGGTAGGTAAAGCCCGGCACCGAGTATTTCTGCGGC
CAGATCTGGTAGACGAAGTTTTGCTCGTCGCCCATATGTACCCGCAGCTCCAGGTGCCCCAGTTTTTCAT
CCGGCAGCGGCGGCTCGACGGAAAGCTCGACCTTCGCACCACGCAGCTCCAGCTCCTGAGAAACCTCTTC
CATTGCCGGGTAGCAAACGGTGTCCATCATCTTCTGGGTATAGCGCGTGCCGGGGTAGTTCATCAGCCGG
GACAGGCGTTTTTTCCAGCCGAGGCGGTCCTGCGCGGTCATCATGTACGGCGCGGTGTCGCGGCTGGCGC
TGACGCGGCGGTAATCCTCTATCTTCAGGGATTTATACAATCCGGCCATCACGAAGAAGATCACGAAGCT
GAACGGCAGCCCCATAATCACCGTCATGTTCTGCAGCGCGGAAATACCGTTGGTCATCAGCATCCCCATG
GTCAGCAGGCCAATAGCAATGGACCAGAAAATGCGCAGCCAGTTGGGCGCATCGCTGTTGATATCCTTCA
GCTTAGAGGTGAAGTTCCCCAGCACCAGCGCGCCGGAGTCCGCCGAAGTGACGTAGAACAGCAGCCCGGT
AATCGTCGCTACGGATGCGCTAAAGGTAAAGCCGGGATACTGCGCCAGCAGGCTGTAGAAGCCGCGTTCC
GGGTGGGCCATCGCTTCCTGAGCAAAGGTGCCGTCGCCGTGAATAATTTCGTAGAGCGCGCTGTTGCCGA
ACACTGAAAGCCACAGCAGGGTAAAGGTGAAAGGAATAATCAGCGTGCCGAGCACAAACTCACGAATGGT
GCGGCCACGGGAGATTCGGGCGAGGAACAGGCCGACAAACGGCGACCACGCCACCCACCAGGCCCAGAAG
AACAGGGTCCAGTTGTTCATCCATTCCACCGGGCGGTCAAACGCAAAGCTGTTTAATGTCATGCCCATAA
AGCGGTTGATGTAATCGCCCACGTTCAGCACCAGCGCGTTGAGCAGGAATTCGGTGTTGCCCATAAACAG
CACGAACAGGATTAACCCCAGCGCTAACGCCACGTTCAGCTCGGAAAGGATTCGAATGCCTTTATCGACG
CCGGAGGTCACCGAAATAGTGGCGATAACCACCGACAGCACGATCAATGCCGCTTTGGCACCCAGGCTAT
CCGGGATATCAAACAGCACGTTCAGCCCGTAGTTCAGCTGCACAACGCCAATCCCAAGCGTAGTGGCGAT
ACCGAAAATCGTACCAATCACCGCCGCGATATCCACCGTGTGGCCGATCGGGCCGTTAATTTTCTTGCCG
AAAATGGGGTACAGCGCCGAGCGAATCGTCAGCGGCAGGTTATAGCGATAGCTGAAGTAGCCCAGCGCGA
TGCCCATCAGCGCATACATCGACCAGCCGGTTAGCCCGTAGTGGAACAGCGTCCAGACCATCGCCTGGCG
CGCGGCCTCGATGGTTTGCCCGGCACCTTCCGGCGGCTGCATATACTGCGTCACCGGCTCGGCAACGGAA
AAGAACATCAGGTCGATGCCTATCCCGGCGGCAAACAGCATAGCCGCCCAGCTCAGTACGCTAAATTCGG
GCTTGGATTGTTCCGGCCCGAGCTTGATGGAGCCGAAACGGGAGCAGGCGATAAACACCACAAAAACGAT
ATAGAGCGTGGCGGCGAGCAGGTAATACCAGCCGAAACGGGAAGAGACCCAGTTCAGGGTGTGGCTAATC
AGATTTGCGGAGAAATCGCTGTAGAAAATGGTCATCAGGGAAAAGCACAAAATCAGCCCGGCGGACGTGT
AGAACACCACCGGGTTGATTTTGTCTTTTTCGCTGGTTTCAGGGGCAGTAACGGGCTTCGTCATCGATTA
CCTCAGGTTAAGTAACGGTGACTACTCAGATGAGCAGTTAAGTTTTTCTTGTAAGTTGAAGAGAGGGGGA
TTTTTAACAAATCCGCAATCAATGTTGGGTTTCTATAAAACATAAAACGTTATCATGTTGATTTTTAGCA
TGTTAATTCCTGTTTTTTGTTTTTGAAATGCGAATAATTCGCGTCTTCCTTACCTTTGCATAACAATTAA
TACACATTTTATATTGAACGTTCAATCAATAAAAGCTTAAATAGATAACAAGAATTGATGAATGGAGCGG
GGGCCATGCCCAAAAAAGGTATGCAGCCGATACGGCGGCGGCAGCTGATTGACGCCACCCTAAGCGCAAT
AAATGAAGTGGGTATGCATGATGCGACGGTGGCGCAAATCGCCCGCCGGGCCGGGGTATCAACCGGTATC
ATCAGCCACTACTTCCAGGACAAAAACGGCCTGCTGGAAGCCACCATGCGTGATGTGACGACCCAGCTTC
GCGATGCGGTCGTCGGCAGACTTAAGGCATTGCCAGGCGCTTCTGCTGAACGGCGGCTGTGCGCCATCGT
TGACGGAAATTTTGACGAGACGCAGACCCACAGTGCGGCGATGAAAGCCTGGCTGGCATTTTGGGCCAGC
AGCATGCACCAGCCGATGCTATATCGCTTACAGCAGGTCAGCAGCCGTCGCCTGCTTTCCACGCTCACCG
CCGAGTTCAGACGCGAGCTGCCGAAGCAGGAAGCCAGGCTGGCGGGCTACGGCCTCGCTGCGCTGATAGA
CGGCCTTTGGCTGCGCGCGGCCTTAAGCGGCAAACCATTTAACCGCAAAGCGGCGAGCGTGCTGACCACG
CAATTCATTAATCAGCATCTTGCTGCAGCGAAAACCTAATTTAGCGAGGAGAGAATATGTCCCGATTTGG
TGAACAACAGCTTTATATCGACGGAGGTTACGTTGCCGCGCAAAGCGGTAAAACCTTCGACACCATTAAC
CCGGCCAATGGCGAAGTGCTGGCGGTAGTTCAGGCCGCAGGCCGGGAAGACGTCGAGCGCGCCGTTGCTG
CCGCGAAGAAAGGGCAGAAGATTTGGGCGGCGAAAACGCCCGTTGAGCGTGCACGCATTTTGCGCCGCGC
GGTCGACATTCTGCGCGAGCGTAACGATGAGCTGGCCGAGCTGGAAACGCTCGATACCGGCAAAGCTTTC
AGCGAAACCTCCAGCGTGGACATCGTTACCGGTGCAGACGTGCTCGAGTATTACGCTGGGTTGACGACGA
CGCTGGAAGGCCAGCAGATCCCGCTGCGGGACAGCTCGTTTGTTTACACCCGCCGGGAGCCTTTGGGCGT
GGTGGCCGGCATTGGCGCGTGGAATTACCCGATTCAGATTGCGCTTTGGAAGTCCGCCCCCGCGCTGGCG
GCAGGTAACGCGATGATCTTCAAACCGAGCGAAGTGACGCCGCTTACCACGCTTAAGCTGGCAGAGATCT
ACACCGAAGCGGGCGTGCCGGCCGGCGTCTTTAACGTTCTGCCGGGGCTTGGCGCGGAAACTGGCCAACT
GCTGACGGAACATCCTGGCATCGCCAAAGTTTCCTTCACCGGCGGCGTAGTCAGCGGTAAGAAGGTGATG
GCGAACGCGGCGGGCTCAACGCTGAAGCAGGTCACGATGGAACTGGGCGGCAAGTCTCCGCTGGTTATTT
TCGACGACGCGGACCTCAACCGGGCGGCGGACATCGCGATGATGGCCAACTTCTACAGCTCCGGGCAGGT
CTGCACCAACGGCACCCGCGTGTTTATTCCCGCCGCGCTGAAAGCCGAATTTGAGCAGAAAATTATTGAA
CGCGTCGGCTGTGTTCGCGCCGGTGACGTCATGGACCCGCAAACTAACTTTGGCCCGCTGGTCAGCTTCC
CGCACCGTGAAAACGTCCTGCGTTACATCGAGTCCGGTCGTGAAGAGGGCGCCACGCTGCTATGCGGCGG
CGACAAACTGCGCGGCGGAGATTTTGATAACGGCGCCTGGGTTGCCCCCACCGTCTTCACCGACTGCCGC
GATGAAATGAAAATCGTCCGCGAAGAGATCTTCGGACCGGTGATGTCGATCCTCAGCTATGAAACAGAAG
AAGAAGTGATTCGCCGCGCCAACGACACGGATTACGGCCTGGCGGCTGGCGTGGTCACCAACGACCTCAC
TCGGGCGCACCGCGTTATCCATCAGCTTGAAGCCGGGATTTGCTGGATCAACACCTGGGGCGAGTCGGCG
GCAGAAATGCCTGTTGGCGGCTACAAGCATTCCGGCATCGGGCGTGAAAACGGCCTGATGACCCTGCAAA
GCTACACGCAAGTTAAGTCAATCCAACTGGAGATGGGCACCTGGCAGTCAATCTTTTAATCCCATCTGAG
GAGGATGAATGGAATTTGATTACATCATTATTGGAGCGGGTTCCGCAGGTAATGTTTTAGCTGCACGTTT
AACGGAAGATCCCGACACCACCGTCCTGCTGCTTGAGGCCGGCGGCCCGGATTACCGCTTTGATTTTCGC
ACTCAAATGCCTGCGGCGCTGGCATTTCCGCTGCAGGGTAAGCGCTATAACTGGGCGTATGAAACCGAGC
CGGAGCCGTTTATGAATAACCGCCGCATGGAGTGCGGGCGCGGCAAAGGGCTGGGCGGCTCATCCCTGAT
TAACGGCATGTGCTACATCCGTGGCAACGCGATGGATCTCGACAACTGGGCGTCGATGCCGGGGCTGGAG
AACTGGAGCTATCTGGACTGCCTGCCGTACTACCGTAAAGCGGAAACCCGCGATATCGGGCCGAACGATT
ACCACGGCGGCGAAGGCCCTGTGTCCGTCACCACGCCTAAGCAGGGTAACAATCCGCTGTTTCACGCGAT
GATCGAGGCGGGCGTCGAGGCGGGCTATCCGCGTACCGACGATCTGAACGGTTACCAGCAGGAAGGCTTC
GGGCCGATGGACCGCACCGTGACGCCAAAAGGCCGCCGCGCCAGCACCGCCCGTGGCTATCTCGATGAGG
CAAAGAAGCGTGAAAACCTGACCATCGTGACGCATGCCACCACCGACCGCATCATCTTTGATAATTTGCG
CGCGGTTGGCGTGGAATATCTGGTGAACGACAGCCCCGTGCATTCCGTGGCGAAAGCACGTAAAGAAGTT
CTGCTGAGCGCAGGCGCGATTGCTTCGCCGCAGATCCTGCAGCGTTCCGGGGTAGGTGATGCCGAATTCC
TGGCAAGCCTGGAAATCCCAGTGGTTCACGACTTACCGGGCGTAGGCGAGAACCTTCAGGATCACCTGGA
AATGTACCTGCAGTACGAATGCAAAGAGCCGGTGTCGCTTTACCCGGCGCTGCAATGGTACAACCAGCCC
AAAATCGGCGCGGAGTGGCTGTTTAACGGCACCGGCGTTGGCGCGAGTAACCAGTTTGAAGCGGGCGGGT
TTATCCGCAGCCGCGAAGAGTTCAGCTGGCCGAACATTCAGTACCACTTCCTGCCGGTGGCGATTAACTA
CAACGGCTCGAACGCGGTGAAAGAGCACGGCTTCCAGTGCCACGTGGGGTCTATGCGTTCCCCAAGCCGG
GGCCGCGTGAAGCTGAAATCGCGCGATCCGCACGAGCACCCAGGCATTCTGTTCAACTACATGTCTCACG
AACAGGACTGGCAGGAGTTCCGCGACGCCATTCGTATTACCCGCGAGATCATGCAGCAGCCTGCGCTGGA
TAAATACCGTGGGCGCGAAATCAGTCCGGGTCTTGACTGTCAGACGGACGAACAGCTGGATGAGTTTGTG
CGTAACCATGCGGAAACCGCGTTCCACCCGTGCGGCAGCTGTAAAATGGGCCACGACGAAATGGCCGTGG
TGGACGAGCAGGGCCGGGTTCACGGCCTGCAGGGGCTGCGTGTGGTCGATGCTTCCATCATGCCGCAAAT
CATCACCGGCAACCTGAACGCCACCACCATTATGATTGGCGAAAAAATTGCCGATGCTATTCGCGGCAAG
GCCGCGCTGCCGCGCAGCACCGCCAGCTATTACAAAGCGGAACAGGCACCGGTGAGAAAAGAGCCGGTTC
GCAAAATTCAGTAACCATTAAAGGCCAGTAAAACTGGCCTTTCTTTTGCCCGCCGCTTGCCCGATCCCCT
TGTGAAGCAGTAAAACTACTGTTCAACAACAAAAAGGAGAATCACCGTGCCGCATATCGAAATCAAATGT
TTCCCACGTGACCTTACCGAAGAGCAAAAGCAGGCCGTTGCCAGCGAAATGTGTGACGTGCTGAAAAAGC
ACTTCGGCTCGAAGGACGAATCGCTGTCCGTGGCGCTAAAGATGATTGAACAGTCGCGCTGGAAAGAAGA
AGTCTGGGACACCCAGATCGCGCCCGAGATGGACGCGCTGCTTAAGAAGCCGGGCTACAGTCTGTAAGTG
AGATAAAAGGTGACAATGTCACCTTATGCATAGCGGATTATCGTAAAACCTTCGCTTTCATCCGGCGCAA
CGAAGTAGCGGGTAATCAAATCAAACTGCGCGTCCGTAGCGGCAAAATCGTGAGTTCCGCTGCTGTTGCG
GGCGCGCAATCTCTCCCGACAAACGTCATCAGGCACGTCCAGATAGTGCAGGCGGTTATCCACCCCAGCC
TGGTCAATCAGCGTTTTCATCCACTGCCGGTTTGCCAGCGTATTGGCTGGGAAATCGAGCACCACCGACA
GCCCGCTCCTCAACAGGGAAACGAGATGCGGCGTCAGCGCGTTTTTCAGCTTGCCGGAGCACGCCACGTA
GTCCGCCACGCTCTGCATCTGCTCGCCATAAAGCGCGGCAAGCCAGCTGTCTTCACTGACCAGAATGGTG
CTGGGCGCTGCCATAAGCTTTGCGCTTAGCGTGGATTTACCGGCGGCGATTTTGCCGCAAAGCAGGTGAA
GAGTGGGTTTATCGGGGAAAGTCGACATCAATACCTCAGGGTCAGAAACATGTCTGCACTAATCTCTACC
TGCGGGGCGACAGATACAACTGGTAAAAATGGCGGGCCAGGCGTTGACCCGCCCAGGCTTTACTTCAGCT
TCGTCCAGTAAGTTCCCGCTTCCTTCACCGTCAGGAACTGCTGGTTCATTTCATCCAGCGTTTGCTGCGG
ATCCATATCCTCAAACAGCTGAGGGTGGAAGGTTTTGGCAAAGAACTCAACGTCCAGCAGGTGCCACGGC
GAGAGATAAAAATTGTGCCATATCGCCAGCGCTTTACCGCTGTGAACCGCGTTCAGGTTGGAAACCACTT
TCTGCTGCCCAAGAACTTGCGCGAAACTTTGCTGAGCCTGAGCCGCCGAAACCTCGGAGCCAAGCTGTAG
CCTGCCTTTTTGATCCGGCCCGGCGCTGCCGGTCGCAATGTAAATATCCGGGTTAACCGTCAGCAGCGCC
TCTGGGGAAATTTTGCCGTAAACGCCGGGGAAGCGGCTCGCGGCAATATTATCCCCTCCAGCAAAGGCCA
GCAGATCGGCAAGATTTCCACGCCCGACGGTGGTACAGCAGTCGCTTTTATCACCCAAATGCAGCTGCAG
CATTACCGTGGGCTTAACGGGTTTGGCGTCAGCTAAGCGTTGGGCAATCTTCTCCATATGCTGCCGATAA
AAGGCGATAAACTTCTCCGTTTTCGGCTGGTCGTTGAGCGCTTCGCCAAGAATACGCAGGCTCGGGACGG
TGTTATTCAGCTGATCGACGCGGAAATCGACATAGATAACCGGGATATGCGCCTGCGTTAGCTGGTTTAG
AAAGCTGTCATGATTGCTCTCTTTTTTGGCGTAGATCGGCAAAATCACCAGGTCCGGGTGCAGGGCGATA
ACTTTCTCGACGCTTATCTGCGAGAAGTTGTTGTTGCCGATAATCGGGATATTGGCGATCTCCGGGAAGG
CCGCGGTGTAGCGGTTCCAGGTCTGCGGGTCCAGACGCTGTAGATCCGCAGGCCAGCCGACTACGCGCTT
CGCCGGGTTACCGTCTTCTACCAGCGCAAGGGTGTAGATCATCCGGCTTTCGCCAACGACAAGGCGCCGC
GGGTTATCCGGCACCTCAACCTTACGCTGCAGGATATCGGTAATCGTTTTGGCCTGACTGCCGGCGCTGA
GCGCCAGCAGGGCCGCCAGTAACAGCGACTTTCTCATCTCAGAAATCCACGCTGGCGGAGAGGTAAACGG
TGCGAGGCTCGCCTTCGATAACGCGCAGGTTACCGGCGCTGGACTCATAGTACTCGCGGTCAAACAGGTT
TTTGACGTTCAGCTTCAGCTCGGTGTTTTTGCCAACCAGCTTGCTGTCCCAGGCAATGAACGCATCCGCC
ACGGTGTAAGCCGGCATGGTGAAGCTGTTTTCCGGGTCACCCGCACGGCTGCCAACATAGCGTCCGCCGC
CGCCCAGGCGTAATTCACCCGGCAGCCAGGAGAAACGCAGGGTATGGCTGAGGTAGAGGCCGCCCATGGT
CGTCGGGGCGTTCACCAGACGGTTGCCGACGTTTACCGGGTTAATATCGTCTTCGACGATCTCGGTTTTG
TCGTAGCTGTAGTTCGCCGTCAGGTTCCAGTCCTCGGCAATTTCGCCGTTGAGCTCTAATTCTGCGCCGG
TAGAGCGCGCTTTCGGGATGTTGCGCGTAACGCCATTGATAAACACCGACATGTCTTTTTCATCAATGCG
GTAGAGCGCCAGGCTGCTGGTAAGGCGTGGTGACATTTGCCATTTCGCGCCCACTTCCCAGGTGGTGCCT
TTTTCGGTGGAGGCGACGTTGCCGTTATCGTCGGTCTGTGTCGAGGGCGTAAATGATTTGCTGTAGCTGC
CGTACAGCGAAACGTCCGGAATGATTTTGTACACCAGGCCCATCTGCGGCAGAAAGGCATCGCCTCTGTC
TTCAAGCGTGGTTTGCGGCTTTACCCAGCCCGAGCTGGAAGTTTGAGTGTAGCGCTGCAGGCGGCCACCC
AGCACGGCTATCCACTGGTCGGTCAGATGAATGCTGTCTTTCGCAAACACGGAGCGGCTGTAGAGATTAG
TGCGCAGGTTACTGTTGGCGTCGCTGTAGGTGCTGCTGTTGGTTACCGGCGCTTCGCCGTACACCGGGTT
ATTCATATTGAAGGTTTTTGACACCTTCCCACGGTACGAATACTTTTTGTAGGTTTCGTTTTGCTCGTAG
TCCGCGCCCAGCGTGATGTCGTGGGTCATCCCCAGCAGTTCCGGACTGCCGTTAATATCCCATGACGCGT
AATCGGTCTGATGGTTAAAGCCGCGGTTGGCGTCCGCGCGGCGGGAGACGATACCGCTGTTTGGATCGAC
CGCCGTGGCGCGCACTTCGTTGCTGTCGTAGCGGCGCTGCATCCAGGCGTAGTTCAGATTGGTTTCCCAG
GTGTCATCCAGCTTGTACGAGTAATTGGTCGTCAGGCGTTTGTTCTTGCCCCAGGCGTGGTTGGCGTAAT
CGTCGATGCGGCGATCGTAAGGGATGTTCAGCGGTTTACCGTTGATAAACGCCGTGCCGCGGTCATAAGG
AATGTCGAACTTATATTCCACGTAGCTGATGTTGAAGGAGGCTTTATCGCCATACCAGCTCAGGGACGGG
GCAATCAACGTGTGTTCATCGGTGCCGAAGTTGCGCCAGTAGTCTTCGTGCTGGCGTTCAGCCACCAGGC
GGAAGGCGAAACCGTTGCCGAGCGGGCCGGTCACGTCGACCATGCCGGAACCGCCGCCGTTACTGCTGCT
TGTGCCGCTGACGTGGGTGTTCCAGGTGTACTGTGGTTTCTTGCTGACGAGGTTAATTACGCCGCCGGGG
TTCAGGATGCCGTAGAGCAGGGAGGCCGAGCCTTTCAACACTTCAACATGATCGATGCTGGAGTCCATCG
CCAGGCCCTGGTTGCTGCGCACGCCGTCGATAAACACCGAGCCGTCGCTGTTCGAACCAAACCCGCGTTT
GACAAAGCCGTCCTCGATGCCGCCGAGGGTATTACTCTGCGCGACGCCGCTGACGAACTTCATCGCGTCG
TTGACCGAAGTGACCGCGTAATCGTCAATCACCTGAGGTGTGACAACGCTAACGGACTGCGGAATTTCGC
TGCGCGGCGTTTTGCTGCGCGAGGCGATGGCAGAGTCATCCTGGGTATAGCTGGTTGACGAGCCGTCCGG
GTTAGCGTTGGCCACGACCGTCAGCGTGTCTTCTTTGGGCTTATCGGCCGCAAAAGCCGGGGCCCCCACG
ATGAAGGTTGAAATGATTAATAATTTTGAATTAAGAAGCGCCTGGCGAACGAAAGTAGAACCAAATGAAA
TGCGAGTCATGTTGTTTATTGTCTGTGCTGAAGCGATTTTATAATGGGAATTAAGATGATAATGACAATA
ATTAGCATTTACAATATTAACTCTGCTTACATAATTACTGGTTTTTTATCCAAAATCCTGATGATTTAGC
GGGGAATAAGCAGGAAAAGAGGGGATCGCGGGACGAGCGTCCCGCGTGAATGCGAAGGGGGTTATCCGAC
TTCCGGCAGCAGGCCAACGGCAATCAGACCCTGAATCACGATAACCGCGATACCGCAGGCGAAGACCAGC
GCGAGCAGGGGTTTGCCGCCCGCAACTCGCCAGGCTGCATCGACGTGCTGCTTACGGCTCTGCCACACCA
GCATGGAAGGCACCAGCAGGGCAAGCACCGCCAGCGCAACGCCCGCATAGCCCAGCGCCATCACAAAGCC
CTGCGGGTAAAACAGCGCAAAGACCAGCGGCGGCAGGAAGGTCATCAGCCCGGTTTGCAGGCGGCCAGAA
GCCTTGCGGTTGCGGGCAAAGAGGTCACCCAGGTAGTCGAACAGCCCCAGGGAAACCCCAAGGAACGACG
TGGCTAGCGCGAAATCGGCAAACAGATGCACCGCCAGCTCCACGTGCGGGGTGGCCACAACCTGACGAAC
AACCTGCAGGAACCCGTTAAGTCCCGAGTGTTCGGCCATCAGCCCGGTAAAGGTAGCGGAGTCAATCGCG
CCGAGGGTGGCGAGCTGCCAGAAGATATAGGCCACCAGCGGAATGGCGCTGCCGACGATAAACACCCAGC
GCAGCTTACGAATATTGCCGTTCATGTAGCTAACGATGCTCGGCACGCTGCCGTGGAAGCCAAAAGAGGT
GAAAATTACCGGAATAGCGGAGAGCGCCAGCCCTTTTTCAATCGGCATCGTCAGCAGGTTGGTATGATGA
ATATGCGGCATCATCAGCGCCAGCATCACCACCAGTAAAATGATTTTGGCGCTAAACAACACGCGGTTAA
ACATGTCCACCATGTGAGTGCCGACGCAGACAATCCCGCCCGCGACCAGGGTAAACATTAATACGCCGGA
GGTGGCTGAAATTGAGGTCGAAAGCCATTGACTCAGGCTTGCGGCCAGCAGTTCACCCGCCCCGCTGATG
TAGGCCGCCGTAAGAGCGTACATCAGGAACAGCATGCTAAAACCGGTTAACCACTGCCCGGGGCGACCAA
GATAGCGCCGGGCGAGGGTGCCAAGGCCGGTGTCCGCAGAGACGTGCTGATAAACTTCAACCAGCAGCAG
CGCGGTATAACACATCAATGCCCAAAGGCCGACGAGCATCAGCAGCGTGACGCCAAAACCTACCCCCGCC
GAAGCCAGCGGCATCGCCAGCATTCCTGCGCCAATTGTGGTTCCCGCCACGATGAAAACACTGCCAAGAG
TCCTGTTCTTCACGCTTCCCTCTGAATTTACGAAGAGCTGTATGCAATTATGCCGCGCAGGGTAAGGGAA
AATCTCAGGTGCGTCAAATGAGGATTACGGTGTGTGTATCGTTATGTTTACAATCCAAATGGAGTTTAAG
TGACGTTGTCACGTAATAAAATTAAACCAATGAGCGCTTGCCATGCCGGGGAGAATTAAGGCTTTATTAA
TATAAATAGTAATAATAACTAATCTCTTTCTCATGGAGAGCATCAATCAATGAAAGCAAATTTTGTCCTG
ACAGGGTTACTGCTCGCTTCGGCAGGCTGCGGTGCAACAACGTATCCCATCACGGTTACCGACATGGATA
ACCAGCGCATTACTATCAAAAAAGAACCGCAGCACGTCATTTTGCAGGACGGACGCGACATTCTTTCCCT
CGCACTGCTCGACCGCGAAGATCCGTTCAAGCGCGTCGTGGCCTGGAATAACCTGCCGAAAAAGCAGGAT
ACCCAAACCTGGGACGTACTGAAGCGCAAATGGCCAGAGGCCACGAAGATTATTGATATGGGCTTTAGCG
ATCAGGGCGAGGTTAACCTTGAGAGCGTGCTGGCCCAGCAGCCGGACATCATGATTGCGCAACTGCGAGC
CAAGCCCGCGCTCGAGCAAACCGGCGTCATTAAGTCACTTAAGAAACTGAATATTCCCGTAGTGTTTGTT
GATTATGAGCTGCACCCGGTGGAAAACACCGCCAACAGCGTGAAGCTGCTCGGCACCGTGCTTAATCAGG
AAAAACGAGCGAAAGAGTACACCGATTATTATCAGCAGCACCTGACCCATATCCAGCAGGTTACCGCCGA
CGTTAAAAATAAACCGACCGTATTTATTGAGCCGATTGCCGGCAACACCGAAAACTGCTGTTTCACCCAC
GGGCATAACGGTTGGGGGGCGCTGGTCGAAGCCGTAGGCGGGAAGAATATTGGCTCTACGCTGCTGCCGG
GCAGCGCAGGATTTGTGTCGATGGAGCAGATAATCGCCATGAAGCCTGACGTCTATATTATGTCTGGCTC
CAAACGCCCGAACCCAAGCGTACTGCCGTTTGGCTATGGCGGCACGCCGCAGGAAGTGAATGCGACCTTT
GATAAGCTGCTGGCTCGTACCACGTTCCAGAGCATTGAGCCGGTAAAAGAGGGCAAAGTGTATGGCGTTT
ACCACCACTTCTATAATCACCCGTATAACATCATCGGGATGGAGATTTTAGCCAAAGACCTGTATCCGCA
AAAATTGCAGGATCTTGACCCTACGGCGGATTACCACCAGATAATTACGCAGTTTACGCAGATTCCTGAC
GATCCGATTCTGTTGAGCTATTCGTATAAGAAACCGTGATTTCAAGAACCGCAGGCATCCCTCCGCCGCT
TTCCGTGCTTTGTGGACTTCATTAAAGTGCGGAATCAAAAGTAAAAAACCCGCCAAAAGGCGGGTTTGAA
AGGCTTTCACGATGACTTCGTTAAATAGACGTCCGGCGGTAATCGCGGTATTCCGGCTGCCAGAAGTTCT
CATCAATCGCCTGCTTCAGGGCTTCGGCAGAGGTCACCACCGCCACGCCTTGCTGCTGGGCAATTTTCGC
CACCGCAAAAGCGATCGCACGGGACACTTTCTGGATATCCTTCAGCTCAGGCAGCACCATGCCTTCACCG
TCGTTCAGCAGCGGAGAGTGCTGCGCCAGGGACTCGCTGGCCGCCATCAGCATTTCGTCGGTAATGCGTG
ACGCACCGGAGGCAATCACCCCCAGGCCAATGCCCGGGAAGATGTAGGCGTTGTTACACTGGGCGATAGG
ATAGGTTTTGTCTTTCCAGCTCACCGGCGCAAACGGGCTGCCGGTGGCCACCAGCGCGGCGCCGTCGGTC
CAGGTGATGATATCCTGCGGAGTTGCTTCCACGCGGGAGGTTGGGTTGGACAGCGGCATCACGATTGGGC
GGGCACAGTGCTTGTGCATTTCGCGGATGATCTCTTCGGTGAACAGGCCGGTCTGGCCAGAAACGCCGAT
AAGAATATTTGGCTTCGCGTTACGCACCACGTCCAGCAGCGAAATCGCTTCGTTTTCCAGATCCCACGCA
GACAGGCTTTCGCGACTCTGCACCAGTTTAGTCTGGAAGGAGAGCAGGTTAGGCATGTTGTCGGTCAGCA
GGCCGAAGCGGTCGACCATGAACACGTTACTGCGGGCGGCTTCTTCGCTCAGCCCTTCGCGCTGCATCTG
AGCGATGATTTGCTCGGCGATGCCACAGCCTGCAGAGCCTGCGCCCAGGAAGACGATTTTCTGCTGGTTG
AGCTGGCTGCCTGCCGCACGGCTGGCGGCGATCAGCGTGCCGACGGTTACCGCCGCGGTGCCCTGAATGT
CGTCGTTAAACGAACAGATTTCGTCCCGGTAACGGGTCAGCAGCGGCATGGCGTTTTTCTGCGCGAAGTC
TTCGAACTGCAGCAGCACGTCCGGCCAGCGGTGGCGCACGGCCTGAATAAATTCATCCACGAATTCGTAG
TAGTCGTCGCCGGTAATACGCGGGTGGCGAGAGCCCATATACAGCGGGTCATTCAGCAGTTGCTGATTAT
TGGTCCCTACGTCCAGCACCACCGGCAGGGTGTAAGCCGGGCTGATGCCGCCACAGGCGGTGTAGAGCGA
AAGCTTACCGATCGGAATGCCCATGCCGCCGATGCCCTGATCGCCGAGGCCGAGAATACGCTCGCCGTCG
GTCACCACGATCACTTTAATGTTGTGGTTAGGCACGTTCTGCAGAATATCGTCCATGTGGTGACGATTTT
CATAGTTGATGAACACGCCACGGGAACGACGATAAATTTCGGAGAAGCGTTCGCAGGCCGCGCCGACGGT
CGGGGTGTAAATCACCGGCATCATCTCTTCCAGATGATTTTCAACCAGGCGGTAGAACAGCGTTTCGTTG
GTGTCCTGAATGTTGCGCAGGTAGATGTGCTTGTCGATTTCGGTTTTGAAGCCCTGGTATTGGATCCAGG
CGCGTTCCGCTTGTTCTTCGATGGTTTCAACCACTTCCGGCAGCAGGCCAAGCAGGTTGAAGTTGCGGCG
CTCTTCGATGCTAAAAGCGCTGCCTTTATTCAGCAGGGGGAATTCAAGTAAAACGGGTCCGGCGTAAGGG
ATGTAAAGCGAACGATGTTTTTTAGGTTTGATGTCCATGTGCATACTCTTTTTTCGACGTAACGTCTTGC
CAATAAGGCTCATTCGGTGAGTTGTCGCGCGATATTATGGCACAGCGGTTTGGCATCTGACACAGCCAGA
CTAAGAACTTTGGTTACACAAGTCCCCCAAATCATCAGGAATTTTGTTTCAGCGCGTTCTCCGAGTGTGT
TTAAATAGCTAAACCAGTTTAGCAAATTTTAGCTTGAGAATGGAGATACCATGAGCGTACAGGTTTGGGT
TCTTGGAGACGCGGTTGTCGACCTGCTTCCGGACGGCAACGGCCGACTATTGCAATGCCCGGGTGGCGCG
CCGGCCAACGTCGCCGTAGGCATTGCTCGCCTCGGCGGCAGCAGCGGATTTATCGGCCGCGTAGGGGACG
ATCCCTTTGGTCGTTTTATGCGGCAAACCCTTAAAGACGAAAACGTAAACATCGATTTTATGCGTCTGGA
TGCAGACCATAGAACCTCCACCGTGGTGGTCGATCTTGACGAGCACGGCGAACGAACGTTCACCTTCATG
GTTCGCCCCGGTGCGGATTTATTCCTTGAATCGGGCGATATCCCGTCCTTCAGGCACCACCAGTGGCTGC
ACGTCTGCTCGATAGCCCTTAGCGCAGAGCCCAGCCGAAGCACCACGTTTTCAGCGATGGAGCAGATTAA
AAAAGCCGGCGGCCAGGTGAGCTTTGACCCCAATATCCGCACCGATCTGTGGCACAACGCCGCCGAGCTT
CAGGCATGCCTGATCAGAGCCTTGCTGCTGGCCGATGTCGTGAAGCTTTCCGTTGAAGAGCTGATTTTTA
TCAGCGGCAAAGCTGACCTTCGGGAAGGTATTACCGAGCTGGCCGGTCGCTATCAGATGAGCCTCCTGCT
GGTGACGCAGGGCAAGGATGGCGTGCTGGTCTACTACCGGGGGGAAATCTATCACTTTGACGCCAGGCCC
GTAGTTTGCGTGGACACCACCGGCGCGGGTGATGCCTTCGTCGCCGGGCTGCTCAGCGGCCTGGCGGCTC
AGGGATTACCCGAAAGCGAACGGCAGCTGGCCGAGATTGTCGCTCAGGCGCAGCTTTGCGGCGCGCTGGC
GACGACGGCGAAAGGCGCGATGACCGCCTTACCGCGTCGCGAGGAAGTCGAGCAGTCGCTGTAGCCGGGT
AAAATATATTCTGATTGTCGTGCCTGTCACATTTACTAAATCGGTTTAGCCAAATTCATTGCTTTCAGCA
TTCGGGCCTGGTTACCCTTTTTTGACTAAACCGGTTTAGCAAAATAACTGACATTAGCCTCTCAGGGACA
CGACGAACATGTATCAGAAAAGCAAACTGGCGGTGATGATAGCGCTGCTGGTCGGCACGGCCTCCGTACA
GGCCGCCACGGATTTAAGCAGCATCGAATCACGCCTTGCGGCGATGGAACAGCGATTACAGGATGCGGAA
AGCCGCGCACAGGCGGCCGAGAAACGCGCAACCGTGGCTGAAAACAAAGCTCAACAGCTCGCTTCTCAGC
AGCAACAAACTCAGGCGACGACCAAAGAAGTTGCTGAACGCACCGCCAGGCTGGAATCTAAAGCGGATAA
ACAAAATGGCTTTGAGTTCCACGGGTACGCGCGTTCAGGCCTGCTAATGAACGATTCTGCTTCCAGCAGC
AAAAGCGGCCCTTATTTAACCCCCGCAGGGGAAACCGGCGGCGCGGTAGGGCGCCTGGGTAACGAAGCGG
ATACCTACGTTGAGCTAAATCTGGAGCATCGCCAGACGCTCGACAACGGCACAACCACCCGCTTTAAGGC
CATGCTGGCTGACGGGCAAAAAACCTATAACGACTGGTCGGCAGACTCAAGCGACCTGAACATTCGCCAG
GCTTTTGCCGAGCTGGGCAACCTGCCCGGTTTCGACGGCCCGCTTAAAGGCAGTACCTGGTGGGCAGGTA
AGCGCTTTGACCGGGACAACTTCGACATTCACTGGCTCGACTCGGACGTGGTGTTCCTCGCGGGTACCGG
CGGCGGCGTGTATGACGTGAAATGGAATGACGGCCTGCGCAGTAACTTTGCGGTCTATGGCCGTAACTTC
GGCAACCTCGAGGACACCGGCAACACCGTCCAGAACTATATGCTGACCATGAATCACTTTGCCGGGCCGT
TCCAGCTGATGGTGACGGGGCTGCGGGCGAAAGACAACGACGACCGCAAAGATGCAAACGGCGATCTGAT
TCAAAAAGAAGCGGCGAATACCGGCGTGCATACCCTGGTGGGGCTGCATAATGACAGCTTCTACGGCCTG
CGCGAAGGTAGCGCCAAAACCGCGCTGCTTTACGGCCACGGCCTTGGGGCAGAGGTGAAGGGCATTGGCT
CAGACGGCGCGCTGCTGTCGGAGGCAAATACCTGGCGCTTTGCGAGCTTTGGCGTGACGCCTATTGGCGG
CGGCTGGCATATTGCCCCGGCATTGCTGGCACAAAGCAGTAAAGATCGCTACGTGAAGGGCGACAGCTAT
CAGTGGGCGACGGTCAACGCGCGGCTTATTAAAGAGGTGACGCAAAACTTTGCCCTGGCCTTCGAGGGCA
GCTATCAGTACATGGATCTTAAACCTGAAGGTTACAAAGACCGCAACGCGGTCAACGGCAGCTTCTACAA
GCTTACTTTCGCCCCAACGCTGAAGGCCGGCAGCATCGGCGACTTCTTCAGCCGCCCTGAACTGCGCCTG
TTTGCAACCTGGATGGACTGGAGCAGCAAGCTGGACAAATACGCCGGCAATGACGCCTTCGGCAGCAGCG
GCTTTAACGCCGGCGGAGAATGGAACTTTGGCGTTCAGATGGAAACCTGGTTTTAACGAACTTGCCTCCC
GCCGCGGCGGGAGAGCCACGAAATAACAATAAAGCGTTTAAGAGGTGTCTATGGATTTCAATCACATTGC
CCGCGAGCTGATTCCGCTGCTGGGCGGTAAAGAAAACATCGCCAGTGCGGCACACTGCGCCACCCGGCTG
CGGCTGGTGCTGGTTGACGATGCGCTCGCAGACCAGCAGGCGATCGGCAAAATTGACGGGGTGAAGGGGT
GTTTTCGCAACGCAGGGCAGATGCAGGTCATCTTCGGCACCGGCGTGGTCAACAAGGTGTATGCCGCGTT
TATTCAGGCCGCAGGGATCGCGGAGTCCAGCAAGTCAGAGGCGGCAAATCTGGCGGCGAAAAAGCTGAAC
CCGTTCCAGCGCATAGCGCGTTTGCTGTCGAACATTTTTGTTCCCATCATCCCGGCCATTGTAGCCTCTG
GTTTGCTGATGGGGCTGCTGGGGATGGTGAAAACCTACGGCTGGGTTAGCCCGGACAACGCGCTCTATAT
CATGCTGGATATGTGCAGCTCCGCCGCGTTTATTATCCTGCCTATTCTGATTGGCTTTACGGCCGCCCGC
GAATTCGGCGGCAACCCTTATCTGGGCGCGACGCTGGGCGGGATTTTAACGCACCCGGCGTTAACCAACG
CCTGGGGCGTGGCCGCCGGGTTCCACACCATGAACTTCTTCGGGCTGGAAGTGGCGATGATTGGCTACCA
GGGCACGGTCTTCCCGGTGCTGCTGGCGGTGTGGTTTATGAGTATTGTTGAAAAACAGCTCCGCCGCGTT
ATTCCCGATGCGTTAGACCTGATCCTGACCCCGTTCCTCACCGTCATTATTTCCGGTTTTATTGCGCTGC
TGATCATCGGCCCGGCCGGACGGGCGCTGGGTGACGGCATCTCGCTGGTACTCAGCACGCTCATAGCTCA
TGCGGGCTGGCTCGCCGGTTTGCTCTTTGGCGGGCTGTATTCGGTGATTGTGATAACGGGCATCCACCAC
AGCTTCCACGCCATTGAGGCCGGGCTGCTGGGCAACCCGGCTATTGGCGTCAACTTCCTTCTGCCAATCT
GGGCAATGGCGAACGTCGCGCAGGGCGGTGCCTGCCTGGCGGTGTGGTTTAAAACCCGGGACGCGAAAAT
CAAGGCCATCACGCTGCCCTCGGCGTTTTCGGCCATGTTAGGCATTACCGAGGCGGCCATCTTCGGTATC
AACCTTCGCTTTGTTAAACCCTTTATTGCAGCGCTTATCGGTGGCGCCGCGGGCGGGGCCTGGGTGGTCT
CCGTGCATGTCTACATGACGGCTGTGGGCTTAACCGCGCTGCCGGGCATGGCCATCGTGCAGGCCAGTTC
GCTGGTGAACTACATTATCGGCATGGTTATCGCCTTTGGCGTGGCGTTTGCTCTCTCGCTGCTGCTGAAA
TACAAAGCGGAGTCTGAATAATGACGTTAGCTTCCCGCCTGCCCGCCATCTTACAGGCGGTAATGAAAGG
CCTGCCAAAGGCCCTGCAGGATACCCACTACCCGCAGTGGCACCACGCCCCGGTGACCGGGTTAATGAAC
GATCCCAACGGATTCACCTGGTTTGCCGGGCGCTGGCACCTGTTTTATCAGTGGAACCCGCTGGCGGCCG
ACCACAAGTACAAGTGCTGGGGCCACTGGAGTTCGGCAGATTTAGTGCAGTGGCGGCACGAGCCGCTGGC
GCTGATGCCGGATGAAGATTACGACCGCAACGGCTGCTACTCAGGCAGCGCCGTTGATAACGCAGGCAGG
CTGACGCTGTGCTACACCGGCAACGTTAAGTTTGACGACGGCAGCCGCACGGCCTGGCAGTGCCTCGCCG
TAGAAAACAGCGACGGCGGTTTTGACAAAGTGGGCCCGGTTTTGCCGCTGCCTGCGGGCTACAGCGGCCA
CGTGCGTGACCCGAAGGTCTGGCAGCACGAAGGCGTCTGGTACATGGTGCTGGGCGCTCAGGATCTGCAC
AAGCAAGGCAAGGTTTTGCTGTTTTCCTCTGCCAACCTGCATGACTGGGAGAGCAGGGGGGAAATCGCCG
GTCACGGCGTCAACGGGCTTACGGATGCAGGCTATATGTGGGAATGCCCCGATCTTTTCCCGCTGGACGG
TAAACACCTGCTGCTGTGCTGCCCACAGGGGCTTGCCCGCCGGGCTGAACGTTTTCTTAACGTTTACCCG
GCGGCATATCTGGTCGGCGACTTTGATTACGCTTCGGCCAAATTTAACCACGGCGAGCTGAACGAGCTGG
ACGCCGGCTTTGAGTTTTACGCCCCGCAAACGGCGCTGGCTCCGGACGGACGGCGTTTGCTTGTTGGCTG
GATGGGCGTACCGGATGGGGAAGAGATGCTGCAGCCAACGCGGGAGCATGGCTGGATCCACCAGATGACC
TGCCTGCGGGAGCTGACGCTTAAAAACGGCAAGCTTTATCAACAGCCGATTGCGGAACTGGCTCAGCTTC
GCGAAGCAGAACAGCGCTGGCAGGGCGAAGCCAGCCTGGCACCGGGGCTGGAGGCAAAACGTCTTGAGCT
ACAGATAGAGCTGAGCGGCGAGCTGGGCATCCATTTTGGCGGCGGCCTGACGCTAGAAGTTACCGGGCAG
GGCATTACGCTTCAGCGTCCGGGCCTGGCGACGGGTGAGCCACTATACCGCTACTGGCACGGCAAGGTTT
CTTCCCTGCAGATCCTCTGCGACAGCTCGAGCGTAGAGATTTTTATCAATCACGGGGAAGGCGTGATGAG
CAGCCGCTATTTTCCACAATCTTCAGAGCGGCTCTCTTTCAACGGTGAGTCGGAGGTCACGTTGCGCTAC
TGGTCGCTGCGTTCCTGCATGATAGAATGAGGGTTTGGACTAACTGCCACGGTTGCGCTGTGAAAAAAAC
CAAACGCGTCACGATTAAAGATATTGCCGAACTGGCGGGCGTTTCAAAGGCGACCGCCAGCCTGGTGCTC
AATGGACGAGGCAAAGAGCTGAGGGTGGCGCAGGCTACCCGCGAGCGCATCATGACGATTGCGCAACAGC
AGCACTACCAGCCGAGCATTCACGCGCGTTCGCTGCGCGACGATCGCAGCCACACCATTGGTCTCGTGGT
GCCGGAGATAACCAACTACGGCTTCGCCGTTTTCTCCCACGAGCTGGAAATGCTCTGCCGCGAGGCGGGC
GTTCAGCTGCTTATCTCCTGCACGGATGAAAACCCGGGGCAGGAAAACATGGTGGTCAGCAATATGATTG
CGCGCCAGGTAGACGGCCTGATTGTTGCTTCGAGCATGCTGAGTGCGGTGGATTACCACAAGCTGAGCGA
ACAGCTGCCGGTGGTTCTGTTCGACAGGCACATGAACGACACCACGCTGCCTCTGGTTATCACCGATTCT
GTGCAACCTACCGCCGAACTGATTGAGCCTATTGCCCGCCAACATGCGGATGAATTTTACTTTCTGGGCG
GGCAGTCAAGATTATCGCCAACGAGGGATCGCCTGGAAGGATTCACTCAGGGACTTACCCGCGCAGGCGT
TGCGTTGCGCCCGGAGTGGATTATTCACGGCAGCTACCATCCGAGTGCCGGCTATGAGTCTTTTGCCGCA
CTTTGCGCGCAGCTTGGCCGCCCGCCAAAGGCGCTGTTCACCGCCGCCTGCGGCCTGCTTGAAGGCGTGC
TGCGCTACATGAGCCAGCACAACCTGCTGGAAAGCGATATCCATCTGGCAAGCTTTGACGATCACTATCT
CTACGACTCGCTGTCGGTGCGAATCGACACCATTCAGCAGGATAACCGCCAGCTGGCTTTTCATTGCTAT
GAGCTGATTAGCAACCTGATTGACGGGCAGTCGCCGGAGCCTTTGCAGCGCTATCTTCCGGCCAAAATAG
TGCGCCGACACCCATAAACCACGCGGTTCATCGTCCACCAGCGCTACTGATGGCCAGGAAACCATAAGCC
AAACCGGGTTACGCCAGCCTGACTTTCAACCCGGCAGCGGCCCTGATGCAGCTGCATGATGGAGTTAACG
ATGGATAACCCAAGCCCGCTCGAGTGCGCCGAGTCGTTACGGGAAGGATCCGCGCGGTAAAAACGATCGA
AAATCCTTTCCTGATGCGCAGGGGAAATCGTCTCTCCGCGGTTAATCACCTCGATAGACAGACCTTTATC
TGCTGGCGTCGCCTCAATGAGAATCTCGCTACCAGGCTGTGCAAAGCGCACCGCGTTAGAAAGCAGGTTC
GCCAGAGCGCGGCGCAGCAGCAGGGCATCGGCATATACCGTTCCGCTGGCGCGAATTTGAATCGTTACGT
CACGGTCGGCGGCCAGGTCCTCAAAATACTCACCGATACGATGGACCTCTTCGGCAACCTCAATATGAAG
CCGCTGGATCTCCTGGTCAGGCTGCTCCGCCTGGGCCAGAAACAGCATGTTGTCGATCATCCGCGACATG
CGCTGCAGCTCTTCAAAATTCGAGCCCAGCAGCCGCTGGTAATAAGCGTTGTCCCTCGCGGTGCCCAGGC
CGACTTCCGTCTGGCCGAGCAGGGTGGTTATCGGCGTGCGCAGGTCGTGGGCCATATCGGCGCTGACCTG
TTTTAACTGCTGGAACCCGCGTTCCAGGCGTTCGAGCATGGCATTAATCTGGTCGATCAGCGTATCAAGT
TCGGTCGGAACATCCTGCTTATCAAGCCGTGAAGAGAGCGTTTTGGTGCCGATTTTTGCCGTGCGGTCGG
CCAGCCTGCGCAAAGGGGAAATGCCACGACGGGCAAAAATCACCGCCAGCACAACGGAGATTGCCGCCAT
CATCGAGGCAAAGAGAATAATCTTGTTGCGGTACTCTTCCAGGATATGAGTTCTGTCGCTCAGTACGCGC
GCCGAGATAATCTCCAGCGGTGGTAAATCGTTGGCAGAAGGGCTAATCGCGGCCATATACACCATCGGCG
TGCCGTCCGCGTTATTGGCGTGATGCACGGCCTCAAGCGTCAGCCGCTGGTTGGCAGCAACTGCCGTAAC
GCCGGGAATCGCGCGCTGCATGGGGTTCACTTCCAGCAGCGTAGCGCCGCCCACATAGCGGATCACCAGC
AACGATTCGGTATTGCCCAGCATATTGGCAAACAAATGGGGCTTTTCGCGGATCAGCTGCCGCGCGTCAA
GATCCCTCAGCAGCGTGCTGATCTGGTCCACGCGGGAAACCAGCGCGGCATCGTCGCGTATCGACAGCTG
CTGGCGGAGGGCGTAATAAAGCACGCTGCCCATCACGGTAAAAGCAACGAACGAGAACGCCGCCAGCAGG
ACGGCCAGGCGAAAGGTCAGCGAGACGCGCTTCATGACTCTTGCTCGCAGCGGTAGCCCACGCCGTGCAC
GGTATGGATCAGCCGCACAGGAAAGGGATCGTCCACTTTTTGCCGCAGCCTGCGCACCGCGACGTCCACA
ACGTTGGTGTCGCTATCGAAGTTCATATCCCAGACGCGGGAAGCCAGAAACGTTCTCGACAAAACCTGTC
CCGGATGCTGCAGAAAGCACACCAGCAGCTTGAACTCTTTGTTGGTCAAGGTGATGCGTTTACCTTCTCG
CTCGCAGCGGAACTTCGCAACGTCCACCACCAGATCCGCCAGCGACAGCACTTCTTCGGCTTCAGCCAGC
GGCTGGCCACGGCGTAAAATAATGCGGATCCTTGCCAGCAGTTCGGCAAAGGAGAAAGGTTTCACCAGGT
ACTCATCGGCGCCCAGCCCAAGCCCGCGTAAACGGTCTTCGAGCGTGCCGCGCGCGCTGAGAAACAGCAC
CGGCGTCTGGCTGTGGGCGCGTAAACGCTCCATCACCGTCCAGCCGTTCATTTCCGGCAGCATAACGTCC
AGCAGAATCAGGTCATAACTTTCTTCCCGCGCCAGATGCAGGCCGTCGATGCCGTTGGCCGCCCAGTCCG
CGGTATAGCCCGCTTCGTTCAGCCCGCTGACCAGATAGGAGGCGGTTTTGGCTTCGTCTTCAATGATGAG
GATTTTCAAACGGCGGGATCCTGTTAAAAGGAGAGAAAAGGGCGTGCAGGGCGCCCCAGTCTCGTCAGTA
TAAGATGCGTGAACCTTAGTATCCAGGCACGTGTGCGGCTTTCATGATCAGGTTAGCGACCGCTTCTGGC
TGAGAAATCAGCGACACGTGGCTGGACTTCAGCTCAATGGTCTGAGCGTGCATACGCTTCGCCATGAAAC
GCTCCAGATCCGGGTTAATGGTGCGGTCTTCGGTAGAGACCGCATACCAGGTTGGTTTGTTGTGCCAGGC
GGCAACCGTGGTTTTTGCCGTGGTGATGGCTTTACCGATCGGCTGCTGTACTGCGTAATACGCTTCGGCT
TCTTTCACCGGCAGGTCACCGGCGAAATCATGCACAAACGCAGACTCGCTCAGCGCACCGTAGCCTTCAT
CGCTCCACTTCAGGCCAGCAGAAGCCGGAGCCGCAGGGTATTTTTTGGTGAGCGCCGGGTAGTCTTCACC
CGCTTCTGGCGCGCGGGCGGCGATATACACCAGGCCTTTAACTTCAGGCTCATCGCCAGCCTGACTAATG
ACCATGCCGCCGTAAGAGTGTGCCACCAGAATAACCGGGCCGTCTTGCTGCGCCAGCGTGCGTTTCACTG
CGGCAACATCGTTATCCAGAGAGGTAGTTGGGTTCTGTACCGCAGTCACGTGCAGGCCTTTGGCCTGCAG
CCGCGGGATAACTTTGCCCCAGCTAGAGCCATCGGCAAACAGGCCGTGCACCAGCACGATATTCTTCACT
TCCTGGGGGGCTGGCGTGGTGTCGGCATGAGCGACGGAGCTGCCCAGCGCGGCAAGCACGAGAGAGGCGA
TAGCAGAGAGATGGCTTAATTTCATGGTGTATCCTCAGGATTCAACAAAGGGGGTCACGGCTAATTTAGC
GAGCGGAGGCCAACAAAGTGCTGACCTGGAAATGACAAAAAAATGACAAACGGAAAGCCAGGGCTATCAG
CCACCACGGGCTTTGTTTTCACGGGTGACCATCACGGCGAGCAACCCGGCCAGCGCAAAAGCGGCGGCAA
CATAGGGAATGGGGCGAGGCCCGGTCAGGTTTATCAGCAGGCCGCCTGTCAAAGAGCCCAGCCCGATGGC
TGCGTTAAAGACCGACACGTTGACCGAGGTTGCGGCATCGGCTCCGCCTTCCAGGCGAGAAGCTTCTTTA
AACACCAGGGTTTGCAACAGTACCGGCAATGCGCCGTAGGCCGCGCCCCACAGCGCAATGGTGATGAAGA
TGGCCGTATGGCTGACGGCTGCCGCATTAAGACAGGCAAGGCTGGCGGTGAACAGGGCGGCAACAATTCC
CAGACTTGTGCGTGGCGCACGGGCGGCAAATGGCCCGACGGCGAAGTTGGTGATAACGCCCGCTGCGCCA
TAAACCAGCAGCAGCATGCTGATTTGCCCGCCGCTCTGGCCGGCCATTTGCTCAAGGAACGGCGTAATGT
AGGTGTAGGCCAGGAAGTTAGCGGTGACCACCAGCGCGGTGATGCCGAAAATACCCAGCAAGGCGCCACT
TTTAAACACCGCGGAAATAGCCCCGCGTTTGGCAGATTTGGCGATCCTCACCGCAGGAACTGACCAGGCG
ATAAGCGTGAAAACCACCAGGCACAAGATACACAGCGCGGCGAACACGGAACGCCAGCCGTAGAAATCAC
CCAGCATGGTGCCCGCAGGCACGCCCAGCACCGTTGCCAGAGAAACACCGCCAAAAACAACCGACGTTGC
CCGCACGGCATTGCGTGAAGCCACCAGATGCACGGCGGTGACCACGGCGGTTGACCAAAATACGCCGATA
GCCGCAGCCACCAGAATACGGCCAATGAATACCACAAAGTAATCCGTTGCCAGCCAGGTAATCAGGTTCC
CGGCAAAGCAGGCGGCCAGCAGGCCAGCCATCAGCGTTTTGCGGTTAATGTGCCCCAGCAGCCCGGTGAG
CGGGGCGGCGGTGAGGGCCACCATAAAAGCAAAAATGGTGACCAGATAACCGGCCACGCCCAGAGAAACG
TTGAGTCCGGCGGCCATGCCCGGCAGTACGCCAACCGGCATCAGCTCGGTGCTGACAAAGGTGAAACAGC
CGAGGCTGAGCGCCAGCACCGCCGCGATACTGCGGGCCCGGGACACATGCGCGCCATGCGGCGCAGCAAT
ATTTGTACTGCTTGATTGCATAAAACCATCCTGAAAAGGTGAACAGATCGAAATGACGAGCAAATTGTGG
CGTCGCGAAGGGCAGAATGCGATAGCATGAAAGGCATAAGACTTATGACCCGGAGTCACCAATGAGAGCA
TTAAGTTCGCAGTTGCTGGAAGGCGTGGACGTGATGGCGGCGGTTGTCGATACCCTGAGTTTTGGCGCTG
CCGCAGAGATGCTGGATATGTCGCAGTCCGGCGTGAGCAGGGCGATTGCCCGCCTTGAAACAAGGCTTGG
GATCCGCGTATTTGAGAGAACCACGCGTTCGGTCAGGCTGACCGATGAAGGGCGTGAGTTCTACGAACAG
GTAATGCCGCTGATTGCCGCCCTGGCCGACGTTACCGGCGAGGCCGCAGGGGGCAGGCAAAAAATTCGGG
GCAGGCTGAGGGTTAACGTTGACCCGCTGTTTGCCAGCCAGGTTTTGGGGCCGCGCCTCGGCACCTTTAT
GGATGAAAACCCCGATCTGGAAATTGAGCTGCGCAGCCGCGATGAACTGGGCGATCTTATCTCGGACGGC
TTTGACCTTGCGCTGCGCTTTGGTCATCCGCAGTCTTCGTCACTGATAGCAAGAAAGCTGTTCGACACGC
GGGTTTTTGCCATGGCCTCGCCCGAATATTTGCAGCGCTTTGGTCACCCGAAAACGCCTCAGGAGCTTCA
GAACGAGCCGCACCGCTGCATTTTATTCCGCGAGCCGCTGACGGGGAAACCGTTCGCCTGGGAGTTTCAC
CAGGGGAAAAAGAAGCTGATGATCCAGCCCAGAGGCATGCTGACGGTCAACGATGCGGAAACCGCATTCA
GCACCTGCCTGGCCGGACTCGGCGTGGTGCAGATTTTTGAACTCGGCAGCGAGGAATACGTTTCTTCGGG
GCGCCTGGTGCCGCTCTTCCCGGCGTGGTCAGATCACCGTTTTCCGCTCTACGCCTATTACCCGTCACGG
CACCACGTTCCGGCGAAAACCCGCGCCTTGCTGGACTTTGTCAGCGGGCTGGTGGGTTGAACTTCTTAGG
CAAATCAGGCAAAACGGAAATAGATATTTCGTTGGGAAGGAAAAGTGCATATGCAAATACCAGAACTCCA
TACAGAACGCTTGCTATTAAAGCCATTAGCCGCCGAAGATGCCTCACAGAAAAGAAAGAGTATGTCGTGT
GTGATAATCTGATGTCGGTAAAATTCTAATCGGAGGAAATATGCACGGACCAAATCCAATGAACAAACAT
CCAATGGAAGGATTTCCTCAGGTTTGTTTCATTAAAAATACAGTGACAAATCCAAACATAATTGTGGGTG
ATTTCACCTATTATGATGATCCTGAGGGGGCTGAGAATTTTGAACGAAATGTTCTCTATCACTTCCCATT
CATAGGCGATAAATTGGTTATTGGTAAGTTTTGCGCTATCGCAAAAGGCGTCCAGTTCATCATGAACGGC
GCTAACCACAAACTATCAGGCTTCTCTACCTTCCCGTTTTATATCTTCGGAAATGGATGGGAAAAAGCTA
TGCCGCAATCCGGCGATCTGCCCTACAAAGGCGACACGGTTATCGGGAACGATGTGTGGATAGGGTATGA
AGCACTTATCATGCCTGGCGTAAAAATTGGTAACGGCGCAATTATTTCCTCGCGATCAGTTGTCACAACT
GATGTGTCTGCCTATACAGTCGTGGGGGGGAATCCAGCAAAAGTGATAAAGAAACGATTTTCTGATGAAA
TAGTATCCGAACTGGAAAAATTAGCGTGGTGGGATTGGCCTGTAGAACGGATTACTGAATACCTCACTGC
AATAATGTCTAATGATCTTGAAGCACTTCGCAATACCGAATGAATTGGTTTACGGTTGCCATCTTATATT
TGGCAACTTCCGCTCCTCGCTCAAAGCAGCGAAACATACAGCCGCCGGGCCTTTCTGGCATTGATGCAGG
CTATCGAGGAGTCTGACGAGTAACCCCCAGGATTAACGCTCGACCAGCCACAGCAGCGGAATCACCGGCA
GGGCGAAAATGATAAGGAAAATCGTCAGCTCTTCACCCCAGCCGTAGCCCACTTTAATAACACCGATCAG
CATATTGACCGCCGTAATAAGGCACCACAGCACCGCAAAGCCTCTGGCGATAATCGCCTGGGCTGGCGGG
TAGTCCGGGGTAAAAAGTCGAATCAGCAGATAACACCCGCTGGCGAGTAAAAATCCGCTCAACAGAAAGA
GAAACGTGCGCATCAAACACTCCAGGAAATGGCCTGCGGCTTAGCTTTTGCCAGATGCAAGATAAGCCGC
AGGCAGGGGTTTTACCGTCGGGGAGTAAGCAGGTCGCCTAAGCCAATACGTTGCAAAAACTCTTTGCGGA
TGCGGTCGGCCACCGCGTTCACCACTTCGGCGCCGTCGTCGGAGGGATCAACGTGCACCCGGAACGGGCG
TTTGCCGTCCGGCGCATTCACGATGTCCACCATCGCCGCGGCCACGTCTGCTACATCTGCATCTTCCGGC
TCGCAGGTCGCCAGGCCTTTCAGCGCTTCATCCTCCAGGCCGGCCGTTGGGCCATGTTTTGTGTACGCCT
GTTCGCGTTCGGTATCCGCAGGCTTGCCGGAATGCAGGAAATGGTTGGTGCCTTTGGTAAAGGCGCCCGG
CACCAGAATCGAGCTTTCAATTCCCCAGCGGCTTAGCTCGGCGGCATAGCTCACGGCCACGGCGTCCATT
GCGGCTTTGGCGGCAAAATAAGGGGCCAGATAGGGCGGAGTGCCTCCCCTGGTACTGCTGCTGCCGACCC
AAAGCACGAGGCCCTTTCTCTGCTGGCGCAAATAAGGCAGAGCCGCCCGGTTAACGCGCTGGGTGCCCAG
CACGTTAATGTCAAACAGCTGGCTGAACTGCTCCGGCAGGAAGGCTTCAGCGGGGCCGTAGGACATATGT
CCGGCGTTATGAACCACGACGTCGAGCCTGCCGAGTTCCGCAATAATCAGCGCGATGGCCGCATTCGCAG
AATCCTGAGACTGCACGTCAAGCTCAACGGCACGGAGATCGACCTCGTGCTGCCGCGCATAATCCTTAAG
GCTTTCAACCTGAGGGGCATTGCGGCCCGCGATGTCCCGCATACTGGCGTAGACGGTATGTCCGGCATGG
GCGAGGGCGCGAGCGGATAACGCCCCAAAGCCGCTGGACGCCCCGGTTATCAGAATGATTTGCTGCATGG
TTTTCTCCAGTTTGCCGCGAAATTTAAGCAAAGCCGCCGTTGACGCGGATAACCTGAGAATTCACCCAGC
TGCCGTCCGGACCAGCCAGCGTGGCAACAATGCTGGCAATTTCGTCAGGTGTGCCGATGCGCCCGAGCGG
GGCGAGGTTGGCGATGGCCTGGATTTGCTCTTCGGTTTTACCGTTCAGGAATAGATCCGTGCCGGTTGGC
CCAGGCGCTACGGCGTTAACGGTAATATTGCGGCCGCGCAGCTCGTTGGCGAGAACGTGAACCAGGCCTT
CAACACCGGCCTTAGAGGCAATGTAAGGGCCGTATGCCGGGAAGGATTTCGCGATAACGCTGGTTGAAAG
GGCAATAATGCGGCCGCCTTCGTTCAGTGATTCGGCGGCATTAGCCAGCACCATAAACGCGCCGCGCAGG
TTTGTGTTGATGACTTTGTCAAACTCAGCGAGGCCGGCTGGCGTGATTTTCACCATCGGCATAATCCCTG
CGCTGTGCACCACTACATCGAGCTGGTTATTAACGGCTTTCGCTTCGGCAAACAGGCGAGCGACATCGCT
TTCGGATGAGACATCGGCCTGAATCGCCACGGCTTCACCGCCGCTGGCCTTAATCGCCTGCACCGTTTCA
TCGGCGCTGGCTTTGTTACCGGCATAGTTGACGATGACGGTGAAGCCGTCGCGAGCCAGTCTTTCGGCAA
TAGCCCGGCCAATCCCACGGGAAGCGCCGGTCACCAGGGCAGTTTTCTTTGCAGTTGTCATGTTGTTCTC
CAGATGCTGTGAGTGGGTCGCCCCGAGTGGGCGTGGGTGCATTGTTAATGTTTTTGAATTCGGGATAAAT
GGTGCTAATTTGATAAGATAATTCCGTTTTGGTTAATAATAGATGGATAAATTCGATACGTTGCAGCTGT
TCACCCGCATTGTTGAGCTGGGCAGTTTCAGCCAGGCCGCCGACCAGCTTGGCATCCCCAGAGCCACGGC
CAGTAATGCGATTAAAGAGCTCGAGAGCCAGCTTGGCTGCCGCCTGCTGGAACGGACTACCCGCCACGTG
CGTGCTTCCCAGGACGGCAAAGCGTATTACCAGCGCTGCGTATATATTCTGGCAGAGCTGAATGATGCAG
AGGCCGCGCTGCGACCGGTGGTCACCAGGCCTCGTGGAATTTTGCGCATCGACCTGCAGGGAACGCATGC
GTCACAGATAGTTCTTCCGCTGCTGGATGAGTTTCATCGCCGTTACCCGGACATCGAGCTGATTATCAGC
AGCGGCGACAGGCTGGTTGATCTGGTTCGTGAGGGGATCGACTGCGTGGTGCGAGCCGGTAAGCTGCAGG
ATTCTTCGCTGGTTGCGCGCCACCTGGCGGATTTGCCGCAAATTGTGTGCGCCAGCCCGGATTATCTGGC
GTCATTTGGTGTACCTGAGCATCCGGACGATCTCGAGCATCACCAGTGTGTAAACTTCTTCTCGACCACG
GGCGGCCTGAATTATCCCTTCGAATTCATCATTGATAACGAGCGGCGAGCCTTCTCGCCCAAAGGCTGGG
TGACGGTCAACGAAGCGGAAAATTATGTTATCTGCGCGCTGCGGGGCTGCGGCCTGGTTCAGATCCCGCG
TTACCACGTCGAACAGGCGCTGACTGAAGGTCGGCTGGTAGAGGTCATGGCTGACTGGCAAAGTCCGGCC
ATCGCTGTTTCTGCGGTGTATACCCAAAACCGGCAGCTTTCTCCGCGAGTACGCGTGTTTATCGACTGGT
TGAAAGAGATTTACAGCGCGAGGTTTCCTGCGGTGGGTTAGTGCCTGGCTGGCCAGGCACTGAGTACCGG
CTAAATAGGTTCAAACGGCAGGCCCAGCGAGTGAACGAACGTTTTCACCTGCGGGTACCACAGTCTGACG
CCGGCCTTGCTGTCGGCAAAGTCATGGGAGTTTTTTCCGAAGGTACCGATATCAACCATTCGGGCTCGGT
TTGCAGCCCCGGAGGCCTGGCTTGTGTAGGCGCTGAACATCTGCTGCGGCAGCGGCCGCGGCCAAAGTTC
ATCGTTATCGCCGTAGAACCAAAGCGACGGGTAACGCGCCCGTTGCCCGATACTGCCGTAGGCGTTCACC
AGGTTTTGCTGCCAGCCAGCACAGGTCTTCATGCGTAGCCCGCCGGAAAAGTTAATCACGCCCAGTACGC
CGGGGATTTGTCGGGTACTCAGCGCCATGGTCACCAGCCCGCCATCAGACTGACCGGCAACCACGATGCG
TGTGCGATCGACATACGGCAAGTTTACCAGCGCACTGAGGGCGGCGGCAGAATCTTTGGCCTCGTCAAAC
GCGTGGCGGCGAACGTCACACCCGTCGCGCGGATACTGCCCGCCTGATGCCGCAAAACCTTCCCGCATAG
GTATGGCGACCACAAACCCGCGGTGAACAAATACCGAGGCAATTTCAAGGTGACGTGAACGAGGCTGCGT
GCGGGCGTTGCCGGGATTTTTGCCGTGATTCATTAACAGCAGAGGGAAAGGACCGTTGCCCGGAGGCTTG
TAGAGCGTGGTTTGCAGCTCAACGATTTTCCCGTCAGTTTCGACCGGCAGCATCACAACCTGTTCGTTGA
GTCGGCGATCCAGCCGCATTGATGAAGCAGAAGCGTCAGGGGCAGAGCGGCAGCCGCTGAGGGTGAGGGT
GAGGAATAGCACCGAAACTGTGATGCTTTTGAGAGCCATTCCGGAGCGCTTTGGCTCCTGGGGTAAAGAC
GCTATCAGCCACTTCAAAGAACCCATCTGTCTGTCCTGGCAAAAAAATCGCGGTTGAATTACGCCGTGTC
GTCCACGGTCGGCTGTTGTTTTGCATACAGATAAACCGACGCCCGCGAAACGCCCAGATGCTGCGCCACG
GTTTCCATCGATTTACGGATATCCAGTAATCCTTCTTTTTTCAGCGTCTGCAACAGCTCAATTCTTTCCG
AAGTTTTCAGCGCGCGCGGCGTCGTCGCCAGCCCGGCAGCATACTGGTCGATTCTCAGCCTTATGGCCTC
AGAACCTACGGGTTCAATGTGCTCTTCCACCGGACCCGCGTGGGTTTCAGTGAAGCGCGACAGCATGCTT
TGCATCCCTCTGAACAAGGTCATATCCAGATTCAGGCACAGCGCGGCGACGTACTCCCCGGAGGCATCTT
TCAGCCCGATGGAGGTACTTTTTACCGGGCGACCATCGGCAAACTGGTTGGCGTAATTGGCAACCACTGC
CGGAAAATCCGGGGAGGCAATGCGAGCCAGCCCCATTTCGGTTGCGGCCTGGCCGACTTTTCGGCCCGAC
AGATTGTTATGTATGGAGAGAATAGAGTGTTGCGGCTGTTGCAGGTCATGCACTACCACCTCACAAAACG
GCGCGAAGGTCTCGCTTATCCCCTGGGCAATATTGTCGAGCTGCTCTAGCAGGGTATTGTCTGCTGGTTT
TGTCACGCTATTCTCTCCTGATGTTTAACGCTGTGCGGCCCTGGCGAGTAACTCGCCGTAGCGGCTGATG
TCGACGTTACCGCCGCTAAGGATGATGCCCACACGCTTGCCGCGAAGGCTCTCTTTCATCCCGCGTGCGG
CAGCAAAACCAAGGCAACCCGTCGGCTCGACGACCATTTTCATGCGCTCGGCGAAAAACTTCATCGAGTC
GATCAGTTCGTCATCGCTGGCGGTAAAGATATCGTCCACGTTCTGGCGAATCATCTCGAAGGTATAGTCG
CCCAGGAAGGTGGTCTGCGCGCCGTCTGCTATCGTTTTTGGCGTATCGATGCGCACAATCTTACCGCGTC
GGAAGGACTGTTGCGCGTCATTCCCCGCCTCCGGCTCAACGCCATAAACCTTACAGTGGGGAGAAAGCCT
GCGTGCCGCCAGCGAGCAGCCGGAAATTAAGCCACCGCCCCCCAGGCAGACAAACAGCGCGTCCAGTTCG
CCGACCTCGTCAAACAGCTCTTTTGCCGCCGTCCCCTGGCCCGCAATCACGTGTGGATGATCGTAAGGAG
GGATCAGGGTCAGGCCGTATTTCTCAGCCAGATCGTTGCCGATCTGCTGGCGATCTTCGGTGTAGCGGTT
ATAGAGAATGACTTTCCCGCCGTATTCACGCGTCGCGGCTATTTTGGCCGCCGGGGCATCTTCCGGCATC
ACGATAGTGGCCGGAATACCCAACAGCCTGGCGGCCAGCGCAATCGCCTGGGCGTGGTTCCCGGAGGAGA
AGGCCACCACGCCAGCTTCTTTCTGCGCGGGCGTGAACTGGGCGAGGGCGTTCATTGCGCCGCGAAACTT
AAAAGCGCCCATGCGCTGGTAATTTTCACATTTGAAAAAGACTTCTGCGCCAAACTCTTCATTCACGGTG
CGGGAAGTCATCACCGGCGTGCGGTTGGCATGGTCTTTAATACGCTGAGCTGCGGCCACCACATCGTCAT
AAACGGGAAGAACTAGTTCACTCATTATGCCTCCTTCAATCGGTTGTCTTATTCAGAGAGCGCCACGGCT
TCAACTTCAAGCGCTGCGCCGTAATGGAGCTGTGAAACGCCGGCTACCGCGCGGGAAGGGCGATGCTCGC
CAATCCACTCCGCGTAGATTTTGTTAAATAGCGGCCAGAGATTGATATCCGTGATGTACACCCGCACGGA
AACAAGGTGCTGCTTTGTTACGCCCGCGCAGCCGAGGCAGGATTCTATGTTCTGCAGCACCAGCCGGGCC
TGCTCCTCAAAAGGCGCATCGCAGCGTGGGCTGCCGTCAGCGGCAACGGGTAGCTGCCCGGAAATAAACA
CCAATCCGCCTGCGGTAGTGGTGTGCGAATAGTGCCCGACGGGAGCAGGCACGTGCTCGATATTGCGCAG
CGTGATATCCGGGGTCATATTTTCTCTCAAGCGCGTTCAGATTTAGACAAATAATCTATATCTGGACTAA
ATGTTGATCAAGTAGTTTTCAACATGGAAAGCAGCAAGGGAGGTAGTGGTGAGCTGGAAGGGAGGAGAAA
GTCAGGATCGTGGTCGTTAGAGCGGGAAATGGCAATGTGTTACTATAATAAAAACGGGGTCTTAAGTGTT
TAGGGATTAAAACTATATGAGATTTTATGGCATCGACTATCTACAAACGCAGTCTAATATTAATGATTAT
TTAAAATACATCATTATATTTAGTGCTTTATTTATCCTGATCGTTTTTTTTAGCCTCTACATGCGTCATC
GCTTACAAACTAAATATCGAGACCTAACAATAATCGTATTTTTATTTTTACTGTTCATTTCTGGTGTTCA
GTATGCAGATTATACTGATAGTCAAAATATACACTCTCAATCATCACAAATGGTGAGCTTTGTTAAATTG
TTATCAAAAGAAAAAGAAGTGGGTATGGATTCTATATTTTCAAATTCAGTACAGCTCTCGGATGGCATTA
TCGTTAAAATTAATGATCTTTACTATCGCGTTAATTTAAGTCCGGATCAAAAAACATATAGTTTAGTTGA
GGTGTCGTTAGTAAACCCAGGCATAGAAATCATAAAAAACTGAGGAACAGAAATGATAATTTATACGCCA
ATCATGATAAAATTGGGTCTGGGGATACTGTGCCTGATTATTCAAATAAATCTCATGGGGAAGGGTAATC
TGGCTCCTTCATCCGCAATGGACCAGGTTCAGAACTATGTGCTCGGGGGGATTATCGGTGGCGTAATTTA
TAATGAATCGATAACAGTACTACAGTTTGTTTTGGTGTTAATTATATGGACCTTCCTCGTTTTTGTCCTT
AAATTTTTAAAAGAGAACAATCGTCTAGTTAAAAGGATTATTGATGGCAAGCCTATCACCCTGGTACATA
ATGGCAGTGTCAATGTTAAGGAGTGTTTACGCAATGGTGTTTCTGCAAATGATTTGATGTTCAAGTTAAG
GGCGAATGGCATTTATGAAATAGAACAATTGAAGCGCGTAGTTCTCGAACAGAATGGGCAATTAACCATT
ATACAAAGTGGTGATGAAAATATACGCTATCCAATTATAGTTGATGGTTTAGCTAATCATGATCTGCTCG
AAATCCTTAACAAGGACAATGACTGGTTAGAAAATGAAGTTATCAAGCAAGGCTTTAATAAAATCAGCGA
AGTATATTTAGGTGAGTATCTCTCGGGCAGGATTAATTTATACGGATATGAAAGATAATATCTAAAACCA
AGCGTCTGACCTATTAGGTTATAGATAAAAAAGGAATGCACTTAATCTCTTATATGTCACTTTCCAAGGG
GAGCCTTGAGGTCTTCCCAGGATTTTCGGCTTAAAGGAGGGCTCTCTCGTCGAGGCAGTGTTGTACTGAT
GATGATGCCGCCCATCGCTGGCTTAGAGATAGCTTCAGTCCAGCATGACGGCATAAAAACCCCACCGCAA
GGGTGGGGCGAGACAGTTTATTTCCCGGACCAGCCACGCAGCGCATTTTCACGCGCTTCTGCCTGCTGGG
CCGTGTTCAGCTTGAAGTAGTTTGGCGCTAAGGCACCTTCCCAGTCGCCGTACATTGGGTTAGGCAGCAC
GATGAACTGGGTGCCGAACTTGCTGCGGTTGTCGCTGGCAAACTGCTGACGCTGCGCCTGATCTTTATGG
TAAGTCGCTTTGCCAAAGTCATTCAGGTTGTCGCCGATGTACATCACCACGTCATAACCTTCGGCCTTGA
TCGCATCAAAGCGAGCCTGCTTGTTGGAGCTGTCGGTTTTCAGGCGCACGGTTTTGTCGCTCACGCCGGT
AAAGCCCAACGTTTTCATGTTGGCGACGGTCGCGTCAAAGTCTTTGCTGTCGCGGTTTGACACATAGAAC
ATGGTGCCGCCGTGGCTGTTAACATAGTTAGCAAAATCCACCGCGCCGGGGACGGCCAGCGCCTGGCGAG
CCTGGGTCCACTGGGACCAGGTTTTGTCGTCAAACGCTTTGTTATTTTTCGCCTGCCATGCGCTGTAGGC
GCTGTTGTCGAGCATGGTTTCATCCAGATCGACAATCACCGCGCGCTTAGCGTTACCCTGTTTGGCCGAC
CGATCCCAGGCCAGGCGAGCGCTGTTAAACGACTGATACGCCAGCGCACGGTATTCGCCGGACTGCTGGA
ACCAGTCAACCGCCATCACCGTCTGGCTGGCCAGTTTTTGATCGGCCGCCTGCTGCTGATTTGCACAGCC
CGTCAGGCTGACCAGCACCAGCGCCATCGCGCCACTCAATAAACTTTTCTTCATCTTTTTATCCTTACCC
TTGCTTATCATTAACGCCATTGATACCTGCCGGCCCCTGTACTGAACAATGCAGCGACTTTTTCTAACAA
AATCAGCAGGTATTATTAAAAAGTGTTTTACCGAATATTAAAGCTACGTTATCAATAGCTTTTTAATGGA
TCGACACTGGATACTCAATATGACAAAAATATTTCGACGCAATTTTTTTCCCCTGATGGTGGTGGCGGCC
TTACCCGGCGTGAGCTTTGCGGCCCATGCCGCTGGCTGTGAAGAGACTCGCGCGGGCATCGACATGGGCT
CCGGCACCACCAAGCTGGTGGTCGCCAAAGTGGATACCTGCAAACAGCGCATCAACAAAGTGCTGTTCGA
GGATCAGCGCCCAATCGCTTTTAACGAAGATCTGTCCAAATCTGCGGACAACACCCTCAGCCCGGCGATA
CAGCGGCAGGGCCAGGCTGCGCTGCAGGAGCTGACGGCGGAAGCCGCTCGCTATCATCCAACACGTTTTA
ACGGCGTTGCGACCGCTGTTTTCCGCAGCGCCTCTAACGCACAGCAGGTTATCGATGCGTTTAACCGCTC
CGCGCAGGTTAACTTAAAAATTATATCCCAGGCGCAGGAAGCCGAGCTGGGCTTCCTGTCCGCCAAAGCC
TCGATGCCGGTGCCGCTGGCAGACGATCAGATGGTGGTCTGGGACATCGGCGGTGGGTCGATGCAGATGA
CCACCTGGCTGCAAAAGCACGACAAATGGCAGCCGGAGATTTACCAGGGCAAGTTGGCTTCCGTCACGCT
GAAGAACTACATCATCGACGTGGTGAAAAACAAAGACCTGCATGAGGTCAGTTCGCCAAATCCGATTGGT
TCTCTGCGCGACGGCGTGCTGCGTTTTGTTCGCTTCTATGCCACAACCCACGTCAGCCCGGAGATGAAAC
AGGCGCTGGCAAAGCGTACCGTTGTGGGCATTGGCGGGGTGCATGATTTCTCCGTCAGCAAGCAGTTGAA
CGAAAAAGTTTACACCCTCGCCGATCTGCAAAAAGCCTCCGCCGGCCAGGTGTGGAAAGGGGACTCAGAG
CTGCGCGGTGATTACCGGGCTACGGACGTCAGCAACCTGCTGCTGGTTCAGGGCTACATGGAAGCGCTGA
AAATTCCACAGGTGACCGTGGTAAAAGCTAACCTGGTGCAGGGCGTGTTGATTCAATAGCGCCCTTTGAA
ATCTGCGGCGGCCGTTCTGGCGTGCCGCCGCCTTTCACATCAGCCGCGCTTTCTTCGCCCAATCATATGG
ATAAGTAGCCCGGCGAGGCTCAACAGGCCGCCCAGCAGCGAGGCCATTTCCCAGCCTCCCAGTCGCCATA
CCAGGCTTGCTCCCCATGAGCCCAGCGCCCCGCCGATAAACATCCCGCTCATAAACACGGTATTAATGCG
GCTCCGGGCTTCCGGACGCAGGGCATAAATCACGTGCTGATTGGAAATAAGCGCCGACTGTTCGCCAAGA
TCCATCAGGATAATGCCGATCACCAGCCCGGTTAGCGACGTCCACAGGCCAAGCACCGCAAACGAAATAA
CCATCACCAGCGCGCCAAGTCCGATCACCGCATAAGGTCCCCGGCGGTCGGCAATTCGCCCGGCAAGCGG
AGCAATCAGGATCCCGACGGCACCGACAATGCCCATCATGCCGGCAACGTCTGCGCCGAGGTGGAACGCG
GCGTGCAGCTGCAGCGCCAGAATCGTCCACAGGCCTATAAACGATCCGAACAGGGCGGCCTGAATCCACG
TTGCCCGGCGTAGCAAAGGTTCTTCGCGCCATAGCGAAACCAGCGATCGCATCAGGCTCATATAGGTCTG
CTTGTTGCGAGGCGTATGGTGCGGCAGGGTGAAGAACAGCATGAGCCAGCCGCAGGCGGTAGCCACACAA
CCCAGCCAGAATGTGGCTCGCCATCCCCAGTGCTCGCCGCTAAAACCGCCGACGGCCCGGCCCAGCAGAA
TGCCGCAGAGCACGCCGCTCATCACCGTGCCGACCACCTGCCCACGGCGTTCCGGTTTGGCGAGTTCGGC
GGCAAACGGCACAATCTGCTGCGCCACGGAGCCCGTCACGCCTACCGCCGCAGATGCAATAATAATGGTC
ACGACGTTGGGCGCTAATGCCAGGCAGGCCAGCGCCACCGCAAGCCCCGCCGACTGGCAAAGGATAAGCG
TCCGGCGGTTAATTTTGTCGCCAAGGGGAACGAGTAAAAACAGCCCACAGGCAAAACCCAGCTGGGTTGC
CGTGGGCGCGAGGCTCACCAGGGCTAACTGCCGGGGAAAAGCCTGTTGCAGCAGCTCCAGCAGCGGCTGG
TTGTAGTAAACGTTGGCGACAAAAACGCCGCAGGCCAGCGCCATGATCAGCAGCAAAGTGGAGGTTAAAG
GCGAGTGTTCTTCGGCCTCGGGCAGGCGTTTAAGGGTAACGTCGAGCGGGTTATCCGACATGATTATTTC
TCACAGGTGATGACGAACCCTGATGCTGAACGATTGTCCACCAGCAATCTTTGCCCTAAAATTTCAGACT
TCTGAAATTACCTGAAAGCGACCGCACCGATGCCTGTCGACAACGCCCAAACCCGCCCGGAAAGAGATGA
CGATATGGTGGTCTTTGGCCGCTACCAGCTGTTTCCTGACCTTGGCCTGCTGCTGAGGGACGGCGTTCGC
CTTGAGCCGGGCGAGCGGGCGATGGCGGTGTTAAAGCTGCTGGTCAGCGAGGCCGGGCAGGTGGTGGCGA
AAGAGACGCTGCTGGAAACCGTCTGGCCAAAAGAGATCGTTGAAGAAAACAACCTGCAGGCGCAAATTTC
CGCGTTGCGCAAAATTTTCGGCGCTGACCGCAATCTGATAACGACCGTTTTTGGGCGCGGTTACTGCTTT
ACCGCCGCGGTCAATAAGCTGCAGGCGGCTACTTCATCATTGCCGGTCAGCCCCACATCAACCAGTCTGC
CTCGCCCACGTTCGCCGCTGATTGGCCGCGAAAGAGAGCTGGGTGAGATAAGAAAACTGCTGCTCGAAAA
TACTCTTTGTACTCTGGCCGGGCCCGCCGGTATTGGCAAAACCAGGCTGCTGCTGGAGGTTGTGCGCGAA
GCCGCCGGGCTTTATCCAGACGGCATATTTTTTGCTGATTTATCCAGCCTGAACGGCGGCTCAGATCCGG
TTCCGGTCCTGCGCGCGGCAGTAGCCGGCATTCGCGGAGCGGGGAGACAGCATTCTCACCCGGCGCTGCT
TGTTATCGATAACTGTGAGCATCTGGCAACCGCCTGTGCGCAGGAAATTGAACGCCTGCTGCAGGCGAAT
GAATTGCTCAGCGTTTTGCTAACCAGTCAGACTCCGCTGGGCATTGAGGGCGAACAGGTGTATCGCATTG
GGCCGCTGGCTCTACCGTCTGCGCAGGTGAACGTCAGCGAGGCACAAAGTTACAGCGCGGTTGAGTTTCT
CGTCCAGCGCATTCAGGCGGCGGATTACCAGTTTCGCCTGACGGAAGAAAACGTGCGGCCCGTAGCGGCG
CTTTGCCGGCTGCTTGATGCGGTCCCGCTGGCGCTGGAGATTGTGGCCGCCAGGGTTGCCAGCCTGGGGC
CGGAAGCGGTGCTGGCCGACCTTGCGGGGCGAGAATCGCTGCCTGACGCTCCCAGTCTCACCAGGACCTC
ACGCCACAGAACGTTAGCCGACGCGTTGGACTGGAGTTACCGGCTGCTGACGGCAGACGAGCAGCGAGTC
TTTCAGGCTTTGGCTATTTTTCCCGGCGAGTTCGACCTCGCGGCAGCGAAAGGGCTGTTAAACCAGGAGC
ACACCAGTGACGTTGTAGCGAAAATGGTCGCGAAATCATTGCTGGTATTTCAAGCGGGTGCCAGACCGGC
AAGGTATCGCTATCTCACGATTGTGCGCACCTACGCTCGCGGGCTGCTGGCAGGCGATAGCGAGCCGCTT
TCTCTCAGCCATGCGCATCTGACCGCAGACAACCTGGTGCAGGCAAAGGAAGCCTGGACGGAAGCATCCA
GCCCGCACTGGCGTCGTCAGTATGGTTATTTGATTGACGATCTTCGGGCCGCGGCTGACTGGTGTTTTGG
CGCAGGTCAAAACGCGCCGCTTGGCCGCAGTATTCTCGCTAACGCCACGCCTTTTTGGATCCAGCTTTCG
CTGCACGGCGAATGCCGCCAGCGTATCACCGCGGCCATTAACAATCCGCAAAACGGGCACGCCACGCAGC
GTGAAGAGATGCTGATGCAGGCGGCTTTAGGTTCTGCCCTGGGCTGGGCGCAGGGGCCGGTTGAGGAAAA
CGGCCAGGCCTGGCGGCGGGCCGGAGAGCTTGCCGGCACGCTCGGGGACCGAGAAATACAGCTGCAGGCA
GAATACGGACTGTGGCTGTATCACCTGCGCAGCGGCCGCTATCAGCAGGCCGGGAACAACGGCAAAAAAA
TGGCCGCGCTTGCCGCCGAAATCGGTGACTATGGCGCTTTATTGACCGCCCGGCGTCTGGTGGGTACCGC
GCTGCATTTTTCCGGCGATCAGCAGGCTGCGATCGGCGAAATTCAGGCATTGCTGGATCGCGCCGTGGAT
GATGACAGCCAGAGAGCGCCATTCCGTTTTGGACTGGATCAGCGCGTGGCTGGCTGGGCTTTCCTGGTCC
GCACGCTGTGGGTGACCGGCGATATCGCCAAAGCCAGAAGAGCGGCGCAATTGGCGGTGGAGGAAGCAAG
GGAGCTCGATCATGCCTGCTCGCTGTGTGCCGCGCTCGCGGAAGGCAGCTGCACGCTGGCGGCCTTAACC
GGCGATATAGACCAGGTGCTGCTGATTGCCTCGCAGATCGAGACAATTGCCGTTGAGCATGGCCTGGGAT
TCTGGCGGCTTTATGCCTCGGCGTTTACGTTCTGGGGCAGGTTACGCAGGCAGCCAGAAGCTATTCTCCC
GCCACAAATTCACGCGATGCTCGCCACCTTACGTGCCAATGGCTTTGATCCGGCTTATTCGATTTTTCTC
TCTGATTTTGCCGCTGCTTTGGCGCAGAAAGGTCAGCGGGAGGCGGCGGATACGCTTCTCAGCGAACCCC
TGTCCGTGCTCGACGTGAACCAGTCGCTGTGGAACCTGCCCGAACTGATGCGGGTGCAGGCGCAAATCCG
CTATTCCGACAGGCCAGAACATGTTCTGGAGTACAGCCTGGCGTTACAGGCCGCGCTGCTACTGGCGCAG
AGCCAAACGGCCAAAGGCTGGATTCAGCGCATAGAGGCCGACATGCGCACTTCTGGTTAATCAACGACAA
ATCTCAGTCGGCAAAGAAGTCGCTTGCCTGTCATCTTCATCACCATTAATCTCAAAATAAGATTTAAATT
AAAAAACATTTCCATTACGAGATTAAAGGTGAGGCGTCATGACAATGCATTTCAGGCCAGAAATACGCGC
GCTGCTGCTGGCGCTTGCGGGCGCGGTCGTGCTGGCTATCGGCATGGGCTACGGGCGTTTTTCCTATACC
GGGATCCTGCCGGTAATGCTGAAAGAAGGGCTGCTGTCGCTGCACCAGGGGAACCTGGCCGCCTCGGCTA
ATTACGCAGGTTATCTTTTAGGGGCGCTGCTGCTGGCAAAGGCGAAGCCTGGCGATGCCCGGCGATTAAA
CATGGTCTCCGTGGGGTTAACGATTGGCTTCCTGCTTCTGCTGGCATGGACGAGATCGCCGTGGGCGGTT
GTGGCGGTGCGCGGCTTTGCCGGGCTGTTAAGCGCGGTATCGCTGATTGCGGCTTCGCTGTGGCTCCTGC
AGCACATGAAACACCAGGCCGGCGCGCCGGTACTCTATTCCGGCGTAGGGCTGGGGATCTTTTTGTCCGC
CGAATTTATCGCGCTCGGCAAGGCGTACGGCTATTCCAGCCAACAGATTTGGCTGCTGTGCGGCATTACC
GCGCTGCTGCTTTTTGTGCTGGTGTTTCGGCTGTTGCTCAGCCCGCCGGATTACCTGGTGGACTACCAGC
CCCAGGCGGTGGGTCAGGTTGAGCAAGTCAAAGGGCCAGTGAGAGACGCCTGGCGGCTGCTGGCTATTTA
CGGCCTGGCCGGATTTGGCTACATCATTACCGCCACCTATTTGCCGCTTTTTCTCTCCGGGCAGCTTAGC
TCGCTGGATCCGGTGCAGCTTTGGGCTATCTTTGGCCTGGCCGCCGTGCCGTCCTGTTTTGTCTGGCACA
AGGTCGTGCTGAAGTACGGCTATCGCCGCGCGTTTACCGCGAATCTTCTGGTGCAGGCCGCTGGCGTGGT
ACTTCCGGCTTTTAGCCAGTCGCTGCTGTTTTGCCTGTTGAGCGCTCTGCTGGTGGGCTTTACCTTTACC
GGCACGGTCACCATTGCTTTGCCGGAAGCCAAAAGGCTGGCACACCTTGTCCGCTTCAATATGATTGCGG
CAATGACCGCTATTTATGGCATCGGGCAGATTATTGGCCCGCTGGTCGCCGGGGAACTTTACGGTATTAC
CGGCAGTTTTAACGGAGCGCTGATGGCAGCCACCGGCGCGCTGCTGCTGGCCGGTGGGCTGGTGATGGCA
GGGCGTTCAAAGGTTACTGGCTGAGGCAAGTACCTGCTTCATTGCCTCCAGCGCGGGGGAGCTGTAACCC
TTACGCCAGACCAGCTGGGTGAGGGCCTGCGTTACAAACTGCTGCCGGGTGTCCTGCGGCAGGACAAGGG
TTGCGGCCACGCTTTCCGGCAGCACGCAGCTGCAGCGCCCGGCGGCAAGGTTGGCGACCATCGAATGGTA
AGAACTGACGTCCTGCACCTCAGCGGCCTGGATGTTGAGCAAAGCTTCGCCGCGTGCACGGTAAGAACAG
CCTTTAGGGAAAGCGGCAAGACGAACTTCGTCGTGGCTGACGGAAGCTGGCGTGAGCAAAACCAGGCTTT
CGTTAAAAACGTTAACGAATTCGAGATCCGGAGGGCATTCGATAATGCCTTCCGCGTCAGGCAGCAGGCT
AACCAGGGCACAGTCCAGCGAGGCATTGCGAACGCGCTCCAGCAGCTGCTGTGTCGGCAAGGTCTTTAAG
CTCAGACTGACCTCCGGACACTGACCGTGAAACTGCTGAAAGACCGGCATCAGGCGGCTAGCGGCCGTCG
CCTCCATTGAACCGATTTTCAGTGCGCCAGCGGGCTTACCCGGGTGCAGCGCCTGCCTGGCTTCTTCGGC
CAGGCTAAGAATTTTTTGGGCATAGGAGAGGAAGCTTACCCCCTCCGGCGAAAGCGTCATTTTTTTGCTG
TCGCGCATGAACAGGGCCACGCCAAGCTCTTCTTCCAGCTGCTGAATGCGGGTGGTGATGTTCGACTGCA
CGCGGCCAAGCCTTTTCGCCGCTTTGGTCACGCTTTGCTCTTCGGCGACGATTTTGAACATCTGCAGTGT
GGTGTGGTTCATATTTTTAATTCTCAATATGACAATAATGTTGATCTTATCATCTTCAAATAAGATGTTA
AGCCATCAATCTCTTCCATCATACAGGCCCCCATGGCGGGCGTCTCCACCCGGCGCGGACATGACTCATG
CTATCTCCGGCCGCGCGGCCAGCTGAATTACTGCGAACGCTGGTGCGCGAGGCGGGGCTGTAGAGTGCCC
CCTATTTTAACAGCGCCATCAGGATGGCGGCGACATGCTGCAGGGCGATATCCTGGCTACGGCGCTTGTG
CCAGGCCAGGTGCAGCGAAAACCCTGCCAGTTTTATCGGTGAGGGGAAGGCAACAAGCCCCTGAGTGAAG
GGCATTACGCGGGAGGGCAGCAGCGCCAGCAGATCTGATGCGGCCAGCAGCTGCGGCACCATCTGGAAAT
TAGGCAATACCAGGCCGACCCGGCGGCTTAACCCATGCCTGGCAAGTTCAGCATCAACGGGCGTTACGCT
TTCACCTTTGCCGGAGGTAATGATATGTGGAAATGCCAGCCAACGATGGAGGTCAAACTCTTCTGCCGCC
GGATGACCTTTCCGCATCGCCACCACATAATGCTCATTCATCAGCAGCTCGCTGTGGATGTCCGCTGCGG
GCTGGGGAAAAACGGAAATGGCGATGTCCGTCGTGCCGTTCAGCAGCGCGGTTTCCGCCTGCTCAGCGCC
GCTCCACGCCTGCACGACAGGATCAATGCCCGGGGCCGACAGCTGTAGCTTTTGCATCAGCGGCACCAGC
ACGAATAGCGCCGGATAATCCGCCATGGTGATCCGCAGCTTCTGGCTAATTTGGTGCAGTGGAATCGCCG
GAGGGTCGATAAGCTCGGTGATACCGCCCAGGACAGATTTCAGCGGCGCGCGCAGGGACTGGGCCAAAGG
CGTTAGCCTCATGGTTCCTCGCCCACGTTCGAGAAGCTCATCGTGGAAAAGGTCGCGGCAGCGGGCAAGC
GCGGCAGAAGTGGCCGACTGCGACAGGCACAGCCTGTCCGCAGCGCGGGTGACGTGCGCTTCGTCGAGCA
GGGCGTCCAGCACGACCAGGAGGTTGAGATCCAACGTTCTTAAATTCATGTCATAGATAATAGATTATCT
CTATTATCTGTTGGAGTAATTTCTCAGGCCTCGCCATTCTCGTCTCATCAATCCAAGGAGACGACATCAT
GCACAAAACCCTGATCCTGCTGTTCCACCCGGACCTGTCCCGCTCAAACGCCAACGCCGCGCTGGGGCAG
GAGGCGGCAAACCTGGATAACGTTGAAGTGGTCGATATCCAGGCACTGTATCCTGAAGGCATCGACATTT
ACCGCGACGGCGAGCGTGAAGCCGCAAGGCTGCTGGGTGCCGACCGCATTGTGCTGCAGTTTCCGATTCA
CTGGTACTCCATGCCCGCGATTATGCGTCAGTGGCAGGACGCGGTACTGACCAGAATGTTCTACCTGAAT
TACGAAGAGGAAGGGCAAAAGCTGGAAGGGACGCCGCTGTTTGTGGCGGTGACCGCAGGCAACGTTGAAG
AGTCTTACCGGCCCGATGGGCGCAATCTCTTTACCATTGAATCACTGCTGGCTCCACTTCGTGCCACCGC
ACATCGCTGTGGTCTCATCTGGCGTTCACCGTTTGTGGTCTACACTGCCGATAAGCTTGAGCCCGTGGGC
CTGAAAGCAAAGGCCGAAGAGTACGTTATGGCCCTTCATCTGTGGCGTGAGGAAAAAATTTGAGGATTTT
TCATTTTTTTTAGCAATATTTCTCACGCTGATTCGTCTACCTCATCACCAGTGATTATCTGTAACCGTAA
CGAGGTAAACATAATGAGAGATTTTGATATGCACCGACATGACCATCATCGCCGCGGATTCTGTGGCCAC
AGAATGGGCAAACCAATTTTGCTGTGCGTGGCGCTTTTTGTTGTGCTCGGCCTGGTCGTAATGACGCTAT
GGAATGCGGTGTTACCGGGGCTGCTGGGCGTTAAGGCCATCGGTTTTTGGCAATCTTTAGGCCTGCTGGC
GCTATGCCGGATCCTGTTCGGTGGCCTGGGCTTCCGTCCCGGCATGTTTGGTAAAGCCCGTCGCCGCATG
CACGAACGCTGGATGCAAATGACGCCGGAGCAGCGCGAAGAGTTCATGCAGCATCGCCGCGAGAAGTTTG
GTTTTGGCCATCGTGACCGCTGCGGCTGGCATGCTCGCGGGGATGAAAGAATGGATCCACGTCCGCAGCA
GCCATCGCCGGAAGAAAACAGCGCCAAAAAACCGGACGCTGAGTGACGCCGATGAAAGCCGGAATGGCAG
GGGAATCTCTGCTGGTGACAGCGCTGAACGGCTGCCGGACCCGACTTAAAGCTTTTATTCGCGGGCGAAC
GGCGAGGCGTGAAGATGCCGACGATATCCTGCAGGAGGTCAGCTACCAGCTGATGAAAGTGGAGCAGCCG
GTGGAGAACGTCGCCGCCTGGCTGTTCCGCGCCGCCCGCAACGAAATGACCGACCGGGCGAGGAAAAAGC
GCGAGCTGCCTCTGGCAGGCTGGTTCGGTGGCGAAGACGAGGATGATTATCCGGAAGATGAGCTGGCCGA
AACGCTTTTTGGCACTCCGCAAACGCCGGAGGACGAATACCTGAAGCAGCTGCTATGGGAAGAGCTGGAA
ACGGCGCTGTCCGAGCTGCCTCCGGCTCAGCGGGACGTATTTATCAAAACCGAGCTGCAAGACTATAGCG
TAAAAGACCTTGCTGGCGAGAGCGGCGACACCGTGCAGGCGCTGCTCTCCCGCAAACACAAAGCCGTTCT
GTATCTGCGCACCCGGCTGCGCAACTTGTATGACGACCTGGCTGGTCACTGACACAGCCCCCGGATCTGC
CCAGGGACGGGCGATCCGGTTTTTTTTAGCCAATCATTCCCCCCAACGCTCCTTGATGTAATTCACCGCC
TGCCGGGTCTGTGGCTGGTTCAGGTAGTTTTCCCTGAACAGGATCGTGCCGTTAATGTGCGGCAGGGATT
CGTTCAAATCGAGCTGCTTTTTCAGCTCTGGAACGCCGCCGTTAACCGTCCAGTCAGGCTCATTCTTTGA
AGGTTCCCCGACTTTGTACAGCGCAATGCCAATATAGAGGCGCGTATGGGTCGGCTTCACGACGTCCGCC
CACCATTTCGCCAGCACGTCATAGCGTGCAGCGCTGCGCGAGAAGGGCCAGTAGATCTGCGGGGCGATAT
AGTCCAGCAGGCCTTTTTGTACCCAAAGCCGTGTATCCGCAAACGACTCGTCATAGGCCGCCGCGCCGCG
AGTCTGCGACCCGGCGGGATCGTGGGAAATATTGCGCCATACGCCAGCGGGGCTGACGCCAAACTCAACG
CCGGGTTTTAGCTGCCTGATAGTGCGGGAAACCTGCTCAATCAGCAGTTGGGTATTATGCCGCCGCCAGT
CGGCTTTCGACGCGTAGCCCTGGCCGTAAGTTCTGTAGGTTTGATTATCGTTAAGCGTGGAGCCCGGGGA
TTCGGTATAGAAGTAATCATCAAACTGCACGCCGTCGATGGCATACGTTGAAACGACTTCGGCGACGATG
CTGGTTATCCAGTCACGGACTTCCGGAATACCGGGGTCGAGTACGAAGCGGTCGCCAGAGGTTCTTATCC
AGTCACGGTGCAGCACAAAGACGCTGGCGGGCTGGAGAGAAAGCGTGCGGTTCAATGCTGCAACAGTGCC
GGGCGTGGTGTTCGTGGAAACGCGGTAGGGGTTAAACCATGCGTGCACCTTCATGCCGCGTTTGTGTGCT
TCGTCGAGCATAAACTGCAACGGGTCGTAACCGGGATCTTCGCCAATGTTGCCCGTCAGCATATCTGACC
ACGGCAATATCTTTGAATGCCAAAGGGCGGTACCGTCAGGTTTAACCTGGAAGAACACGGTGTTAATCCC
GAGCGACTTCAGCTTATCCAGTTTGTCTTTCAAGGCCTGCTGCTGTTGGTTAATGCGCCCCGATGCGCTA
CTGCCGTTAACGGAAGAAACCGGCGGCCAGTCCAGCCGGGAAACCGTTGCCAGCCAGACGCCACGCATTG
GCTGATTGTTCTGCGCAGGCTGCGGGACATTCGGCTTACCCGATGGAAAGGGCGTCACCAGAGAAACCGG
CGGTTTAGAGGCGCAGCTGGCAAGAAACAGCGCGGCGGCAAGCATGGCAGCAGGCTTTTTAATCTTCATA
ACAGAGAGAAAGCGGCGTGAAGAGGCGATGATGTGCTCCAGATTTTTGCCGATCGTTAGATGACATGCAT
TTTCTTACTATTCAATATCAAGTCAATCTCTAACGCCTTTAAGTAAAGCAGACCCTGACTAACCTTGCTT
ACGATCAAAATCCTTATTTATCATCACAATAAATAGAACACATTTCGTGTTTTATCCTATTACGATTGTG
CACCATGCCTTTGCTGACAGCTTAATCGCCCGATTGCTACTATCCCTTCGTTAATTGCTCATTTTTTATC
TGCGTGTCCGCACGCCGTTATTTTTTGCTGTAGAGAAGCAAGGTGACCCGTAATGAAGCCTAAAACGCTG
TACGATAAAATCATCGATACCCACGTCATCCGCCCTCTGGACGATCAGGGCAATGTCCTGCTGTATATCG
ACCGCTCTATCCTCAATGAATACACCAGCCCACAGGCCTTTAGCGGCCTGCGTGACGCTAATCGTCAGGT
CTGGCAGCCAAAGAGTATTCTGCTCAACGTCGACCACGTTAACCCGACACGGCCCGAGCGCACGCCAGAG
ATGACTGACCCTGGCGGTGAGCTTCAGGTTCGCTACTTTGAGTCCAACAGCCGTGATTTTGGCCTCGAAC
TGTTTGACGTTATGGACCCCCGGCAGGGTATCGAGCACGTGGTTGCGCACGAGCAGGGGATCGTCCTGCC
GGGCATGGTGATTGCCGCAGGCGACAGCCATACCACAACCTACGGCGCCTTCGGCGCGTTTGGATTCGGC
ATCGGCACCTCAGAAATAGAACATATGCTGGCGACTCAGACGCTGGCTTACAAAAAGCTAAAAACGCTGC
GCGTGACGGTGAACGGTGAGCTGCCGTTTGCCACGACGGCGAAAGACATTGTGATGCTGCTTATCGCCGA
AATAGGCGCAGATGGCGCGACAGGTTTTGCCATTGAGTTTTGCGGCAGCGCGATTGACGCGCTGAGCGTG
GAAGGGCGTATGACCATTTGTAATATGGCGGTTGAAGCCGGGGCGCGCGGCGCTTTTATGGCGCCGGATG
AGAAAGTTTATGCCTATATCAAACCAGCACCTCGCGTGCCTGAAGGCGAGATGTGGGAGCTGGCGCTCAA
GTACTGGCGCACGCTGCGCAGCGATGCCGACGCGGTCTTCGATAAAGAAGTCGTGCTCGACTGCGCGAAC
TTAACGCCTCGCGTGACGTGGGGCACAAGCCCGGACCAGGGCGGAAGTATTACGGACCTGGTGCCCGATC
CCGCCGCTGAGCCCACAGCGGCAAAACGCCGTGACGTTGAAAATGCGCTGAGCTATATGGGCCTTACGCC
CGGCACGCCGCTCAGCCAGATCCCCATTACCCATGCATTTATTGGTTCCTGTACTAACGGGCGTATTGAA
GATCTCAGGGCCGTGGCGCAGGTGCTGCGTCACAGGAAAATCGCGCCGGGTGTAAGAGGTATTATCGTGC
CGGGGTCAACGCAGGTTCGTGCGCGTGCCGAGCAGGAAGGATTAGCCAAAATCTTTATCGACGCAGGTTT
TGAGTGGAGGCAGTCAGGCTGCTCAATGTGCCTCGCCATGAACGAGGACGTGCTGCAACCGGGCGACCGC
TGCGCTTCGAGCACAAACCGTAACTTCGCGGGGCGGCAGGGGGCCGGGGCAAGAACCCACTTAATGAGCC
CGGCGATGGTCGCGGCGGCGGCAGTGGCAGGCCATCTGACGGATGTCCGTCCGTTTTTACTTCAGGGGGA
AGCGTAAATGGAACCCTTTAACCGTGTGACCGGCGTGGCCGCGCCGATGATGGCAGCCAACATTGATACC
GATGTGATCATGCCGAAGCAGTTCCTGAAGGGCATTGACCGCAACAACCTGGACCGGGGCGTTTTCTTTG
ACCAGCGTTTCCAGACTGATGGCTCGCCGAACCCGGATTTTATCCTTAACAAACCCGCATGGCAGGGCGC
TCAGTTTCTTATTGTCGGCCCTAACTTTGGCTGTGGCTCCAGCCGCGAACATGCGGTGTGGGGATTACGT
CAGCTTGGCATCCGCGCGCTTATCGGCACCAGCTTTGCCGGTATTTTTAACGATAACTGCCAGCGTAACG
GCGTGCTGACCCTGACGCTGCCGACGGCGGATATTGACCAACTGGCGCAGGCCGCAGGCAACCCGGAGAC
CAACCGCATTATTGTCGATCTTGCTCAGCAGCAGATTAGCGTGGGGGAGAATCATCTTGCCTTTACGGTC
GATGAGCTGAAAAAGCATATGCTGCTGGAAGGCCATGATGCCATTAGCTATACGATGCAATACCAGCAGG
AGATTCGGGACTTCGAACAGCGCCACTTTGCCGCGCATCCGTGGCTACTGACCCAGGACTAACATTCAAT
GATGAAAGATAACGCTGACTTTGTTTGTGACCGGGGGGAGTCTCCTTTTATTCCTGGTTTCCAGTTAATG
GACGTGACGCTGGATAACGGTATTTCACTTCGCGCCGCCGTAGGAGGCCAGGGCGAACCGCTGGTTTTAC
TGCACGGTCACCCGCAAAACCACGTCACCTGGCGTAAAATTGCGCCGGTTCTGGCACGGCATTTTACCGT
CATCATGCCGGATATTCGCGGCTACGGAGACAGCGCTAAACCCGCCAGCGACGAAGATCACCGCAGCTAT
TCCAAGCGTGAGATGGCGAAAGATATCGTTCTGCTGGTGGCACGGCTGGGGTTCCATGCAGGCTTTGCTT
TTATGGGGCACGACCGGGGGGCTCGCGTTGGGCATCGTCTGGCGCTGGATTATCCTGAGCAGGTTAAACG
CAGTATCTTTATTGACATCGCCCCGACGGCAACCATGTATGCGCTGACCGACAAGACGTTTGCCACCCGC
TATTTCTGGTGGTTCTTCCTGATCCAGCCTGCGCCGATGCCGGAGAAAATGATCGCCGCAGATCCGGCAT
TTTTCCTGCGTAAGCACATCGATGGCCAGCTTAAAACGCCCGGCGCTACGGAACCGGAGGTGTTCGCCGA
ATATCTGCGTTGTTATCAGAGTGCCGATACGCTACGGGCTATATGTGAGGATTACCGCGCCTCGGCCACC
CTCGACCTTGAGGATGACGACGCCGATAAGCATCTGCGCATCACCAGCCCTTTGCTGGTGCTTTGGGGGG
AGAAAGGCACCGTGGGCCAGCTTTACGATGTCATCGCAACGTGGCAGGAAAAGGCGCTGGACGTGCGCGG
CAAAGCTATGCCTTGCGGACACAGCCCACAAGAAGAGTGTCCTGATGCGCTGCTCGGCGCTATCATGCCG
TTCTTAACCTGACTCCAGACGATGGCATAACGATGAGCCCCAATGAAAATCCGCGCGCCCCGTGGCCGCT
TATTGAAGACCTGAACGTGTTTGTCACCGTGGTTCGCAAAGAAAGCTTTGCCAACGCGGCGGCGGAGCTG
GGGCTCTCACCGTCTTACGTCAGTAAACGCATTGCTCTACTGGAAAAAAGCCTCGGCATGCGGCTGTTTC
ACCGCAGCGCACGCGCCATTCATTTAACGGCAGACGGCCATAAGGCGATGACGGGGGCGCTGTCGGTTCT
GGAGAGCATGGGCGATTTTGTTTCGGGGCTTGCCGCCTGGAGAGAGACCCTTGAGGGTAATATCCAGATG
AGCTGTTCGTTTGGTTTTGGCTCAACCTATATGCCCGATGCACTGTCGGCGCTGGCGGAACGTTATCCGG
CGTTAAACATTAAGCTGACGCTGACCGACAGGGTCGTTGATTTGATAGAAGAGGGCGTTGACGTTGAAAT
TCGCGTCGGCGACGATATTAAAGATCTGTATATCACCCGCCAGCTCTCTGCTAACCAGCGTGTACTTTGC
GCCTCCGCGGACTACCTCACACAGCACGGCACGCCGCAGCAGATAGCCGATCTCCGGCACCATAAATGCC
TGGTGATTCAGGAACGCAGCTCGCAGTTCGGCGTATGGCCGTTAACCAATGGCATAGAAACTCAGCAGAC
CCACGTCAGTAGCCAGCTCTCATCCAATAACGGCAGCGTAGTCCTGAAATGGGCGTTGAAAGGGCACGGA
ATTATTCTGCGCTCGCAGTGGGAAGTGCAGCACTATATTGCCCGCGGCGAGCTGGTGCAGGTTTTGCCGG
AGTGGTACCAGGCCGCGAATATCTGGGCGGTGTATTCCAACCGCACCAGCGGTTCGGCGAAGCTAAAAGT
CTGTATCGATTTTCTGCTGGACTATTTTCAACAGTTTCCGCCGGTGGAAGCGTCAGGCATGGCTAAATAA
TTTCAGCGCCTGAATGCGAGAGATCCCCGTCCAGATGCATCGATGAGCTGAGATAGACCAGGCGTTAAAC
CTGAAAGATCCATTCATCGGGCTGTTTTTATTGCTATAAAACGCTATGATTTCCCTGGTAATAATTCGCG
GCGTTGCGTGAAAAACAGGAGAGATAAAAATTGAGTAAAACGTCATTACAGGTCAAGCGGGTGCCTCTTG
TCAGCCTTCTTAAAATTTTTGGTATCGGTTTATCTATACCCATGACCATACTTGGCCTTATCAGCGGGAT
CATGGGCTTTTTAGGATTTAACGGCGTAATGCTGAACGGGCAGCAGGTGTACGGTTTTTCCGCCCTGGTG
GCAGGCCCACTTATTAGCATTATTGTTACGTTATTTTTGGTCTTATTTTTCGGTTTTATTTCATGGCTGG
GGTTGAGAGTCTTCTGTAAATTCCGCGTGCTTAACCTAAGCATTCATCTGGATAAAATAGAGCCAGCCCG
GGAGTAACAAATTTGCTGACGCTTATCTAATGCGCACAAATGTAATAACCACGCCGGTTTCCGCCAGCCT
TTGTCGTGGGTTTTTACTTCTGGGAATATTTATGCTGGTGGGCTGCGCCCGCTCCGACGCGCTGTGGGGC
GTGGTCGATAAGGTGTGCATGACCAACTATCAGCAAACGAGCAGTCCGGCACCTTGCCAACAGATCTACA
TGCCGGAGGGGAAGGCTCACGGTTTTAGCGTTATCCAGAACCCGCGTTATCCCTACCATTTTATTCTGGT
GCCCACGGAGAAGTTGAGCGGCATTGAAAGCCCGGAACTGGCGGCAGAAGGCCGCACGGATTACTTTGGC
TACGCCTGGCTTATGCGCCGTCTTTTGGCGTACCAGTACGGAGCCCCTGTGCCGGACGACAGGCTAGGCC
TGGCCATTAACTCGGCCTACGGTCGTAGCCAAAATCAGCTGCATATCCACCTGACTTGTCTGCGTGAGGA
CGTCAGGCGTCAAATGCTGGCAGAACGCCCCTTTATAACGGAAGAATGGCAACCGTTGCCCGATAAGCTC
CTGCGTTACACCTGGTACGCGCGGCGGGTGATGCAGCCGACCGTCATGGGTATTGACCCGATTAACAGCG
TCGCGAGTCATTTCCATTTAACGCCTGAACAGCTGGCGGAGTGGGGCGTGGCCGTCATTCCCACAACCTA
CGGTAAGCAAAAAGGGTTTATTTTGCTTACCACTAAGCGGGGCTGGGACCGTAATAATCGTGCCTCGGTG
GAAGCATTGCTGGATAAAGAGTGTGCTATTTTGCCGTCGCGAAGCAGTGATTAAATATTGCGTCCCCGCT
ATCGGCAATGTACACGGCGTCAGACTTTTTTATACATAGGTTATGTCTTTTTCTTATTTGCCAGTATTAG
TGCAGTTTGAAAAACTCTTCCGGCCGCACCTGAACGGTGGGTAATTTCAAATTTGTTATTTTTATTGGTT
TAAGGAAGACGTAATTTATGCGCTCGGCGATAAAACATACTGTAAAAATTTCTCTGCTGGCTGCTTCAAT
GGCAGGGGTTATGCTGCTTGCAGGCTGTGGGCCTAAGCAGGACGCGAACCATATTAAAGTAGGCATCAGC
GCAGGTATCGATCAACCGCTTTGGGATACCGTCAAAAAGGTCGCCAAAGAAAAATACAATCTTGACGTAG
AAGTGGTGACCTTCACCGACTATGTGCTGCCTAACTCTGCGCTGAGCAGCGGCGATATCGACGCTAACTC
CTTCCAGCACGGCCCTTATCTGGATAAGCAAATAAAAGAACGTGGCTATAAGCTGGCCGCCGTGGGCAAT
ACTTTTGTTTATCCTATCGCCGGTTATTCCCGCAAAATTAAAGCCGTATCAGAACTGAAGAATGGGGCGC
AGGTGGCCGTACCCAATGATCCAACAAACCTTGGCCGCTCGCTGCTGCTGCTCCAGACGCAGGGACTTAT
CAAGCTCAAGGATAACGTCGGGCTGCTGCCAACCTCTCTCGATATCGTCGAAAACCCTAAGCAGCTGAAA
ATTGTTGAGGTAGAAGCGGCTCAACTTACCCGAGCTATTGATGATGATAAAATCGATCTCGCGATTATCA
ATACCAACTATTCAAGCCAGATTGGGCTGACTCCCGCAAAAAATGGCCTGTTTGTTGAAGATAAAAACTC
GCCCTACGTGAACATTATCGTTGCCCGGGAAGATAATAAAGACAGCGAAAATGTGAAAAACCTTGTGAAG
GCATACCAGACCGATGAAGTGGCCGCCGCCGCTGATAAGATTTATCACGGTGATGCCGTAAAAGGGTGGT
AAATGCTATGTCAGGATCCCGATATTCGGGATCCTAAGTACTCAAGATGAATATCATGAAATTTTTTATG
GTGATAACCTCACCCTGATGCAATAGCAGTACGCTAAAACAACGTGATGAAGAACAGGGCAGAGTAATTT
TTCGCTCAGGCGCGTTCATCGATGAAAGGGCATTGCAGCCAGGGTCAAACTTCACCTGATGATTGACTAA
AATAACCTCAGACACTCCATATCCTCCAGCATCCCCGATCTCATTTACGTTCGTTCATTTTTAAGAACAT
GTTACGAGCATGTAATTAAAGACATAGAATAAATTAATATTTCATAGATATCATTAAATTAACCATTAAT
TCAGATGCGGATAAACACATAATATTTTAACAACACTAAATAAAAATAATGTCTGGTATATCAGGGTGGA
AATAGCCACTACGTCCTCGTAAGATAATTCCCAGGCAAGCAAGAAAGCGAGCAGAAATAAGTTTAAAACC
TCAAATCGAATTAGAGCCATTAAACGATCGGTTATTCTCATCTGAACGTTAAAAAAGGAGAACACCATGA
ACACATCACCGTTCAGCAACACCCCGACCATCACGGTCCTCGACAACCGCGGCCTGACCGTGCGCGACAT
CGCGTACCACCGCCACCCGGATACCCCGGACGTCACCAGCGGGCGCATCACCCGCCACCGGTACGACGCC
CGCGGCTTTCTGATGCAGAGCGCTGACCCGCGCCTGCATGAAACGGGGTTGGCAAACTTCAGCTACCTCA
CGGACCTGGCCGGCAGCGTCCTGCGTACCGTCAGCGTAGACGCCGGAACCACCGTGGCACTGAACGACGC
CGCAGGCCGCCCCTTTATCGCAGTCAGCAATATCCGCACCGCAGGTGACGGTACGGAAGACTTAAGCCAG
GCGGTGACCCACACCTGGCAGTATGAGGACACAGCGCTGCCGGGCCGTACGGTAAGCATCACGGAGCAGC
TCACCGGCGAAGCCGCCCGCATCACGGAGCGCTTCGTGTATGCCGGCCACACAGCCGAGGAGAAGGCACT
GAACCTGGCGGGTGCGTGCGTCAGCCACTACGACACGGCCGGCCTGACACGGACCGAGGGCGTGGCCCTG
ATCGGCGTCCCGCTCTCCGTCACCCGACGTCTGCTGAAGGACGCGGATAACCCTGACGTCGTGGCCGACT
GGCAGGGCGGGGATACCCCGGCCTGGAATGACCTGCTCGTTGGGGAGAGTGAGGGGCATACCAGCCTGAC
CACCGCCGACGCCACTGGCACGGTGCTGACCACCACGGATGCACGGGGTAATATGCAGCGGGTGGCGTAC
GACGTGGCCGGGCAACTGTCGGGCAGTTGGCTGACCCTGAAGGATGGTACGGAGCAGGTTATCGTGGCCT
CCCTAACCTATTCGGCCGCCGGACAGAAGCTGCGCGAGGAGCACGGCAACGGCATGGTGACCACCTACAC
GTATGAAGCAGAGACACAGCGCCTGACTGGAATTAAAACGGCGCGTAAGGCCGGGCATGTCTCTGGCGCG
AGGGTACTACAGGACCTGCGCTATAAGTACGACCCGGTGGGCAATGTATTAAAAATTACTAACGATGCGG
AAGAGACCCGCTTCTGGCGCAACCAGAAAGTGGTGCCGGAGAACACGTACGTCTACGACAGCCTGTACCA
ACTGGTCAGCGCCACCGGGCGCGAGATGGCAAACGCCGGCCAGCAGGGTAGCCGGTTACCATCAGCCACT
GTTCCCCTTCCCGCCGACGACGCCGCATACACAAACTACACCCGCACATACACCTACGACGAAGCCGGCA
ACATGACGCAAATCCGCCACAGCGCGCCGGCCACAGGCAACAGTTACACCACAAACATTACGGTGAGCAG
CTGCAGCAACCGGGGCGTGCTCAGCACGCTGACGAAAAAACCTGACGACGTCGACGCCTTTTTCACCGCC
GGCGGGCAGCAGAAACAGCTGCAGCCGGGGCAGGACCTGGTCTGGACGCCGCGTAATGAACTGCAGACGG
TGGCGCCGGTGGTGCGTGACGGAGGCACAGATGACAGTGAAAACTACTGCTATGACGCGGGCAGTCAGCG
CGTGCTGAAGATGAGCGTGCAGGAAACGAAAACCAGCACCCAAAAGCAGCAGGTGCTGTATCTGCCGGGG
CTGGAGCTGCGTAGCACACAGAGCGGTAACACGGAGACGGAGAGTCTGGAGGTGATTACAGTGGGAGAGG
CGGGCCGGGCGCAGGTGCGGGTGCTGCACTGGACATCCGGCAGGCCGGCAGAAATCACCGGCGACCAGAT
AAGGTACAGTTACGATAACCTGACGGGCAGCAGCGGGCTGGAGCTGGACGGTGACGGCAACATTATCAGC
GCGGAGGAGTACTACCCGTACGGAGGCACGGCGGTGTGGACGGCGCGCAACGCGGTGGAGGCGGACTACA
AAACCCTCCGCTACTCGGGCAAGGAGCGTGATGCGACCGGGCTGTACTACTACGGTTACCGGTACTACCA
GCCGTGGGCTGGTAGGTGGCTCTCTACCGATCCTGCTGGCACAATAGACGGTATTAACTTGTTCAGGATG
GTACGAAATAATCCCGTGACGCTAAGAGATAACGATGGCCTTTCTCCCGAAAGTATCGCCAGACGCTGGC
TGGAAATAAGTAGAAAAAAACGTGCTGATAACAGTTTTCTACGAATGCAAAATAATGGCTCATTATTGAG
AGATGGCTTTTTATCTGAGGCTGCATCCATGCCTGGATTCTCAGGGGGGGCGTTTTATCTCACGTCGAGT
CTGCTATTTAAATTTCCTAATGCCTTCGGTTCAGAGCGGGACATTAAGGGGCAAGCATTACAAAATCAGA
ATTCCTTGCGTGCCAGTGAATTCAATACACAAGAAGTTGATTTTATTAAAAACCTCATCAAAGAAGATTT
TTATTTGGCACACGCCACAAATGCAAACATCGAAAGTGAAAATGGAAACATAAATTTCTATTCAAGGAAA
ATGCTGCAAGATAAAAAAATTATTTTCAACGAGTCTAACTCCGATTTGGATGATGTTTATGGGTTAGGTA
ACGATGATTATGCGTTCTTCTCTCTGGAGATAGGCCCTGCTTTGAAAAAACAGAAAAGTCGGTTTGGCAA
CACCGTTTATAAAGTTTCAGCATCAAATGGCGCATTTAAGTTCGCATCACTATCACTCGTCGATCAGCTA
ACTATGGAACTCCCAGAGCCAAAAATACCCGGATTGTCATCTGAAGGTAGTGTTCAATTAGCTGGACGTC
CTTCCTTAAAAAGAGAAGAGGTTTTTTTCCATGGTCTGGATGATTCAATTCTATCTCTGGCGAGACATAT
CGCTCTTTCCACAAGAGTTCTTTCTAAGCAGTCGGATAGAGATGTGATACTTAATGAGCGTAACCCGGAC
AAACTGGATCGCATAACGAACTATTTATTCAGGCCGGAGGTACGAGTTCCAAGAATGGCGGGGATCAAGA
ATGGAGGATATTTCAAGTACCGATTTGGAAATAGATAACCATCCCTGAACCAGCTTTATCTTCTCCAGGG
CACGTCCCAGCCGCTTGTTATCGATGATGGCGCCCTGGTCAAGTTCTCCCAGACGGTCGTAAGTGATAAA
GGGCAGGGAAGTGCCACTGGCCCGGAGCTCGATAGTGCCGTCCGGATACTGACAGACATCGATGTATTTC
CCCTGAAAACGATGGTTTTCTTCATTAGCAGCTCCTTAGTATCTGTTTCTGTCATGTATCCAATAAAGAA
TGCCACAGCCGATTATTAAAATTGCGAAAAATACGATGGTTTGAGCTGTACTTGTTCCATACCACGCCAC
TTCTGGTTGAAAAGAATTTTCAGGTCGCCATCCTGCTTTGTAATCGAGAATTGGAGTGAAGCATGCCCAA
AGTGTTGCTAGTGCAATTGGTATAACTGAGCGTAAAAAACCGCTATAGGTAATCAAGCCAAAAACAACAA
GCCATACTAATGTCTGTCTGAGATCTCCAGCCGGCTGGCTGCAAGGCGTGTTGTCAGACGCCGGTCAATA
ACGTCCTGAAGGATCCTGAGTCGGTTCACATCGTTCATCGAGAAAAACTCCGTTCCGTATGCCGTCATGA
GTCTCATCCTTTGGAAGCAGCGATCGCTGTGGTGAGACTGTAGCGCGGACATGTCTATTTGGTCAGAGAC
GGACATCTCAATTTAGCTACCACATCCTTGGTGCGCATAATGTATATTATGTTAAATTGAATACGCACCA
GTCCTGTCCATATCCGATGCATACCTCCTCCTGGCATTATGACCTTACCTTATGCTGTAGCTTCTATTCC
TCGAACCGTAATGGAAGATCGTTGATCGGCGGACGCACTTCGATTTCGACCGGCAGTAATACCCTGCCTT
GGTAGACCTGCGCCAGGCGTGGCTGTGGCTGGGGGCTTCCGGGTTTTGCTCCATCACAACGCCTGATACA
CCGGTGATTCACTTAACACTTTTTATTCAAAAGTGGCCGGCATGGCAAAGAAGATGAAGAACCGATCAAT
ATGCCGCCGTTAATGCCATGATTATAAAGGAATTAGTGGATTACCCGTGCGCTACGTGAATTCTGGTATT
TTGGCAGTACCACAATGCGTCAGAATTCACATATGGAATGCAAACTCATGTTCAAGAAAACGCCCCCTCA
TTATCTGAAGCTGTAGAGCATTGTGCTATTAAGCTTCCTCGTATGTTCTTGAACCTATGCGATATTAAGG
TCATATTTTTTTATCTTGCGGTACAGCGTAGCAATCCCAATGCCTAGTTCGTCTGCCGCCTGTTTTTTGT
TGCTATACCGGGTTAAGGCATCGCGAATCATCTGCCGCTCCATCTCCTCCAGCCCGGTAACGCCCTCCTC
TTCTTTTGCGGTCATGACGCGGGCAAGTGGCGTTGTCGGCTCAATGCGCTCATTCAATTTTCCGCTGTTG
ATCAGATTTGGTGGCAACAAAGACACGTCAATCACTTCACCAGACGGCACGACATGCACCAAATACTCCA
TCAAGTTGCTCAGCTCGCGGATATTGCCCGGCCACCGATACTGCTTCAGCAGCGTTATCACTTCAGGCGC
AACGCCGGGATACACCAGCTCAAGTCGTCGGGTATGCAAATGAAGAAAATAATGAATCAGAAGCTCAATA
TCATCTTGTCGCTCCCGCAGCGGCGGCAGCCGGAGCGGAATAACGTTCAGCCGGTAGTAAAGATCCTCGC
GAAATTTGCCGTCGGTGATAAATTGGTTAAGGTTTTGGTTGGTCGCCGAAATAATACGAATATCCACCGG
TACGGGGTGGCTGGCACCCACCGGTTGAATTTCACGAGATTCAATTGCGCGCAGCAGTTTCGCCTGGAGC
GTTAACGGCATATCGCCAATTTCATCGAGAAATAAAGTACCGTTATTTGCCGCCTGAATAAGCCCGATTT
TGCCGTTAGCCGAAGCGCCGGTAAACGCCCCTTTTACGTAGCCAAAAAGCTCACTTTCCAGCAGCTGCTC
TGGAATCGCAGCACAGTTAATAGCGATAAACGGCTTATCTTTACGGTCGCTGAGCGTATGTACCGCCCTG
GCGACAACTTCTTTGCCGGTACCGCTTTCCCCTGCAATCATCACGCTGGTAGGGCTTGGTGCTATACGGC
TAATTAACTTTTTTAGCTGCCGCATTGGCCGGCACTCTCCCACCATTTGCTCAATCTGCGGCCCCTCCTG
CGGCGTCGAAATATCGGCTGAAGTATGTGACTGATGAAACGCCATGAGAAACAGCCATTGATCCTGGACA
GCATGAAGCTGGCCAATGATCAGTTCTTTTTTATCATCGATAGAAATAACGTGCTGCATATGACCACGAA
TAAAATTTTGAGCAAAAGTCAGAGGGCGAAAATTAATCGCTTTACCCATTATACTGTCCTGACTTACCCC
AAGTATTTTTAACGCCGCTTGATTGACGAACTTGATATTTTGCTCCTGACTGACGACCAATACTCCCTGA
TCCATGTTATCAATCATCGTTAAAAACATTTTTTGGATATTATCACCGCCACTTTGATCTTCAAGTAAGC
GCGAAACAAATATAGAGGATACGTGACGAACGTAATCGGAAAACTCGGTGATGTTATCGTTTATTCTTTC
TTGCTGATCGCACGTTAATGCGACCAGACTAATCACGCCTACGCACTGCTCTTGATAAATAATGGGAGTG
CCGAGGAAGGCTTTTTCTTTACAGGTTTCTTTACTCTCACAACCTTTACACAGTGGATCAAAGCGTGAGT
GGGCGACTACCTTTTCCTTTTTTGTTTCGATAATGTAACGAAGAAGTCGCGAGTCTGTATTTAATTTTCG
CCCAAGAAACTTTCCGTAAGTTCCCGTGCCGGCAACCCGGCACAGCGCATTGTCGACAATTTCAACCTCA
AGTTGAAGTACGCTCGAGAGCATACGGGCAAAGCGTTGAATAGTAGGCTGAATTTGCATCAAAATGGATG
GTGTATTCGAAGGTATCATAATATCACTCACTGAAAGCAATGCCGGGTGAACAACCGTACGTGTGGTTTT
TGATGATACTACCTCAGCGCCAGGCAATAATTGATTCAGGCAGACTCTCTTTTGTACACTTAAAGGAAAT
ATGGAATTCGCATCACACTTTATTATCAATATGATAATTGATGATGCTATTTTATCAATTATGTAAATTT
CTCGCCCGGCATGTAATCCCCTCCCCCCTTAATCGGTATGCAAATATATACATAACGATTCCGGACATTA
AACCTACGACAAAAAACCTCATTCGATTGTCTTGATTTCGTGACGCCCCTCTCATAACTCCGTCATTTTC
ACGTTCAAAACCGAATTAATCAGCAGTTGGCATGTTTATTGTTAGTTGAATTACAGCGCTGGCCTTAATA
CACCGCCACCAACAATTAACAAGCTGCTTCACTACCAGGATTGAAAAATGAAAACTGTTAACGAACTGAT
TAAGGATATCAACAAGCTTAATTCCAGCCTGCATGAGAAAGACTTTCTGCTAACGTGGGAACAGTCTCCT
GACGAACTGAAACAGGTACTGGACGTGGCTGAGGCGTTAAAGACCCTGCGAGCCGAAAATATTGCCACCA
AAGTGTTTAACAGCGGTCTGGGAATTTCCGTGTTCCGGGATAACTCAACCCGCACCCGTTTCTCTTATGC
CTCCGCGTTGAACCTGCTGGGGCTGGCACAGCAGGATTTAGACGAAGGAAAGTCACAGATTGCACACGGT
GAAACGGTGCGTGAAACCGCCAATATGATTTCCTTCTGCGCCGATGCCATTGGGATCCGTGATGATATGT
TCCTGGGGGCCGGTAACGCCTATATGCGTGAAGTGGGTGAAGCGTTGGACGATGGCCACAAACAGGGCGT
TCTGCCTCAACGCCCTGCGCTGATTAACCTGCAGTGTGATATCGACCATCCTACGCAATCCATGGCCGAC
CTTGCCTGGCTCAGTGAACATTTCGGCTCGCTGGAAAACCTCAAAGGCAAAAAAATCGCCATGACCTGGG
CGTATTCACCAAGCTACGGCAAGCCACTCTCTGTACCACAGGGCATTATCGGCCTGATGACTCGTTTTGG
GATGGACGTCACCTTAGCGCATCCGGAAGGCTATGACCTGATCCCGGATGTGATTGAGGTGGCTAAAAAC
AATGCTAAAGCTTCCGGCGGAAGCTTCCGTCAGGTGACCGATATGGCCGAAGCCTTTAAAGATGCGGATA
TCGTCTATCCGAAGTCCTGGGCGCCTTATCAGGTGATGGAACAGCGTACCGAACTGCTCCGTGCCAATGA
CCATGAAGGCCTTAAAGCGCTGGAAAAAGCCTGTCTGGCGCAAAACGCGCAGCACAAAGACTGGCATTGC
ACCGAAGAGATGATGGCAAAAACGCGCGACGGTGAAGCGCTGTATATGCACTGCCTGCCTGCCGATATCA
GCGGCGTTTCCTGTGAAGAAGGTGAAGTGGCCGATACCGTGTTCGAAAAATACCGTATCGCAACCTACAA
AGAAGCCAGCTGGAAGCCCTACATCATCGCCGCCATGATCCTCTGCCGTAAATATGCCCAACCTGGACAA
CTGCTCGAAGAGCTGCTCAGCGAAGCGCAAAAGCGCATCAAATAACCTCTCCGGCTGGCCTACGGGCCAG
CTCTACAGTTTCATCATCATGACGAATAAGGACAGAACATGTCTGCTTTCTCACTGAAAATGGATATCGC
CGATAATCAGTTTTTCACAGGTGAAACCTCGCCGCTGTTTTCCCGCGGACAGGCACAACAGGCGCGGCAT
TTTCATCAAAAAATAGCGGGTTATAAACCGACGCCGCTGTATGCACTGAACGAATTGGCCGCGCTGTTTG
GCGTGCGAAAAATCCTGGTTAAAGATGAGTCACAGCGCTTTGGCCTCAACGCTTTCAAGATGCTTGGAGG
CTCCTATGCTATCGCCCGGCTGCTGTGCGAAAAGTATCAGCTGAATATCGATGATCTGTCGCTCGAAGAT
CTTAAAACGCGCATTACCGAAAAGATGACCTTTGCCACTACCACCGATGGCAACCACGGACGTGGCGTTG
CATGGGCCGCTAAACAGCTTGGGCAAAACGCGGTGGTGTATATGCCTAAAGGCTCGGCACAAGAACGCGT
TGACGCCATTGTGCGTCTGGGTGCCGAGTGCATCGTCACCGACATGAACTACGACGATACCGTACGTTTC
ACCCTGCAAACCGCGCAGAAAAACGGCTGGGAAGTCGTGCAGGACACGGCCTGGGATGGCTACACCAAAA
TTCCAACCTGGATTATGCAGGGTTACGCCACGTTAGCCGATGAGGCCGTCGAACAAATGGCTGCAATGGG
CATTCCCCACCCTACTCACGTGTTCTTACAGGCAGGCGTTGGTGCTATGGCCGGCGGCGTGCTGGGCTAT
CTGGCTGATGTATACGGCGCCCGTAACCTGCATTCGGTGATTGTCGAGCCGGAACTGGCCGACTGTATCT
ATCGCTCCGGCATTAAAGGTCAGATCGTTAACGTCGGTGGTGATATGGCCACCATTATGGCCGGTCTGGC
CTGCGGTGAACCAAATCCGCTCGGCTGGGAACTGCTGCGCAACTGCTCTACACAATTTATCTCCTGTCAG
GACTCGGTCGCCGCTCTGGGAATGCGTGTGCTGGGTAACCCGCTCGGCCAGGACCCTCGCGTTATTTCCG
GTGAATCCGGCGCAGTCGGCCTGGGCATATTGACTGCTATCCACTACCACCCTCAGCGCGAAGCGCTCAT
GAACAAACTGCAGCTGGGCAGCGACTCCGTCGTGCTGGTTATCAGCACCGAAGGCGACACCGACGTGAAA
CACTATCGGGAAGTCGTCTGGGCGGGTAAGTACCCGGCCGCACTGTAATGCACAACAAATTCAGAACTGG
AGAACATATTCATGGCTAAGCATATTCCGTTTAAATTGATTCTTGAAAAAGCAAACCACTACCAGCAGGA
CATGACCCGTTTCCTGCGCGATATGATTGCCATTCCGAGCGAAAGCAGCGACGAAAAACGCGTCGTTCAC
CGTATAAAAGAAGAGATGGAGAAAGTCGGCTTCGACAAAGTAGAAATTGACCCAATGGGCAACGTACTGG
GCTATATCGGTCACGGCCCGCGCCTGGTGGCAATGGATGCGCATATTGATACCGTAGGTATCGGCAACGT
CAAAAACTGGAGCTTTGATCCGTATCAGGGGATGGAAACCGATGAGCTGATTGGCGGTCGCGGCGCGTCT
GACCAGGAAGGCGGAATGGCATCGATGGTTTATGCCGGGAAAATCATCAAAGATCTCGGTCTGGAAGACG
AATATACACTGCTGGTTACCGGCACGGTGCAGGAAGAAGACTGCGACGGCCTGTGCTGGCAGTACATCAT
TGAACAGTCCGGTATCCGCCCGGAATTTGTCGTCAGTACCGAGCCAACCGACTGTCAAATCTATCGCGGG
CATCGCGGGCGTATGGAAATTCGCGTCGATGTCCAGGGCGTCAGCTGCCACGGCTCTGCGCCAGAACGCG
GTGATAATGCCATTTTCAAAATGGGCCCAATCCTTAACGAGTTGCAGGGGCTTTCACAGAATCTGGGTAA
TGACGAGTTCCTCGGCAAAGGTACCCTGACCGTTTCCGAAATTTTCTTTACCTCCCCAAGTCGTTGTGCG
GTGGCTGACAGCTGTGCGGTGTCTATCGACCGTCGTCTGACATGGGGGGAAACATGGGAAGGGGCGCTGG
AAGAAATACGCGCCCTGCCGGCGGTACAAAACGCGGGGGCAGCCGTGTCGATGTATCACTACGATCGCCC
GTCATGGACTGGCCTTGTGTACCCAACCGAATGCTACTTCCCAACCTGGAAAGTTGAAGAAAACCACTTC
ACCGTCCGGGCGTTGAGCAATGCCTACGAAGGTCTGTTCGGCAAAGCGCCGGTGGTTGATAAATGGACAT
TCTCCACCAACGGCGTGTCTATCATGGGCCGCCACGGTATTCCGGTCATCGGTTTTGGCCCTGGCAAAGA
GCCTGAAGCCCATGCGCCAAATGAAAAAACCTGGAAATCACATCTGGTGACCTGTGCTGCGATGTATGCC
TCCATCCCTCTGAGCTGGCTGGCAACCGAGTAGCTCTGCCCCGTCATTCCTCCCGTCGTTCGCGGCGGGA
GTCTGGAGTTCTCTATGCGCGTATTGATTAAAAACGGCATTGTGGTCAACGCTGACGGCCAGGCAAAACA
GGACCTCCTGATTGAGAATGGCCTGGTCAGCCAGCTTGCCGATGATATAGACGAAATCACCGTGGAGCAG
CCCTGCGAAATTATCGATGCCAGCGGATGTTATGTGATGCCCGGCGGCGTTGATGTTCACACTCACTTCA
ATATTGATACCGGGCTGGCCCGCAGCTGCGACGACTTCTTTACCGGCACTCGCGCAGCGGCCTGCGGTGG
CACGACCACTATTGTTGATCATATGGGCTTTGGTCCGGTGGGCTGCAGGTTGCGCCATCAGCTTGAAACC
TACCATGGTTACGCAGCCTACAAAGCGGTTATCGATTACAGCTTTCACGGCGTGATTCAGCATATTAACC
ACGCCATCCTCGATGAAATTCCAATGATGGTTGAAGCGGGGATCAGCAGCTTCAAGCTCTATCTCACCTA
CCAGTACAAACTCAACGATGATGAAGTACTTCAGGCGTTGCGGCATCTGCATCGCGCCGGAGCTCTGGCC
ACCGTTCACCCTGAAAATGATGCCGCAATAGCCCGCAAACGCGCTGAGTTTTTAGCAGCAGGTAACACCG
CCCCCCGCTATCACGCTCTTAGCCGTCCGTTAGAATGTGAAGCGGAAGCCATTGCCCGCATGATCAATCT
CGCCCAGCTCGCGGGTAATGCACCGCTGTATATCGTGCATCTCTCTAACGGTCTGGGGCTGGAATATCTG
CGTCTTGCCCGTTCGCGCCACCAGCCGGTGTGGGTCGAAACCTGCCCGCAGTACCTTCTGCTGGATGACC
GCTGCTACGAACGTGAAGATGCGTTGAAGTATCTGCTCAGCCCACCACTGCGCAATGCCAGCAATAACGA
TGCGCTGTGGTGCGGCATTGCCGAGGGCCAAATTGACGTGCTGGCGACCGACCACTGTGCGTTTTCTATG
GCGCAGCGGCTGCATCTTTCCGGCGGTGATTTTAGCCGCTGTCCGAATGGCCTGCCGGGCGTAGAAAACC
GCCTGCTGCTGCTGTTTTCGCACGGCGTGATGACCGGGCGAATAACGCCTGAGCATTTTGTCTCGCTCAC
CAGTGCTAACCCGGCAAAACTCTTTGGCCTGTGGCCGCAAAAAGGTCGACTTGCTCCCGGAGCCGATGGC
GATGTGGTGATTATCGATCCGCGTCGAACCACGACCATTCGCCACGAAATGCTGCACGACAACGCAGATT
ATTCACCGTGGGAAGGCTTTGTCTGTCAGGGCTCTATTCGCCAGACTTTGTCTCACGGTCGGATAATTTT
TAATAACGGCAGCTTCACCGGCATCGCAGGTCAGGGGCGTTTTATCCGCCGAGCCCCCTTTTCCGCCGCC
CATTTACCAATGCGCGGCAATGCATCCTAAAGTGAGGAATCCATGAGTAAAAGAATTGTGCTCGCCCTCG
GCGGCAACGCCTTAGGCGAGGATCTGGCCGGGCAAATGCAGGCCGTAAAACAAACATCGCAAGCTATCGT
CGACCTGATTGCTCAAGGCCATCAGGTAGTCGTCACCCACGGCAATGGGCCGCAGGTAGGGATGATTAAC
CTGGCTTTCGAAGCCGCCGCCAAAACCGATGCACATACGCCAATGCTGCCGATGTCGGTCTGTGTGGCAC
TCAGCCAGGGCTATATTGGTTACGATCTCCAAAACGCTCTGCGTGAAGAGTTACTGTCTCGCAATATGCA
TATTCCCGTGGCGACGCTGATTACTCAGGTGGAAGTGGATGCCAACGATCCGGCGTTCAATAATCCAACC
AAACCTATCGGTTCGTTTTTCAACAAGGAAGAGGCAGACCAGCTTTCCCTTAAGGGGTATGTGCTGAAAG
AAGATGCCGGACGTGGCTACCGCCGGGTCGTCGCCTCGCCAAAACCGATTGATATCATTGAAAAAGAAAC
GGTTAAAGCGATGATGGATGCCTGCCACGTAGTGATCACCGCCGGCGGCGGCGGGATCCCGGTGATCCGC
GAAGGTAACCATCTGCGGGGCGCTAGCGCGGTTATCGACAAAGACTGGGCCAGTGCCAGGCTGGCGGCGA
TGATTGACGCAGATATGCTGATAATCCTTACGGCGGTGGAAAAAGTGGCCATCAACTTCGGTAAACCAAA
CGAACAGTGGCTGGATAATTTGTCGCTGAGCGATGCCGAGCGATTTATTGCTGCAGGCCATTTCGCCAAA
GGTTCAATGTTGCCGAAGGTGGAGGCCGCCGCTTCTTTTGCCCGTTCACGCCCTGGTCGCAAAGCGCTGA
TCACCGTATTGAGCAAAGCAAAAGAAGGTATTGAGGGTAAAACAGGGACCGTCATTCAGGGGTAGGTTAA
CTAATCTGGCCAACACATTACACATCGTGTCGGCCAAATTAACAAAGCGAGATCAGGCCATCGTCAGTAA
CGTTTTATTCTTCTTCACGTTTTGATTCATTAAGGTCATCAATGCCTCAAGCACCCCACCGCCTATCGCA
CGGGCTTTATCCGACACGCTGGTGTAATCCGCCTTCTCGCCCCGAGGATCGATATCACTAATCTTAAAAC
CGGTATCCACCACCAGCCCGTCGTTCAATAAGCCTCGAACCATGCCGCTTAACGGTGCCAGGATCTCTAC
ATCGCCTACGGTAGCAATCACCTCACCTTCACTGACAATATCCCCCAGCTGCACTCGGGAACACATTACG
CCCGCACCCGGCGAGCGAATCACCCGCCTTGAGGTGTGCCCCATGATATTCCCCGGTACGCCAGTATTTT
CCTGCGACCGGCCCTCATATATGACCTTCCCCAGCCAGTGACCGCGATTCGTTTCAATCACTGCGTGACA
GTCCTGCCCGGCGTTAAAGCCAGGACCAAGCGCGATAACCGCTGGCGCCAGTTCCCGGTGCGTGCCCAGA
TTTTCTTTCGCCAGGATAGCATCCACCACACAGCCTGGCTGCAGTTCCTGAAGGGATTCGCATAGCGGGT
CGACAAGCACCGGAATCGCGCCATTATCCGCTAGTCGCAGCGCTTCCTGCACCGTAGAGACACGTTTCGC
TTTTACCCCTTCAACCGTCATTTCACCGTCAAATACCGCCTGAGCAAACGCAACGGTACGGCGGATAACC
GTGGGTTTTTCAACTTCCAGCATGATGACCTTAAAGCCCGCGTGCCATAGCCGCAGCGCCACGCCGGTGG
CGATATCGCCAGCGCCACGGATCGCAACCCGCAGCGGCCGGGACGGTATTTCCGTGCTCATCATCAGCCC
GCCTGGAGCCTTGTTTTTAACCTGTAAAATCTCGGCCAGCACGCTTATGGCAATCTCATTCGGCGTTTCT
GCGCCAATGTTATAGCCCACCGGGGCATGTAATCGGGCAATTTTCTCTTCCGCCACGCCGTTTTCACGCA
GCTGGCGCAAAAAGACCTGCACCTTACGTTGGCTCGCCAGCAGCCCCAGCCAGGCGCCTGGCAGCGCTAT
AAGCCGGTCTAAGGCTTCACGATCTTTATTATTGGTGGCAATCAGCACAAAATTATCGGGGCGAATTGCC
AGTTTCTCTACCGCAGCACTGAAGGTGTCCGCATGTAGTAGCTGCGTTAGCGGCGGAAAAAATGCGGGGT
TAAGACTTTCCGGATAGATATCCGCCACTGAGATTTCAAATCCCAGCAGTGCGGCACTTTGGGCGACTGC
ACGGTTAACGTGCCCTGCGCCAATAAGTACCAGCCGCGGGCGCAGGCCGTGAACGCTGATATATACCGAC
ATCGCACCGCCGCAGTCAGAGCCCACGGCGTCGTTGCCGTTTCTCACCATACGGCCATGAAACATTCTTG
CGGCTTTTTCATTAATCGCTTCAAGCGCTTCATCAATGACCCTGCGCTCCACCATGCCGCCTCCGATAGT
TCCCAGGATACTGCCATCATCGAGGATCAACATTTGAGCGGAATGCCGTGGCGTGGAACCTCTGCTATCG
ACAATCTGAGCCAAAGCAAAGGGACGGTTTTGTTCTTCCAGTCTTGCAGCTTCTGAGAAAATATTCATAA
CAACCTCAAATGGATATCCTTTCATTACCCCGAAATGGAGTCACTTTCTCACTCGTCTGCGCGTAATGGC
CTGGTTCTCCTGTACCGACCCGGCCCATATCACGTCTACCGCACCGCCTGTCAACAGATCACCTTCCTGT
AAATTCTCATTTTGAGAAAGTTGGTTAAGCAGCCAGATGCGTCGACAACCCGGCGGTGTTCCTTTGAACG
CGCCCTGTGGATGTTGAATCAGGCGATGCAGCATGGGCCAATTCAGCCTGTCACCCTCGGAGGAACCGGT
TATGCGGGAAAAAAAGGGCCAGCGATGCACTGTCGCTGGCCCAAGGGCTTTTCCAAGCATACCAGCGCCC
GTGATAGCAACTACGCAACAACAGGATAATGGGATGCAAGGTTCATGCTCATTTGGCGCTTTTATGGCAA
AACCGTGAGCACCGTCCGCTTCTACCAGCACAACGTCAACATTACCTGCAGCCAGCAAGGCATCAAGCTG
CGCGGGCGTAAAACCTTTGACCTTGCCCACGTTCGGCAACCAGGCTGAAAAACAAGCTTGCAGAGGGCTT
TGCCATACCTCTGCGGGTAAAGCCAGGGGATCGCGACAGAAGGTAACCGGCAGGTGCCGCGGCAGGAACA
TATGAGTGGTGGTTGTTAGCAGAACTCGTCGCCCTGCCTGCTGCAATACCCTCGCCAGCCATAATAAAGT
ACTGGTTTTCCCTCCCGCCCCAACGGCAGAAATTAGCAACGGGCCGACGGTGACGTTTAAATCACAAAAA
AGTACGCCTGCATGAGGTATATTTTCCATTGTGTTTTGACGACTCCATAATGTTGAAGGGGATATGAAAC
AAGTCGACTGTATTATTCCTGCTGCAGGCCTTTCTTCACGCATGGGCCAATGGAAAATGATGTTACCCTG
GCACAGTGGCACAATACTTGACGCAAGCATTAAAAATGCGCAGCAATTTTGTTCGCATATCATTCTGGTG
ACAGGTCATCGCCATGAAGAGCTTGAAGCTCGATATTTTCGACAACCCGGCATTACCCTTGTTCATAATC
CAGATTATCAACAAGGGCTTTTTTCATCGGTATCCGTGGGCGTAAATAAGGCCGCGGCAGATTATTGCTT
CATTAGCCTGGGAGATTTGCCCTGCCTGCATCGGAACGTATTCGACTCACTGTGGGAACAACGAATTAAT
GGCGCATTACTGCCTCAGTACCAGGGGACGCCGGGCCACCCAATTCTGGCGAAACGTGATATTTTGCAGA
AATGTTTACAACACTATAGCGGGCAGTCAGTTCGTTGCGCCCTGCTGGCCAACAAGCATAAAATTATAGC
GCTGGATTATCCTGAAATTATTTTTGATGTCGACACACCAGAAGACTTCAGCCGCCTGCAGCATTATCAA
AAGCCCCCCAACCGTCAGTGAAATTATCATATTGATAGGTAAGTATTGTTTTTGAGAAATAGGGGAAAAA
GATTTTATTAAGTGATTTTAATTCGTATTTCCGCGCCCCGCTCTGGTTCACAAACCCCAAACAACATTAG
ATCTCACTCACAATATTTTGCCGTCTCAATCATATAAAAAATACCTGGTGTGATTGTTGCTACTCCTCTC
CCTAACCGCCGGTTCTCCGGCTTATTCGATTTAACAGGTCAGCCTAAGGAGAGGATTATGGGAGATATCA
TGCGCCCCATTCCGTTTGAGGATTTATTGACGCGCATTTTTGATGAATACCACAATCACCAGTCTATCTT
CGGTATTCCAGAACAGCAGTTTTATTCCCCCGCCAGCCAACAGCGCCTGAGTGTTTTTGGCGAGACGTGT
GTAACCCCTGTCGGCCCTGCTGCCGGGCCGCACACTCAGCTGGCGCAAAACATTATTACCGCCTGGCTGA
CCGGCGGGAGGTTTATTGAGCTGAAAACGGTTCAAATCCTCGACCGGCTGGAACTGGAAAAACCTTGTAT
CGATGCGGAAGATGAATGCTTTAACACCGAATGGTCGACGGAATTCACGCTTCTGAAGGCGTGGGATGAA
TATCTGAAAGCCTGGTTTATCCTGCATCTGCTGGAGAAAGTGCTGCCGCTAACGCCGGTGAAAGAAGGTA
AATCGTTTATTTTCAATATGAGCGTCGGCTACAACCTGGACGGCATTAAACAACCTGCGATGCGGCAGTT
TATCGATAACATGATGAACGCCGCCGGCCATCCAAAATTTGAGCAATACCGTGAAACGCTCAACCGTTGG
CTGCACAATACCGACTTCTGCGCCCGTTATCCGCAGCCTGAACTAAAGACGCTGAGCCAGTGTATCCCGG
CAGATATGGTTCATGGCGTTACGCTATCGACAATGCACGGCTGCCCGCCGGACGAAATCGAAGCGATTTG
CCGCTATATGCTGGAAGACAAACAGCTTAATACCTTTGTGAAGCTCAACCCAACGCTGCTGGGCTATCCA
CGTGTGCGTGAAATACTCGATAGCTGCGGCTTTGATTACATTGGCCTTAATGAAGAATCATTTGATCATG
ACCTGAAAATTGGCCAGGCGCTGGAGATGCTGCAACGCCTGATGCAGTTAGCGAAAACGAAGAACCTTGG
CTTCGGCGTGAAGCTGACCAACACGCTGGGCACGGTGAACAACAAAGGCGCGCTGCCGGGCGATGAAATG
TATATGTCCGGGCGAGCCCTGTTCCCACTCTCTATCAACGTCGCTGCCCTGCTTTCCCGCGAATTTGACG
GCAAACTGCCTATTTCCTATTCCGGGGGGGCGAACCAGCTTAATATCCGCGAAATTTTCGAAACCGGTAT
TCGCCCCATCACAATGGCAACGGATCTGCTTAAACCGGGCGGTTATCTGCGCCTGAGCGAGTGTCTGCGT
GAGCTGGAGCAGTCCGATGGCTGGAATATGACGCAGGTTGATGTTGTCCGACTGAATGCGCTGGCAGAGA
AAGCCGTTAGCATGGCGTATACCCAGAAACAGTGGAAACCGGACGACCGCATCGACGTGGGCGAAAAATT
ACCGGTGACCGACTGTTATGTCGCCCCCTGCGTTACCGCCTGCGCCATCAAGCAGGACATTCCGGAATAC
ATTCGGCTGATGGGTGAACAACGCTATGCCGATGCCCTGGAGCTTATCTACCAGCGTAACGCGCTGCCGG
CGATCACCGGCCATATTTGCGATCACCAGTGCCAGTACAACTGTACCCGCCTGGATTACGATAGCGCACT
GAACATCCGCGAGATGAAAAAAATCGCCCTCGAAAAAGGCTGGAATGAATACCGGCAGCGCTGGCATAAA
CCTGCGGGCTCCGGGATGCGGCACCCGGTGGCGGTGATTGGGGCGGGCCCGGCCGGGCTGGCCGCGGGGT
ACTTCCTCGCCCGCTCAGGTTACAGTGTCACATTATTTGAGAGGGAAACTAATGCCGGTGGCGTAGTACG
TAATATCATTCCGCAATTCCGTATTCCCGGCGAACTAATCCAGCAAGATATTGATTTTGTTGTGAACCAC
GGCGTTAACATCGTTTACGGATGCGACCCACACCTGAGTGTCGAAAAGCTTCAACAACAGGGGTTCCGCT
ACGTACTGATCGGCACAGGAACCGATAAAAACAGCGGCGTGAAGCTACACGGCGATAACCAGAACGTGCA
TAAGTCGCTTCAGTTCCTGCGTGAATTTAACCGTGGAGATAACCTCCATCTCGGCAAACATGTCGCTGTC
GTTGGCGCCGGGAATACCGCGATGGACTGTGCCCGTGCTGCGCTCCGCGTACCCGGCGTAGAAAAAGCGA
CCGTGATTTACCGCCGCTCTCAGCAAGAGATGCCCGCGTGGCGCGAAGAGTACGAAGAAGCGGTACATGA
TGGCGTAGCGTTCCGGTTCCTCAATAACCCGGAACAGTTCGACGCCGACGGTACGCTGACCGTGCGCGTT
ATGGCTTTGGGTGAAATGGACGACAAAGGTCGCCGTCGCCCGGTTGAAACCGAAGAAACCTGTACCCTGC
AGGTCGACACGTTGATTACTGCCGTAGGCGAACAGCAGGACGGCGAAGCGCTGGCTGCGATGGGCATTCC
GCTGGATGAACACGGCTGGCCAGAAGTTAACGCCGACGGTGAAACTCGTCATTCTGGCGTATTCCTGATT
GGCGACGTCCAGCGCGGCCCTTCCTCCATTGTTTCCGCCATCGGCAATGCTCGTCGCGCCACCGACACCA
TTCTGGCCCGGGAGAACATTCGCAGCCATCACGGTGAAAAGCGCTGGAATAACGTCGATCCTGCGGAAGT
CTATCGTCGCAAAGGCACCATCGTCGTGGCGCAGGCGGATAAAGACGACCGCGATGCCTTTGCCGCCCAG
GAGGCTGCACGCTGCCTGGAATGTAATTATGTGTGCAGCAAATGTGTCGACGTTTGCCCGAACCGCGCCA
ATGTTTCTATTGCCGTACCCGGCTTCCAGAACAGGTATCAAACTCTACACCTCGATGCTTACTGCAACGA
ATGCGGCAACTGCGCTCAGTTCTGTCCGTGGCAAGGCAAGCCATACAAAGACAAAATTACCGTCTTTAGC
CTGCCTCAGGACTTCAACAACAGCAGCAATCCGGGGTTCCTGGTTGAAGGCAACCGCGTGCATATCCGCC
AGGAGGAACGGACCTGGCTGTTAACTCTTGATGAACGAGGGCAGTTTACCAGGATACCGCCTCAGTTGGA
TGATATGTGCCGCATCATCAGCCACATCCACCGTCACCATCATTACCTGCTGGGAGTCGTTGAAGCATGA
GTATCTTAATTCTGAAAAACGCCACAGCTGCACAGATTTATCCGGCGATGGTGCGTGAGAATATCGACAT
CGCCATCGAAAACGATGAAATTATCGCCGTAGGGAGCAACCTCAGGAGTACATTTCCACAGGCCAATATT
AAAGACATGCATGGTCGCTTAGTGATGCCGGGAATGGTCTGTTCCCATAACCACTTCTACTCAGGATTAT
CGCGTGGTATTCAGGCAAATATTGCCCCCAGCCCGGACTTTATCTCGACGCTGAAAAACCTGTGGTGGCG
GCTGGACCGTGCGTTAGATGAGGAGTCGCTATACTACAGCGGGCTGATTTGCGCCCTCGAAGCAATTCGC
AGTGGCTGCACGGCGGTAATAGACCATCATGCATCCCCTGACTATATCGCCGGATCTCTCAGCCAACTGC
GCAATGCCTTTCTGAAGACAGGATTACGCGGCATGACCTGTTTTGAAACCACTGACCGCAACGGCGGCTC
GCAAGAGCTGCAGGCAGGCGTGGAGGAGAACATGCGTTTTGCATGTGAGATTGACCGGGCGCGTGAGGCA
GGACTTGAGCCCTATCTGGTCGAAGCACATATTGGCGCACATGCCCCGTTCACCCTCAGTAATGAGGGGC
TTTCGATGCTTGGTGAGGCCATAAAAGCAACCGGCCGCGGGTTACATATTCACGCGGCGGAAGACCGTTA
TGACGTGTCCCATAGTCACCATCATTACGGAAAAGATTTACTGGTACGGCTGGCCGAATATGATCTGCTT
AACAGTAAAACGCTGGTCGCGCACGGTCTCTATCTTTCCGATGCCGACATCGCGCTACTCAATGAGTGTG
ATGGTTTCCTGGTACACAACGCACGCTCTAATATGAACAACCATGTGGGCTACAACCAAAAGCTTGGCGC
CTGGCGGAATCTGGCATTGGGTACGGATGGTATTGGTTCAGATATGTTTGAGGAGATGAAATTTGCCTTC
TTCAAACATCGCGATGCCGGCGGCCCTCTTTGGCCAGACAGTTTTGCCCGTGCCCTCAGCAACGGAAACG
CCCTGCTTAGCCGCAACTTCAACGCCAAATTTGGCCGCATTGAGGCTGGCTACAAGGCCGACCTGACGAT
TATCGATTACCTGCCACCAACGCCGCTCATCGCAGAAAACATCGCCGGGCATATTGCCTTTGGCATGGGC
TCAAACCATGTCCACAGCGTGATGGTTAACGGTGAGATGGTGTATGAAGACCGACAGTTCATGTTTGACT
GCGCACCTGTTTTTGCTGAAGCACAAAAAGTGGCGGCGAAAATGTGGCGGCGAATGGACTCCCTGCCTTG
ATTAAGCGTTATTTACCCGGTGCCTGAGGCGCCGGATCATGCGCCCGGAACGGATATTGTTCCGGGCATA
ACTCACTACCGAAGAAACAGACTCGCCGCAGCACACTCGCGCTGCTTTTGCATTTCCCTCAGTTGCTGCT
CCCCCATCTTACTTAATGCCGATGTCGGACAAACATCAATGCACGCCGGACCACGCTCGCGGCCGTTGCA
CAGGTCGCACTTGAGTATAGTTGCCGTCTTTTGCTCGGGATTAACGCCCACGCTGATTACCCCGAACGGA
CACGCTACCACACAGCTTTGGCAGCCAATACAGCGTGAATCTTCGGCTTCGACACGCTCACTTCCCATCG
TTAACGCTGCCACCGGGCAGGCGCTTACACAGGGGGCATTTTCACATTGATGGCACATCACCGGCACGCT
TACGGTATCGAGGCGTAGCACTTTGAGTCGCGGCCGAAACGCCGCGTCCTCAGTAACGTGCTCCATAGCG
CAGGCGATCTCACAGGTACGGCAGCCAATACAGGATGCCGAATCGGCCAGAATAAAGCTGGTCATGCTCC
CTCCTTGCCCTTAAACATCGCCAGCATTTCACTGGCCGCCTGCCGGCCGGCAACCATCGCCGTGACCACC
AGGTCCGCACCATGTACCGCATCGCCACCAGCATAGATTTTGTCATTACTGGTTTGCGTTGTGCCGCGCC
CTTTCCCGCCGGTGCAAATCTGCCCCCAACGGTCAAGCTGCACGCCGTGACCACGCAGCCACGGCATATC
ATGCGCCTGAAAACCGAATGCCATAATGAGTACGTCAACGGGTAGCTCAAAGTCGGAACCCGCCACAGGC
CGCGGACGACGGCGGCCATCAGGACCCGGGTCACCCATCTCGGTACGGATCATGCCGATCGCCGTTACCT
TGCCTTTGCGATCGCGCTGGATGTATTGAGGCTGCACGTTAAACTGGAACTCAACGCCTTCTTCTCTGGC
GTTAACTACCTCTTTTTTCGAGCCCGGCATGCTCAGCTCATCGCGACGGTAGGCGCAGGTGACGCTCGCA
GCCCCACGGCGTATTGCGGTACGCAGGCAGTCCATTGCGGTATCACCACCGCCAAGCACCACAACGTGTT
TATCTTTAATGTTGATCATCGGGTATTCCTCGTTCTCCTCCAGCCCCATCACTTCGCGAGTGCTGGCAAT
CAGAAATGGCAACGCCTGAATTACGCCGGGAGCATCTTCACCCTCCAGTCCCGCCGCCATAAGGCCGTAG
GTACCTACGCCAAGGAATACCGCGTCATAGTTCACCATCAGGTCGTTAAATTGTATATTGCGCCCAACTT
CATGATTAAGGTGAAAACGGATGCCCATTTCACTGAAAATGCTTCGTCTGACGCCCAGAATACCTTTGTC
CAGTTTGAACGGTGGAATACCGAAAGTGAGTAATCCTCCAATTTCTGGATGTTTGTCAAAGACATCAACC
TGAACGCCAGCGCGAGCCAAAATATCAGCACATCCCAGCCCGGCAGGACCCGCACCGACAATCGCCACAC
GTTCTTTACGCGGCACAATATCACTTATCTGAGGTCGCCAGCCCGACGCCAGCGCGGTGTCGGTGATATA
GCGCTCCAGGTTGCCAATGGTCACCGAACCACCCTCATTTTTCAGCGTACAAGCCCCTTCGCACAGGCGA
TCCTGCGGGCAAACGCGGCCACAGATTTCCGGCAAAGAACTTGTTTGATGGCACAATTCAGCCGCCTCGA
TAATCTTCTCTTCATTTACGAGCCTGATGAAGTCGGGAATAGAGTTATGCAGCGGGCATGTCCAGTTACA
CCAGGCTTTTTGTGCGCAGTGCAGGCAGCGATCGCTTTCATACTCAGCATCACGACTGCCAAGCCCGTAA
TAGATCTCTTCGAATTGCGTTTTGCGAATGCCGGCTTCTACTTTTTTTGCTCCCACGCGAGGTGGTTTGC
TGATAAATGTTTCCCGGCGACCAGGTTGACGAACCTGCGCCGCCTGCCCTTGTACGCTTCGGATTTGCCG
CTTACTGCGTAGGTTTTCTAATTCGGCATCGTCCATCAGGCGCAGCGCTTGTGTTGGGCAAACGCTGACG
CAGGCAGGTTTTCCTGTGGGATGTTCGCTGCACAAGTCACATTTTTGCGCCAGCTGCGGGGCGCTGTCAT
CGGCAGACACCATCTCGATGGCGCCAAAGGGACAGGCGATCGCGCAACTCTTACAGCCAATGCATTTCTC
TTGCTTTAATTGAATGCTGTTATTAACAAAAGAGAGCGCGTCGGTTGGGCAGGATGCGACACATGGCGCA
TCGTTACAGTGGTGACAGGTTGTCGCATTGCTCTCTTTACGGTGGAAAACAACGTGGATCCGCGGCTGAA
AATCCGCCCGCTTCAACGGCCATCTGTCCTGGTGATGAGCCGTCACGCAGGCAACCTCGCAGGCATGGCA
GCCAATACAGCTCGTGGCATCGGCAACAATAAATCTGTTCATTTGCTTCCCTTTTATTATTCAATAAATA
CCTCAAGGGATACGATGCAATTTTCAGACGCATTTGTTGCTTTTAAGAAGAATGGATTTATTTTTGAGAG
ATGTGTCAACAAAATGATTAACAACAAAAAAATCAGTATATTGAGATCCCCCCGTGCTCTTTAGATTATC
GCCCCGATATTAACTGACTACCAATATGAGAGATAAATTATCTCAATGTGATATTCCACGCGTCGCCTGT
GTTTACCCCTCATTGCCTGCCCATCCTTTATAGCTCATCCGCCGTGATTTAATTCACAAATATATTCATC
TGCAACCAAACCCTGCATTTTTGGCACAGCTTACGCATAGATAACGTCGTGTGCGCAATTTGCTGATGGC
GACATCAGCTCAGGGAGGCATCTGCCTTCGAATCGTAACTTCCTCTCCGCCTATACGAACGAGAGCCGAA
GTCGTACAGGAGATAATTACTTCATGAAAGACTCTGCCATTCCTGCCTCAAACGCTACGACATCAACCGA
GCCAGTCGATGAGGTTCTACCTATTACACAAATGGTTCTTTATGGCCTGCAGCACGTACTGGTGATGTAC
GCCGGTGCCGTGGCCGTGCCATTAGTGGTCGGTAATGCCGTCGGTTTACCCGCTGAACATATTATCTTGC
TGATAAGCGCCGATCTGTTTATCTGCGGGGCTGCCACTATCGTGCAATCGTTAGGAATTCGCCCCTGGCT
GGGCTGTCGATTACCGTTAATTCAGGGGTGTACCTTTGCCGCACTGATTCCAATGGTGCTGATCGGAAAA
GAGTACGGAATCGGCACTATTTCAGGCTCGGTTATCGTCTCCGGGATCTTTATTTTATGCTGTGCTCCGT
GGATAAGCCGTCTTATACGCTTCTTCCCCAAAGTCGTCATGGGCGGCATTGTTACCCTGATTGGCCTGTC
GATTATGCCCGTTGCCGGTGGCTGGATTGGCGGCGGCAACAGCAACATGAACGGGTTTGGAGATCTTTTT
TCACTGCTGATGGCCGCTATTACGCTAATCATCATTCTTAATCTTTATACCTTCGCAACCGGCGTTGTAA
AAAATACCGCCGTGCTCGTGGGGCTGATCATTGGCACAATTTTATGGAGCTTTTTTAAGCCGCTCGATTT
CCATCTGGTTAACGTCACCCCGTGGATTCACTTTCCACAGCTGATGCAGTTTGCGCGCCCGGAATTCCAT
ATTGTGCCGGTTGCCCTGCTGTCGATGGTCATGGTGGTAGTTATGGTTGAAACCATGTCTTCCATGATGG
CCACCGGCGACATTGTCGGTAAGAAAGTGGACTCAGGCATGCTACGCAACGGCCTTAATACCTGCGGCTT
AGCTACTACAATCTGCGGCTTCTTCAATCTCTTTCCTTACGCAGCCTTTGCCCAGAACGTCGGGCTTATC
GGCTTAACCGGCGTACGTAGCCGTTTTGTGGTATCGGTCTCCGGAGTAATTCTCATTTTGATGGGCGTAT
TTTCCAAACTCGCCGCGCTGGTGGTGCTTATCCCTAAGCCAGTGCTTGGTGGCGCGGGGATCGTGATGTT
CGGCATGGTGGCGGTATCCGGCATTCGTACCCTTGGCCAGGTCAACTATCGAAATAACAACAACGGAATG
GTGGTGGCATTAACGCTTGGCCTCGGCATGATGCCGGTGCTGGTGCCGAACCTGTTTAGCCAGTTCCCCC
CCATGATGCAGCTGTTTTTACACAGCGGGATAACTATCGGCACCTTGACCGCCATTGTTGCCAACTTAAC
GCTCAACGGTAGCGTACCACTCCGAGTCTCCCACGATGCCCTGGAACCCGATCCGGCTCCGCCTAGCGCC
GCAGCGCGCAATATGGCCGTGCGTACTGTACGCATGTGGCTCCTGCTACGCAAAGTACAGAGGGAGCAAC
AGCCCCAGCAAAACGTGGGGAAATAATGCCAGGCCGGATCTTACTCGCCCTGCTGGCGCTGGCATTGATG
GCAATCCCCGCCGTGCAGCAGGCCATCGCCTTTGGCGTCAGCAGCCGTTTTAGCTTTGGGCTGTTGTTTT
AGATTTACCGTTAACTGGAGGGCCATGATGAAAAAAGTGACCACCGTATGCCCATACTGTGCCGCAGGCT
GCAAGCTGCAGCTGGTGGTAGAGAATGGGAAGATCGTGCGCGCTGAAGCGGCGATGGGCAAAAATAACCA
AGGTACGCTGTGCCTGAAAGGCTATTACGGCTGGGACTTTGTCCACGATACCCGCATTTTGACGCCGCGC
CTGCAAACCCCAATGATCCGCCGCCGCCGAGGCGGCAAGCTGGAGTCCGTACCCTGGGATGAGGCGCTTG
ATTATGTGGCTACTCGCCTCACCGAGATTAAAGAAAAGTATGGTCCGGATGCTATCCAGACCACCGGTTC
TTCCCGAGGTACGGGCAATGAAACCAATTACGTGATGCAAAAATTCGCCCGGGCGGTGATTGGCACCAAT
AACGTGGATTGCTGCGCGCGCGTCTGACACGGCCCTTCGGTTGCAGGTCTGCACCAGTCGGTCGGTAACG
GCGCAATGAGCAATGCCATCACTGAGATTGATAACAGCGATTTAGTGTTTATCTTCGGCTATAACCCGGC
AGATTCACACCCTATCGTGGCAAATCACGTCCTGAATGCTAAACGCAACGGCGCTAAGATTATTGTCTGC
GATCCCCGGCGAATTGAAACCGCTCGCATCGCGGATATGCACCTGGCGCTGAACAACGGCTCTAACATTG
CGCTCCTTAATGCGCTTGGGCACGTCATTATTGCTGAGGCTCTCTACGACAACGCGTTTGTTGCCCAGCG
TTCTGAAGGTTTTGATGAATATCGTAAAATCGTGGCGGGCTATACGCCGGAATCCGTTGAGGCTATTACC
GGAGTCAGCGCGCAAGAAATTCGCACCTGCGCTCGACTGTACGCCACGGCTAAGTCCGCCACCATTCTAT
GGGGAATGGGGGTGACCCAGTTTTATCAAGGTGTTGAAACAGTAAGATCGTTAACAAGCCTGGCTATTTT
AACCGGCAATCTCGGTAAACCGGGCGTGGGCGTTAACCCTGTGCGTGGGCAGAATAACGTTCAGGGCGCC
TGCGATATGGGCGCGTTACCTGATACTTTCCCTGGCTATCAGTTCGTTAAGGTTCCGGAAAACAGAGAAA
AGTTTGCCCGGGCATGGGGAGTAGAAAGCTTACCTGCCCATACGGGCTATCGCATCAGTGAACTGCCGCA
TCGCGCTGAACACGGCGAAGTGCGAGCAGCCTACATTATGGGGGAAGATCCGCTGCAAACCGACGCCGAA
CTTTCGGCGGTGCGTAAGGCGTTTGAGACGCTGGAGCTGGTCATCGTACAGGATATTTTCATGACTAAAA
CGGCAGCGGCGGCCGATGTTATTCTGCCCTCCACGTCCTGGGGCGAGCATGAAGGTGTCTACACTGCGGC
GGACAGAGGCTTTCAGCGCTTCTTTAAGGCGGTGGAGCCAGAGTGGGATCTCAAAACCGACTGGCAGATT
ATCAGTGAAATTGCCACCCGGATGGGCTACCCGATGCAGTACAACAATACTCAGGAAATCTGGGATGAGC
TGCGGCATCTGTGCCCGGATTTCTACGGTGCTACCTACGAGAAAATGGGCGAACTTGGCTACCTGCAGTG
GCCATGCCGTGATGAGTCGGATACGGACCAGGGGACGTCTTATCTGTTTAAAGAGGCATTTTCGACGCCG
AACGGCCTGGCGCAGTTCTTTACCTGCGACTGGGTTGCGCCCCTCGATAAACTTAGCGACGAGTTTCCGA
TGGTGCTTTCAACGGTGCGTGAGGTTGGCCACTACTCTTGCCGTTCGATGACCGGCAACTGTTCTGCACT
GTCGACCCTGGCCGATGAGCCAGGCTATGCGCAAATCAACACCCTGGATGCCGCACGGCTGGGTATTGTT
GATGAAGCGCTAGTGTGGGTGAACTCTCGCAAGGGGCGCATTATCACCCGTGCAAAAGTCAGCGAGCGGC
CCAATAAAGGCGCAATTTACATGACATACCAATGGTGGATTGGTGCCTGTAATGAGCTGGTAACGGAGAA
TCTTAGCCCGATAACCAAAACGCCGGAGTACAAGTATTGCGCCGTTCGCGTTGAGCCGATTGCTGACCAA
CAGGCCGCCGAGCAGTACGTAGTGGATGAGTATCGCAAATTGAAGGCGCGGCTGCGGGAAAGCGCGGTGG
GCTAAGCGTTGGGGAACTTCTTGTCGCGTTGGGGTGGGCCGGGCGGTGTGATACCGCCCGGCGTTTTTAT
TTCGTTCAGGATTTTAACGCGTGGTGAATGGAGTCGAGAATAGGCTGATAGCCGGTACAGCGGCAGATAT
TTCCTTCCAGTACATCTTTAAGCTGTTCGTCGCTGGGCTGCGGTTCTTTTTCCAGCAGCGCGGTGGTGCT
GACCAGCACACCCGGCGTACAAAAGCCGCACTGTACACCGCCTTTTTCAACAAATGCCTCCTGCAATTTC
TGCGTGACAGGATTATCGTTCAGCCCCTCCAGGGTGGTGATTTCCGCCTCATCGCACTGCTCTGCCAGTA
CCAGGCAGGAGCAGACCGCGTTACCGTCCATAATGACCGTACACGCGCCGCATTCCCCAATGGAGCAGCC
TTCTTTTGTGGCTGTCAGCCGCAATGTATTGCGGACCAGATCCAACAGGCGCATATTGCCCTCCACTTTG
GCTTCAACCAGCTTGCCGTTGACCTTTACTTTAATTGTGCTCATGGCTCAGTCCCTGCAGGACGCCTTCG
CGCCCTGTCCTCATGGTTATTTTTCCAACGCTTGCGCCATCATGTCGCGGAACATGCTGATAAACACCGG
CTGCTTATAGGCCGCAGACCAGCGTTTACCGATAGCGGCGTAAATCAGCTTGTCGAGTACCTCGCAGGCA
CTGTCGATAGTGGCCGGGTTTAGCCGTTGGCCCAGCAGGCAGCGTTCAACATCAATAAGTCGCTGAGGCT
TGCTGAACAGCGCACCATCAACCAGCCGGCAGTAGCTCACCGTGCCGTCGTCGGCAATTTCCAGCAGCAT
GGTCAGGCTTTGACGAGTAATATTCAGCGCGTTTCGGCGACCCAGCTGATGGTAAAAGCCTTTAGCGTCA
GGTTTTGTCGGCGGCGGCAGAATAAGACGGGTTAATAGCTCATCAGGCTCTCGCTGAGTTTTGTACCCCG
AGATCAGAAACTCACCCAGCGACATCCGGCGCACGCCGCGATGAGACTGCAGCTCAATGCTGCCGTCGTA
GAGGATGGCCGGTGGAATGGAATCACCACAAGGTGCGGCGTTGACGATATTGCCGCCGATGGTCGCCCGG
TTACGAATCTGGTGCGAGCCCACCGTGTGGCAAGCCTGTACCAACAGCGGATAACGTTCTCGAAGCAGCG
TATTTTCGGTAATGCGGTTGAACGTTACTGCCGCACCAATAGAAATTTCATGCGATTGTGTATCTTCGAT
CACCTGCGTCAGCTCGCCGAGGCGCGAAATATCCACCAGCTTCATGGCCCGGGTTTGCATGCGCCCCTGC
ACAATCACGTCCGTGCCGCCGGCAATAGCCGTGACACCGTCACTTTTTAGCAGTTCCAGGGCCTCACTTA
GCGTTCCAGGCCGCGTCACGGTGACATCCGTCAGACGTAATACCTGTTTCTTATTCCCAGGCTCGATCAT
CAATTCACTCTGACGAGCCGGTTTTTTCAGGTTATAACCCAGAATCACCTGCTCCAGGGTTAACGGCAGC
TTGTTGAAACGAGTCCCCAGCGCAAAGCTCACCGCGTTATTGATGGCCGCGGCGACTAACTCCGTGGCAG
GCTCGCCAATCCCTTTCGCGCCTAGCGGGCCGGCCTTGTCCGGGTTCTCAACGCCGATAACGGTAATCGG
GGGAATATCTTTGATCGTCGGCAGCAGATAGCTGTCAAAGTTCTCGGACTTCACCTGCCCGTGCTCAATG
TTGAAATCCTCTAACAGAGCATAGCCAAAGCCCTGTGCCACGCCGCCACAGACCTGCCCCTCAAACCCGA
CCGGGTTAAGAACCTGGCCGACATCGTGGGCGGCAGTAACATGCAGCAAGTCAGTTTTACCGGTGCTGAT
ATTCACCCGCACCTCGGCCACCTGGCAGCCGTAAACCCAGGTAAAATACGGGCTGCCACAGCCTTTTTCT
TCATCCCAGTGAATGGGCGGCGGCACAAACCAACCGTATTCAGTCAGGCTCACGCTGGCCCACTTAGTTT
TATTCACCGCCGATTTGAAGTCGATACGCTGGCTATTATCATGTTTGTTGATAATAAAGCCGCCCTGCCA
CAGCGTATCCTCAAGATGAGCTACCCCGATGCTCTCACCGACGACGCCGAGAATGCGCCGTTTGATCTTC
TGCGCAGCATCAATAATCGCTCCGCCGCCGACCATTGTTCCGCGCGTCGCCGCCGTGGAGCCCCCGTCGC
CGATGACCGAAGTTGGCGGCTCCATAAAATGAAACTCGCTCATTTCGATGCCAAACGCTTCGGCGGCAAT
CAACGTCATCGTGGTTTGCAGCCCCTGTCCGTTTTCCGACACCGACGTCGAAAGGCTGACGCTACCGTCT
TCGTTGACCTGAATCAGCGCCGTTGAGGTATCAACCCCTTCAGCACCGATCGAGCACCCGCGATAGCTCA
ACGCCAGGCCAATACCGTAACGGTAGACGCCGCCCTTCTCGTTAAGCGCCTGATAATGTTTTCGTTTCGC
CATAAACTCGGCCGAATCGGTAGCCTTTGCCAGCACTTCATGCGCGGAAACCGTATGTTGGTCAAACACC
TGGCCGGTAATCGACGCATCGCCCTGGCGTAAGGCGTTAATTTCGCGCACCGTGACAGGCGACATCTTCA
GATACTCAGCAATCTCATCCATTAGTGATTCGTGAGCGTAAACCACCTGCGGAGAACCGAAGCCGCGCAT
CGCGGAGGTGTAACTGTTGTTGGTGTACACCGCCGTGACGTCGATATGCACGTTTGGGATGGCGTATGGG
CCTGCGGCCTGCACTGACGAACGCCAGGTGACAAACGGTGACGAAGCCGCATAGCCACCGCTGTCGGCCA
GGATATCAACTTTAATGGCCTGGATACGGCCGCTGTCGTCCAGCCCGACCTTGTATTTCATTTTATATGG
ATGGCGTTTGCAGCTTTCGATAATTGACTGTTCGCGCGTGTAGGCAAATTTCACCGGTTTCCCGGTCAGA
TGCGTCAGCAGAGCCGAACGGCAGGCCAGATGGTCAATAACATCATCTTTGCCGCCGAACGAGCCCCCCA
TAACGGCGCGTTTTACGTTGATCATGCTTTGCGGGCAGCCCATGAACTTAGCGACGAAACCGCGAACGCG
GTGCGGGTTTTGCACCGAGCCAGAAATAATCAGGCTGCCGTCGGTCGGGTCAAGCCAGGTTAGCACCACC
TCGGGTTCAATATAAGCATGCTCCTGAAAACCCACTTCATATTCGCGCTCGAGGATATGACGCGACTGCG
CGAAGCCTTTTTCAACATCACCTTTGAGGGTGTGATGATGCGCGGCAATATTGTCGCTGCGTTCCGGATG
AATGCAGCGCGCGTCTGGCGCAAGCGCAGCTTCAACATCGGTCAATGGCGTGTATGGCGTATAGCGTACG
TGGATTTTGTCGGCCGCTGTGCAGGCCGCTTCATAGGTAGTAGCGGCAACTACCGCAATAACGTCGCCGT
GAAAAACCACCTCATCCTTAATAATTGGCAGGTAATCTTTGACGATAACACCAACAACCGGCGTGCCGGG
GATGTCCTGCCAGGTGGCAATTTTAACCACCCCCTCGACCGCCAGCGCTTCGCTTAAGTCGAGCTGATCT
ATTTTCCCTGCCGGAATATCCGCATAACGACAGACGCCGTATAACATATCCGGCAAAGTAATATCATCGC
CGTAGATGGCCGTTCCTTTGACCTTTGCCACTCCATCCACGCGTCCTGGCGACGCTGAACGCAAAGCACA
CATAACGTTCCCCTTATTATCAAATCAGTAAGTCACTCACGGGAAAAACTCATCGTGCTAACAAATCCAA
GATTTGTGCCAAAAATCAATGAGGTGGTGCCCGATGTGCATTTCTGTGATTAGACGTGCGAAAAAAAACG
CTCAGGGAGCGAGAGCGGTTGTTCTGAGGAGAAAAGAGAATGGTTTTTAAACCTTATGCTGCGGAAATTC
TCAAAGTAATAATTACGAATTATCAAAATAATAATGCACGGATTGACGGGTTGCCCGCCCGGCAAATTGA
TTATCTGCGAGAAGCAGGTCCTTAGCTTTTCCCTCGTCTACAGTTAACTTATCCAACCCTCGTCGAATAA
ATTATCCCATGAGCTTTTCGCTAAGGACTCACCTCTTCGCCCGTCTGCGATTATTGATTTCGGTTGCTGC
CGGGATCGTTTGTTATTACGTTCTGCCGGCCCAGCTCGGCACGCTTCAGCGACTGTTAATCAGCTGGAAT
GTCCTGGCCTGGCTCTACCTGACGTTTATCTGGTTTCGCATGCTGCGCACTGATGTGAGCGAGATTCAGC
GAATTGCCAGAATACAGGACCAAAGCGCGGCGCTGGTATTAAGCATGGTTATCTTTGCCTGTATGGCCAG
CATTGTGGCTATCCTGAGCGAGCTGCCGTCGTTACGTTCACTTTCTGGCACTCCACTCGTGTTGCACATT
GTTCTGACCGCAATCACGCTGCTGGCGTCCTGGACATTACTGCCCAGTTCGTTTGCCATGCATTACGCCC
ATCATCATTATCTGCACCGCAGCAAAGACGTCACGCCGATGATCTTCCCTGAAAAACCAAAAGATCCCGG
ATATTGGGATTTTCTTTATTTTTCATTCACCATCGCCGTTGCGTCACAGACTGCCGACGTGGCGACGGGA
ACCACCGGGATGCGCAAAATTACGCTTTTGCAGTCGGTTATCTCGTTTCTCTTCAACCTGGCGATACTGG
GATTATCCGTTAACGTGGGTGCCGGACTGCTGAGTTAACGAGTTTGATATTTCGACGGCGAAAACAGAAT
AGACTATAATTTAACCAGCAAAGCTGCGCGGTAAAGGTGAAACACGATGCCTAATCCATTTGATGCCTGC
ATGTCTATCCTGCTTATCCTGGGCGCTCTACATGAAATGGGGCTGATCCCCTGGTAATGCCTGACTCAAA
CAGGCGGTTCTCTGTTCTAAAAAGAACGACGCTCAAGGGAAATTGACAGCCAGCCAAATCTCATTATGGT
GAGAGGCGTGCTTACGCTATGTCTCAGGGAAACCATGAACTCATCGCTTCTGAATTTTGCTGGCAGTTTG
CTTCAGGACGAGAAAACGCTCGTCGCCTCCTACGATCTTGAGTCCTTGTGCCCTACTCAGCGGAACGCTC
TGCAACTGCAGGCGCTGCATCAGCCGGGAATTTATAACTACGCCTTGCAGCCCTTTTCTCTCGACTACCG
TAACGTTAAGCGGCTTTGTATTATCAATGGCATGGGCGTCACGCTGGGCGATTCACTGATTGGCATTGCG
GCGTTGCAGGCTATTAAGGCCATCAACCCAAAACTTCACCTGACGGTGCTGCGCCCTCACACCTGCCAGG
CCTATGTGGAAGAGATTTATCGGCTGGCGGGTAACGTCATCGATGAACTGCGCTATATGCCTGTGGAGCT
TGCTGCGCTTGAGGGATTTGATGCGGTGATTGATGCCGGGAACCAGCTCTTCAGGGAGGATTTCGCCACT
CTGGAAATGCATGACTTTTTCCTGCGCCACCTTGGCATTGCCCCTGAATCCGTTGCCGATGATATTAAAA
CAAACCGCTGGCTTCGGGACGAAATGCCGAAGCAATCCCCTCCTCTGGAAGGCCGTTACGTACTGTTTAA
TCACCGCGCCAGCACCCCACTTCGCAACATCCCGGATGCCGTACTGGTAGAATTTGTCGAGCATCTCTTT
AAGCGACACGGTATACCGGTTGCAGGATTCGGCGAGATAGACCACCCGCAGTTTATCGATTTGTCTTCAC
GTTCAAGAAATACCGCAGACTTTATTGCCATTATCCGGCATGCCAGCAAAGTCTATACCTGCGACTCATC
GGCTCTGCACATTGCCGCCGCGTTTGGAGTACCCACGATGGGATACTTTAATGCCATCAAACCTGCGCTG
CGGGCGGCCTGTTACCCATTATGTGAAAGTGTGGATATGGGTACGGAGAGTTCAGCCCTGCTTCATCAGA
GCGACGATAACACCCTGCTGAGCGTTATTGAGGAGAATTATCGCCGCTATCTTAACCTTTTGCCCTGACG
CTGACCTTACCGGTCGATAAAACCGCAGACATTCCCTTCGCGAGAGCATATATGATATAATTTTGACCAA
TTCATTGATTTTAAATAAAAGTAAAAAAATCGTATTAATATGAAACAACTCATCCTGGCACTCAGTATTC
TGATGCCGTTCAAAATTTCAATGGCCTCAGTCAACGGCACTTTTGACGTGAGAATGACCATTCTTTCGAA
ACCCTTGCCGCCTAAAGTGACTAAAATTAAACTTTCAGACGAAAGCGTGATGATTATTAATGAATGGTAG
TGTTTTCATTCACCTGACAATCCCTATGGCGACAATTCGCGCCCACTAAAAAGCCGCTGAGGGGATCCAC
CAGCGGTTTTTTTATCGGCTGGAGCCCTTTTCCCCATACTTATTACGCTTATGCTGATACAGCAGTTCAT
CCGCCTTAAGAAGCGCGGTTTCTAACGTATCACCGGCTGCCATCTGATAGCTTCCGTAGGAAAACCCGAC
CAGTTTGTCTTCATCGATGGTCAGAAGGTAATCATGAATACGCGTGATAACTTCGTTAGATTTTGTCAGG
CTGTAATCAATCAGAATCAAACTGAACTCATCCCCGCCAAGGCGAATGCCGTAGTCGCTTTTGCGAATGG
ATTGCGCGAGCGCCCTGCCCAGGTACTGTATGGCCCGGTCACCCATGTGATGCCCGAGCGTATCGTTAAT
CTTCTTCAGCCCGTCGCTATCAATAGAAATAACCGTTACGGCAATGTTATTACTCAGCAGCGCGTGAATC
TTCTGCTCAAGCGAAGAAGTCAGCACTTTACGGTTATACAGGCCGGTCATCGCATCGGTCATATTATCGT
GAGACAGCGACCGGTTACGGTCGAGCTGTTTTTTGGCATAGCGGCAAAGTAGCCAGGTCCCGAACAAATA
GAGGGCGACTAACCAGAGAATAGAGATCAGGAAGTAAATCCCGTCCAGCTGGATGTGCAGCGTATAGTAG
CCGGTGATTTTTTCCGCGTAAGAAATGGGCGTAAACGACTTCAGCACAGGATGGTGGAAGCTGATCTTAG
CGCCGGTAACATTGTCCGTAACGTAAAGGGAAAGAAAACGCCATAACAGCGGCCTTTCCGCCGTATAAAA
GGACGTTGCGAGATCGTCGATATTAATATCGGTAATGAATATCCCTTTTATTTCCTCGCGTTGAAATACC
GGCGTAATCATGCTGATAATATTTTTGTGGGTATACCCATCTTTATAAATATGGGAGACAATGCTTTCTC
CCTGGCGCAGATCGGTTAACGCGGAGCCGTCAATATTAATGGTCTTCGCGCTACGGTCGATATCTATACG
GCCATTTTCACTCACCAGCCAGTTATTAAAGGTATAATGCTTGCTGTCGACGATCTTATTGATATAAATA
TAGCTATTTTTCAGATCTATATAGTAGCGGATATTGTTAAAAACATAGCCACTGTAGTTGGAAAAACTGT
ATTTAGACACGGCATTGGCGGCGTTTTCTTGCCCAACGATCAGCGACGCCGCATCGTTCTTCCAGCTGGC
GCAGGATGGATTGCGAGTTTGCAACGTTCCCTTAAGTGTCGCTAATTTTTGGCCAGCGAGATTTAAACCA
TAAACACCATTTAATGATTCGGCATATTTACAAATATCAATATCTTTATTCGCAGCGGTTGTTATCCCTG
ACGGCGCAGAGGAGAAAGCACGAGACAGCCGGAAAGCCGTGTTCTGGTTAATATACTCTTCATGAAACAG
CGCGGATTTTCCGTTTTCTGCAATGTACCCCATGTAGCTTTTCAGATCCCGGTATTCCCGAAATACAAAC
CCGGCAAAAATTAACGTTGTCAGAATAACGATCAGGATAATGGTGTTGATGTATTTTAGCAGCGACAAGA
TGGTGTAATCCCTTGAAAAATCCCACTTGTTAGATAGGCTGGAGTATAGCATATCGACAGAACCGAGATT
ACCCGAAACGCAGAAAATTCCTGGTTGCAGCGTGTCAACTAAGGCACCAGGGTGCGGCATACGTCCAGTA
TAAGGTGCCGCAGCCAGCGGTGTGCGAGGTCAGCTTCTGAGCGCGGGTGCCACATTTGAGAAACGGTGAT
GGTTCTCGTATCCACCGGCAGCTCGAACATTGCCAGCCTGGCATTGTCTCCCTCAACCTCACTAACAGAT
TGATTAAGCAAGAAAGAAGATGGCACCAGGGCAATCAGATCGGACGCCTGCGCCACCTTTAACGACGCCG
GAAACCCCGGCACTACGGCGGCAATTTTTCGCGTCAGTCCCCTTTTAGCCAGCGCATCATCTACGGGCCC
GGGCGTTGAGCGTATGCGACGGGAAGCAACCACATGCCCATACGAAAGATACTGTTCTACGGTGACTTCC
GGTATCCCGGCAAGAGGATGACCGGCCCGAACCACGCCGACAAAACGATCGCGAAACAACGCCTGCAGCC
GTATTTCCGGGCCCATTTCACCCACAACGCCGATTTCAAGGTCGACCAGGCCTTCGCGCAGATGCCGGGG
CCCTTTTTCTGGCTTCGAAGTAAAACACAGCTGAACTCCCGGCGCTTGTGCTGCGGCAGCGGCGATCAGC
GACGGTGCAAATGCCTCGATAAAGCCGTCATTGGCTCTGATAATAAACACGCACTCCAGCGTGGAAAGGG
ACAGCTCTGCCGTGGAGGGGCTCAGTAAGGCGCGAGCCTCAAGCGCGGCGTTTCTCGCCCGGTCACGAAT
CGCTTCGGCATAGGGCGTCAGCACCATATTTCTTCCCGCTCTGACCAGAAGAGGATCGCCGGTTGCAGCC
CGCAGGCGGCTGAGCGTACGGCTCATCGCCGATGAGCTTAACCCCAGGCGCCGGGCAGCGCCGGCCACGC
TGCCCTCAGCCAGAAAGGTATCCAGCGCAAGCAGCAAATTCAGATCGGGTTCGTTCATTCTGGCATCCTG
TAAAGAGATATGGCGTTTGGTGCAACTATTTAGTGCACATCATGCGTCTTCCGCCTGTCTTTAAGTATCA
CTATATTTGCTGCACTGACAACCTGATACTGATTGCCGCCCAACGGTAAGGAACCATTATGGAATTATTT
TCAACCCAGCCAGGCGATGAAGGTTTACCCGGTCGCCAGCGCCTGATGGCGATGCTTGCCGTGATGACGA
CCGTGACGATGGCCGTATTCGATGGTTCAATGGTGAATATCGCATTACCCACTATAGCCAAAGCGCTCGG
CGTGTCTGCCAGCGATGCCGTTTGGGTGGCTAACGGCTACCTGCTTGCCGCCGCGATGACGCTGGCGATT
TTCGCCGCGCTGGCTACCCGGCTGGGCTTCAGGCAAATATTTGTTTTCGGGCTGGGCCTGTTTACCCTGG
CATCCGCGGGCTGTGCGCTGTCTTCTTCACTCGATATGTTAGTGATAATGCGGATCTTACAGGGAGTCGG
TGGCGCAGCGGTGCTGAGCATTTCCCCGGCAATCCTTCGTTCGATATTCCCAAACCGCCTGCTGGGCAGG
ATCCTGGGGCTTAACGCCTTTTTAATCGCCACCAGCACGGCCATTGCCCCGCTGCTTGGCGGGACGCTGC
TTTCCACGCTGGGTTGGGAATGGCTTTTTGCGGTGAATATACCGTTAGGTATTGTGGCGCTCGTCCTGAG
CCTGCGGGTGCTGCCTGGTGCAGCAGTTATCAATCCTAAGCCCTTCGATTATGCAGGGGCACTTCTTTCA
GCTCTCCTGCTAGGCTCGCTGATCATGGCCGCCGACAGCTTTACCAAAAGTGAAGGCATAATTTCGGCAA
TAAATTACAGCGTCATCTCATTATTTGCCGGGGTGGCCTTTGTCTGGCGTGAGTGTCGTGCCGCACAGCC
CCTGCTTCCGCTGACGCTGTTCGCCTCTTCGAGATTTTCGCTGGCGGCCATGACCTCGCTGGCTTCGTTC
ATCGGGCAAGGGATAACGTTTGTTGCCCTGCCGTTTTTATTCCAGAACGTTTATGGCTACAGCGCCTTTG
CTTCAGCCCTGCTCTTTACGCCCTGGCCGGTCGGTATCATGCTCGCGGCGCCGCGTGCCGGGCGACTTGC
CGACAAGCATTCACCGGCGCTTATCGCCACCACGGGTTTAGGCGTGTTTACGGTTGGCCTGGTGCTTTTA
GCCCTGCTGCCTGCCCACGCTCAGGCATGGGACATTGGTTTACGTAGCCTGGTGTGCGGCATTGGTTTCG
GCATTTTCCAGAGTCCTAATAATCGGGAAATGATGGCGAACGCCTCGCGGGAAAACAGCGGTTACGCCTC
GGGCATACTGGCCATTATGCGGACTTTCGGCCAATGCCTGGGCGCGGCGATCGTAGGGGTTATCCTGGCG
TTTTACGGCAACGCAATATGGCAGGAGCCGCAGGCGATTCGACTCAGCCTTTGGGTTGCTGCTGGTGCGA
CGCTGCTGGCCATTAGCTTAAGTGGCCTGCGCACAAGGAAGCTAAAACAGCCGGGTTTCTGAGGGACCAG
GATCGCCGTTAGCTACTTTCCCTACCGTGCGATTTCAGGGTTTAAGCTATAGGTCGGGATTGTTCTGGTG
GTGCCCGTCAGGCTATCGAAAACGTTGCGTTCCGCCGTGGCTATTGCCATGCCGGACTGCCTCAGAACGG
AAATATCGGCCGCGATACGCTGCAGCCCAAGCCAGAACAGGCCGTCCAGGGCGTTGACCTGCAGCCCGGA
CTCTAGGGCAATTTTCAGCCGCTCTCTAGGGTTTCTGACCTGCAGCGCAATCTGCTGGTAAGCCGTCGCC
GGGGTTCCGCCCGGCTCAATCCGGCGTATGCGGTTAGAAAAACGGTAGCGGAAGGCATCTGGCACGGCGC
TAAGATCCGCCTTTATGCTGTAGACCTCACCGCGTTTATTGTCGTTAATGACCACGCTTTTCTGACTTAA
CTGCAGCTCATCGCGCAGCTTGTCGATTAACTGGGGCGCCCGCAGAAGCAACAGGCGAAAAGGCAGTTCA
AAGCTGGTGACGTAATCCACGTTGAGCAGCGCCAGGCGCAGGCGCTGCTCCGCATCCTGAGGCTCTCTGT
GGTATTCCTCCCTGACCTCTTCCCACTGCCGACTGAGGCGCGGCGTCTCTTCAATTTCCGTAAAACTGTA
CTTTTCAATCTGATAATCGATACGGTCGCTCATGAGGGCACCTTTTACGTTTTTAGTTTTCAGGCTAAAT
GTCGCAACTCATTTCAAAGCAGCGCAGAGATGCCCCGGCCAGTGCCGAAGGGTAAAGGCTTTCTTTTACG
ATGCTAAATCCCTGCGTCAGGTAAAAATCGCGGGCGTTCGGCGTGGCAGACAGCGTTAACGTGGTCATGC
CCCGTGTTTTCGCCTCCTGCTTTATAGCGCCCATAATCTGCTTTGCCAGACCTTTGCCTGTATATGCTGG
CAAGGTAAATACCGCTTCTACAGCACAATTTTCCAAATCCAGATAACCCGTCGCGACCGGCTCGCCGTTT
TCATTCTCGGCCACAAAAAAAGGGTTATTAATTATCTCGTGAAGGTAACCCGCAGGCATTAGCTCCGGCG
TCCAGGCCTGCAGCACATCTTCGGGATAAACATCCCGGCAGCCGAAGCGAATAGCCTCGTTTCTTATCAC
CCACAGCGCCTGCGCCTCATCGGGTATGGCTCGTCTGATTGTCACCGGCTGGCCTCCGAAATGCCCGGTT
ACTTAAAGGAAAGTAAGTCTGATGACTTCACGTAAAAAGGAATGCTACCCTTTGATGAAAATAGCATTTA
ATCAAGGACTGCTCGATGAAAAAAATCTCCGCCGTGTCCGTTTCGCTGGCCCTGCTTTTTAACGCCACGG
CGTTTGCCGCCGACGGTAAATTGCCTGCCCCCATTGAAGCATTAGAGAAACAGGGCTTCGAAATAAAAGG
GGAATTTAAAGCGCCCGGCGATCTACAGGGCTATGCGATGCAGTACCAGGGGCAAGGCACAACCGTTTAT
CTGACGCCGGACAAACAGCACGCCATCATGGGTAACCTGGTAGATGCCGCAGGCAAAAACCTGAGCGACG
CGGAAGTCGAGAAGTTTGTCTATGCCCCGATGGCGAAAGAGATGTGGCAGAGCCTCGAAAAGCACCGCTG
GATAGCCGCCGGGGATGCAAAAGCGTCGCGCATTGTTTACGTGTTTGCCGATCCGTACTGCCCGTACTGC
ACCCAATTCTGGGAACAGGCTCAGCCCTGGCTGAAGTCCGGTAAAGTTCAGCTGCGCGTGCTGTTAGTCG
GCATGCTGCGCCCGGACAGCGGCCAGAAAGCCGCGGCGATCCTCATGTCGAAAGATCCGGCGAAAACGCT
GGCCGACTATGAGAACAGCAAAGGCAAGCTGGCGCTGCAAAAGCCGGAGAAGATCGACCCGGTTATCGGG
GAAGCGTTAAAAGATAACCTTACGCTGATGGATGACCTGGGCGGCAACGCCACGCCTGCCATTTACTACC
TCAACGCCGAAGGTCGCCTGCAGCAGCATCAGGGCATGCCGGATGCCGAAACGCTCAACACCATTTTGGG
CGATAAATAACGTCTACAGTTTTAACAGCGGTTTGCGCTGGCGGCCGGGTTCACGGAACAGCGCCAGCGC
AAGCCGCCACTCCTCCAGCTTATAAACCTCTGCTTCTGGCTGCTGAGTCTCGCGCAGCAGTTGCCACAGG
GAAGAAAACCAACCCTGCCATTCCTCAACCGGCGTTACCGCCAGCGTATCCCGCAGATGAAATCGCTGCG
CCGTGATATGCCTTCCACGCGGAGAGAAGCCCTTACCGCTGAGCAGGCCGTAAGAAATCATTACCGCCCG
GCTATTGAGGTGATCGAGCATCAAAGTGGCTAATTCGCCCCCTACCGCGTCATAAACGACATCGACCTGC
CTTGCCACTTCAGCGATTGCTCTGCTGTCGCCGCTGTCCAGAGGAATGATGCCCAGCTTGAGTAGCGCCG
GAAGATGATCTGGCGAACGGTAAATACCATAAACTTCTGTCGCGCCCTGTCGTTTCGCCCACTGAGCCAG
CAAGCCAGCACAGGCCGAGCCAGCGGCGGTCACCAGCACTCGTTTTCCCATAACCGGCCATCTTTCCAGC
ATCAGCCAGGCAGCCAGCGGATTGATATAGCCTCGCGCCGCAAGCTCATCTGGAATACTGTCCGGTACAG
GCACCGCCCACTGAGTCGGGCAATCAACCCAGCGCTGCCAGGTCCCTTCACCGCGCAGAGGTAACACTCG
CCGGCCGATCCATTGCGCAGAGTCAGCCTGTTCGACGACGCCGACGCCTTCATAGCCGACAATCCGCGGC
GGAAAAACCCGGTGACGATAGGCGCCGGTAATGGGGATCAGGTCGGAGGGATTAACCGGCGCATAGTGCA
TGCGCACTCGTAGCGTACCGGGAATAAACGGTGCCAGCGGAGCGTGTTCGAGGGTCAGAACCTGTTCAGG
CTCACCAAACTGCCGGAACCAGAGCGCTGTGTTTTCCATACTAAAGTGCCTGCAACTGCCATATTGCGGG
CACTATAGCATGCCTGAAGGGGGTTAAAAGCGACGATCAAGTGACACTGTCACTTGTTAAATCACAAGTT
CCGGTAATAAATCGTGGTAGAACACGGGCTGCCGTCCGGCATCAGCGCATAGTTTGGCAGATCGCCAACG
CGCTGCCAGCCCATGCCCTGATAGAAAATTTCGGCATCGCTGCCGGTGGCGGTATCCAGCACCAGAACCG
ACTTGCCATGGGTCGTGGCCACGGCTTCAAGATAGCCCATCAGCCGCTGAGCAATGCCTCTCCGCCGCGC
CGCTCGGTGAACCAGCAGCTTGGAAACGTCCGCCCGGTGCGGCTGGTTTTCCGGCTGGCTGGTGATAAGC
TGCACGGTGCCGACAATGCGCCCTTGCCCGTCTTCGGCGACAATCACCGTTCTCTCTCCCCGACTTACGC
TTTGCCCGACATCGTCCCAAAAAGCAGCCGCTTTCTCCGGCGACAAAGGATGTAAAAAGCTGACCGAAGC
CCCGCCTTCCACGCAGTCAATTAATACGTCCGTTAATTCTGCCGTAACGTCTGCAAACTCACAGGCCTTG
AGGGAACGAATCCGATACTCGGGCACAGCGACTCCTGAATGTTAGTTTAAGTTGTCGGGACGGTTGATGT
AGAAATAACAATGGGCCAGATTACTGGCTAATGCGGGCAACTACTATTAAGAAGGTATACGGAATTGTTA
TTACAGTTGATTTCGTGACGGTGTTCTGACGCTTCTTGCCTGACGCATGGCCTGATCGACCTCGTTGACC
AGATCCTCAAGGCTGAGATGCCGTTGAGGGGCATACTCCACGCATCCCCAGTTAAAACCCAGCGCCCAGG
GGTGTTCTGCCCGCTGGTTAAACGCCGAAACCTTGCCCTCAAGATGCTGCATCGCGATAAACGCGCCCTC
TTCGCTGGTGCCGTTAAACAGCAGGATAAACTCATCGACGCCCTGGCGGGCTATGAGGTCGATTTCGCGG
AAGGAGGACTTCATCAGTTCGGAGAAAACGATCAGCGCACGATCGCCCTGTTCATGCCCATGGCCGTCAT
TAATTTGCCCGAAGTGGTCAAAAACAACAAACACTACGGAAAGATGCTCCGCCCGACGATGCGCGCCGCT
CGTGGCGTACTGCCCCAGAAACATAAAACCCTGACGGTTCAACAGGCCAGTCAGTTCATCGGTCATCGCG
GTATTCAGCATGTCATCTCCCCGGCGCAGACAAATAACCTACTCTGCATACAGTTTAGATGAACATTTCT
CAGGCCGCGTAAATACGGTTTTTACCGGCGCGCTTGGCGTTGTAAAGGGCATCATCCGCCGCTCTCAGCC
ACTCGACGGCATCCGGCATCTCTTTAGTCGCACAGGCAATGCCGATGCTTAGGGTACAGAAGGCGTTTTT
TTCCGGCAGCACGCGAACGTTAATGGACTCCAGAAGGATCCGCTGCGCAATGCCCTCGGCTTCTTCCAGC
GAAGTATTCGGCATCAGAACCACAAACTCGTCGCCGCCGAGGCGGGCCGGGGTATCGCTTGAACGCGTAA
CCACGCGCAGCACGTCGGACACCGCCATCAGGATTGAATCACCGACTTTATGTCCGAAACGATCGTTCAC
TTCTTTGAAATTGTCGATGTCGATAAACATCAGCGCCGAACTTCCGCAGGCAATCCGTAATCGCGCCAGC
TCATTGCCAATTTTACGCTCCAGCAGGCGACGGTTTGCGATCCCGAGCAGAGGGTCCATCATGGCGATAT
TTTCCAGCTCACGGCTTTTTTGCCGCAGCTTCAGCGAGATGGAAGCGGTTAGCATGCTGAGCGCGATGGT
GTAAATGGCGATAAGCGGCAGCGTGGCGTACATCGTGCGGGCAGAAACCGCCGGGTTGAACGGCATTCCG
TGGCTTATCCAGGTGAGTGAAAACGCCAGCAGCATTGCCACCATCGCCCTGACCATCAGCGGTTTTCCTC
CAGCGGCCAGCCTGTCGGAGACCAGAATGGTGACAATCGCCACTGAAGGCAGCGCACTTAGCGACATCAT
GGCAATCCAGAAGCCCCCCGCCGCCGCATCTATGACCAGATTCTGCTTTTCACCGGTGACCGGAGAGGAG
GAAAAACGCGCTTTCAACAGCGCCACGTGTGGCCAGACAAAAGCGTTGACCGCTAACAGGGCGATAATCG
CCAGAGAAGCCTGTTGCTCGTGCAGCACCGAAAAGATAGGCAAAAAGCACAGCAGCGTGCCCAACATCCG
CATGATATACATACGATTAATGAAACGAGAGCCCTGCGTTCTGGCTTTTTTGTGAGGATCGGGTGTACTC
ATAAATTTCTCAGGCAAACGAACCAGCAACGACGAACTGAGCGGTAATACTACTCGATAATAAAGGATCG
AAAATGAACATGCTTATTATGAATCGCTAATATGCGATGCCGGTAGCTCATCGGCATTTTGGCTGCTCGA
GCTGGTCTTATTGCGTCCCTGCCGTTTCGACAGATACAGATTTTTATCTGCTTCAGGGATCAGCTGATTA
AACGTTGCTTCCAGCGTGTTATTGCCCAGCGTGGCCTCAGCCAGGCCGATACTCACGGTAATAAACAGCG
ACCGCTGCTCGTAATGGAAGCTGCTTGCTTCAATGGTTTTTCGAATCTGCTCGGCTATCTCAAAACCCTG
CTTCGGATCCCGGGTTCGGCACACCACCACAAACTCTTCCCCGCCAATACGTGCCACCATTCCCCGATTG
CCCACGGTATCCAGCACCCTGGCAGCAAAAGAGGCCAACACCATATCGCCGCACTCGTGACCCCAGCTGT
CGTTTATACGCTTGAAGAAATCAATATCCAGCAGCATGACGCACAGCAGCGGCTGCCCGATATCTGGCTG
CTGGCGCGCGCTACGTTTGAGCGCTTCAAACAGGCCTGAGCGCGAATAAACGCCGGTCAGGTAGTCATAA
TCCGCCCGCAGCGACGTTTGCTTGATCAGTTGGTTAATGGCATCCACGCTGATGGAAACAATCAGCGGGC
AAATGGCGATGGTGGCGATGCCCAGACGGGCGGAGAACATCTGATCCACCAGCAACAGCGGCTGCTCGGA
GTGAAGATTGATCGCCGCATGGGCCACCAGCACAATTTCCACCGCCCCGGTAATCAACGTTAATAGCGCG
GTGACCGGGAGCGGATAGCGTATGGCACACCAGATAAGCGCCGGCAATGGAAACGCCAGGCTGCCCGCGC
CACCGATAATCATCGCCGTGAAGACGGCAATCACGACGGCAAAAAGCGGATACATGTCGGATGGCACAAT
GCCGGACAGCTTACGCCAGGAAGGCCAGCTTGCGGTCAGCAAGCACGGCAGCATCAGCACGCCGGTTGAA
AACTGCTCGCTGACCCAGTCGGCATACAGCGGCATAAACTTTTCATGGTAATCACCACTAATACCCAGCG
AGCCCACCGCGCCAAATAACGAAGATAATATGGCGGCAATCAGCGAGAAATTAAAAATATTAAACGCATT
TAGCGCCCAATTGCTCTCGTCCATATTGCGTGAATAACGCAACAATAAACGCGCGGCGGTGACAATAAAG
ACCATATTGGAAAAGTTAATGATCGTCGACTGCCAGCCCCACTGCGTGGTGAAAGCGTCGTAAACCAACA
TCGCCGCATAGCAAATAAAATAGTAAACGGCTTTATTCAGCCACGGATTGCGGACAAAGATGGCCGCCAG
CACCGCATTCAGCGGCCAAAATAGCGACAGATCGTTAACCAGGCGTAGCGAAGCGCCAAAAAAGTAAAAC
AGCGTGGTCAGAGCAAAAACACTGATGGCATTTAACAGCATTTTTTCTGGGGAAAAGAATAAAAACTTGG
ATCGATTAACCATGCTATCCTGGTTCATACTTATTCATCACCGCTGAAAATAAATAGCGCCATCAGGTGA
TTGCGAAAATAAGCATTAGCTTAGCATGTTTACCCAGCTAACAACCCCCGGGCATTGAGAGAAAGAGGAA
AATTCACTCAACCTGCCAGCGCACAGCATCAACTATCAGCCATAAGCTAAATTTTTGCCACCTTCTGCAG
ACCACTGCATTCAGGGCAGGATTTGCGACTAACAATTCACACTTATCGCCAATGAATAATTAGCAGACTC
AGGTTTAACCGATGTTTAAAGTGACTGGCTTATAGTCCCTGAACGAAGGATTTCCCGGAGTCAAAATGCG
TAAAACCCCCTGGGCGGAGCGATTGCTTATCACCGCCATTATGATAGCCGTGCTGGCCACCGTTAGCCTG
GTTGGCGTGCTATGGTTGCGCATACCGGGATTGTTGCTGCTGTAATGCCAGAACAGTTTAAAAAATAGAA
CGCCCAATGCGCTGAGAAAGAATTTCCAGCGCGGCAGTCCCCGCCAGAGAGTTACCGGAAGCGTCCAGCT
CCGGGCACCACACGGCGATAGACATCTCGTTCGGCACGTTGGCGATAATACCGCCGCCCACGCCCGATTT
CCCCGGCAGACCTACGCGATAAGCAAATTCACCCGCACCGTCATACATGCCGCTGGTTATCATCAGCGCA
TTAATTTGCCGTGCGTGCTGGGCGGAAATCACCGGCTCATCGAGATCCAATGCCCGTCCCTGATTTGCCA
GGAATAAAAACGTTTTGGCTAATTCGAGGCAGCTCATTTCCAGAGAACAAAAATGGAAATAGGCTTGTAG
CACCGCAATCACGTCATTTTCGAAATTGCCAAAAGACTTCATCAGCCAGGCAATAGCGGCATTTCGCGCC
GAATGCTCGAATTCGGAACGCGCCACGCGCGTGTTATAGACCAGATCCTCAGCGCCGGAAAGCTGACGAA
CCACCTCGAGCATGCGCTGCTTAGGCGCACTGAGGCGGGTTTGCAGCATATCGCAAACGACCAGCGCACC
TGCGTTAATAAACGGGTTACGGGGCTTGCCCTGCTCAAGCTCAAGCTGCAAAAGGGAATTAAAAGGCTGC
CCGGAGGGCTCTTTGCCTACGCGCTGCCAGATTTCATGCTCTTCATAGCGCCCCATTGCCAGCGTCAGGC
TTAGTACTTTAGAGATCGACTGAATGGAAAAGCGTTCTGTGGCATCTCCGGCGCTAAAGAATTCACCGTC
AACGGTACAGATAGCAATGCCCAGCTTATTGCCGGAGACTTCTTCCAGGGCTGGAATATAGTTCGCCACT
TTCCCTTTTCCCAGCAAAGGGCGAACCTGGTCGAGGATCTCTTCCAGTAACTGATTGTCTAATTGAACCG
GCACCGTGCTCTCCTGAGCGATATATTTAGCGGCGCAAGTATATCAGAGCCACGGGCCGATAATAAAACG
AACTCAGGCAGTCATCTGAAAGCGGGCAACGGCTTTTTCAAGGCGCTGCGATTCATCCAGCAAACGCTGA
GAAGTGTTTGCCGAAGCTTTTATCAGCTGCCCCGTTTGATTCACCGCCTGATTCAGCGTGGTTATCCGCG
CCGTAACATGATGCACGCTGGCCCCCTGGTCTACGGACGCGCTGGAAATTTCATTCAGCAGGCCGCTAAG
ACGCGTAACCAGCGCGATAACATTCTTCAACTGCGTCTCAAGTTCAGACACCGCCTCGCTGCCCTGCTCG
ATACCCTGCAGCGAGTTATTGATTAACGCCTGAATGTTTCTGGTCGACTGACTGCTCTGCTTAGCAAGCA
GGCCCACCTCGCGAGCAACCACGGCGAAACCACGCCCCTGATTGCCCGCATGAGCGGCTTCAATCGCGGC
GTTCAACGCCAGAATATTGGTCTGGAACGCCACGTTATCAATCATTGCCACGATGCCGCGCATCTCTGAT
GAACGGGCGACAATATCCTGCATAGACATATTTACCGTGTGCATCATCCGATCGCCCCCGGCCACCATCT
CACGCGCTTCATCTGCGCGCTGGTTCGCCTGAATAGCGTACTGGCTATTTTCCTGTACGCGGGACTCCAG
CTCGGTAATATGCAGCGTAACCTTCTCCAGCTCCTGCTCCTGCTGAGAAGACTGGCTGGACAACTCATTG
TTACCTTCGGCAAGCTGACCGATGTTGCTCAACAACGTCGCGGACGATTCACGAACCTCCAGCACCAGTT
GCTGAATGCCCTGCTGCATTTCCAGTACGCTGCCGTGTAGCTGCTTCACTTCACGGTTCACCAGTTTTCT
TTCGGCGGGCAAACGGGACAAGTCACCGGCAGCCAAAACATGCAGATGCTCAATCAGGCCGCGCAGCGGA
CGAATCACCCAGCGGGCCACGCCCAGCCAGACGGTAATCGCCACCGCCAATAAAATGCCCAGCGCGATGA
TGAACAGCGTTTGCGCCTGGCTCAGGCTACCCAGTAAAGCATGGCCGGCCTGCGCGGTTTGTTTCTCACC
GTCGGTCTGGTAATGCGCATACTGTTCGTTGAAGTCAGACTGAAACGCCTGAATGGGTACTTCGAAAAAC
GCATCGATTGAGGCATGTTTTTGCATGCCATCCAGCTGCTCTTTTAACCCGCCTGAGAACAGCTGATAGC
TATTGGCCAGCGCCTCGCTGCCTTGCGGATGCAGCTGTTGCCAGGCGGCAAAGTTTTGCTGCGACACCTT
CAGCGCCGCGTCAGCTTCATCTACCAGGCTATTCCAACTGCCAACGGAGCCGGTTTCTTTGTCCTGCATA
AAGTAAACGCCCGCCCGGTTTAACAGGTCGCTGGTCATTAACAAAGATGTTCTGGCTTTCTCCATGACGA
CCTGCTGCCGATGAAGCTGATTGCTTTCAAGCACGCTCTGGCGGGTTTCATGCAGGATATTAGAAAGGGA
GACGGTGGAGAGAATTTGCAGCATGGAAAAGAGTGCGATAACGCCAACCACCCCGCTCAGTAACCCAAAC
TCGCGAGGACGTCGGGCGAAAAGTTTGAAGGGGTTTAAACGGCGAAAAATTTGGCTTATGTTCATGATTT
TCTTCAGTAACACAACGATGCGGCGAGTGTACTGAGCGAAAATGACAGAATTATTTCATTTCAATGACAA
ACAGGGCCACCTGCGCGGTGGCCCCCTCATAGAAAACTACCGGCGATCCTTCCACACGGTCTGAATATTA
CAGAACTCATGCAGGCCAAAGTGGGAAAGCTCACGGCCAAACCCACTCTTTTTCACCCCGCCAAACGCCA
CGCGCGGGTCGCTGGCGCTGTAGCCGTTGATGAACACGCCGCCGCACTCAAGGCGAGCCGCCATCTCCAG
CGCAAGCTGCTCATTGGCGGTATAAACCGTGGCAGAAAGCCCGTAATCACTGTCGTTCGCCAGTGCAAGA
GCGTGCTCGCTGTCACGGGCAACGGTAATGGCGGCTACAGGGCCAAACAGCTCCTGACGGAACGCGGTCA
TTTCCGGCGTGACATTGGTCAGCACGGTTGGCGCATAGTAGTTGCCCTCGCCGGGCAGCTTATCCCCGCC
GGTCAACAGTTTTGCACCCTGCTTAAGTGACGTTGTCACCTGCTCGTGCAGCTCATCACGCAGATCGTAG
CGCGCCATCGGCCCGATGCGGTTAGCCTCTTCCACCGGCGAACCTAACTGATAGCTTTTCAGCTCGGCAA
CAAAGCGGTCGGTAAAGGCTGCGGCGATCCCGGCTTCAACAATAAAGCGTTTCGCCGCCGCACAAACCTG
CCCGGTATTCTGGAAACGCCCGGCCACCGCGGCCTTAACGGCTTCGTCCAGATCTGCGTCGTTGAGCACG
ATAAACGGATCGGAACCGCCCAGCTCCAGCACGCATTTTTTCAGCGCTGCACCCGCCTGAGCGCCAATCG
CTGCCCCGGCTCTGCCGCTGCCGGTTACCGTCACGGCGGCAACACGCGGGTCGTTAATCGCCTGGCTTAC
CCCTTCCGGCGTGACGTTCAGCAGCTCGAACAGCGACGACGGCAGCCCGGCATCCGTGAACATCTGGCGG
ATAATGTCGGCGCAGCCCATCACGTTTGGCGCATGCTTCAGAATATAGCTGTTCCCGGCCAGCAGAATCG
GCACAGCGCCGCGCAAAACCTGCCATAGCGGGAAGTTCCAAGGCATCACCGCCAGAATTGGCCCAAGCGG
ACGGTACTCGATAACCGCGTTGTTATTTTCAACCTGAGTCGTTTCCGCGCCTAACATCGCCGGGCCATGC
TCTGCGTACCAGTCGCAAAGATTGGCTGACTTAGCCACTTCGGCACGCGCCTGCAAAATCGGCTTGCCCA
TTTCGGCGGTAATCATTTGCGCCATGGCCTCGGCATGTTTACGCACCGCAGCACCTAAATCACGCAGCTT
CTGCGCTCTCTCGCTCAGCGGCGTAGCCCGCCATGCATTAAACGCCTGATGGTTGCGGGCCAGCGCGGCA
TCAATCTGTGCTGCGTTCTCAAAAGGATAAACCGCAATGCGCTCACCGGTGGCGGGATTGCGTGAAATGG
CGTGGGTTTGCCCGGTTACTGATTGCATGGTGGTGCCTCGACAGGTGAATGAGATGTTAACAGTAGCCTT
GAGGCGTAAAGTTTAAAAATGAATAATACTAAGCAAACCCTTCACGATTTGAGAAAGCTATGGATCTGAC
CCAGCTGGAAATGTTCAACGCCGTCGCAGAAACCGGCAGCATCAGCGCCGCCGCACAGCAGGTGCATCGC
GTCCCGTCGAATCTCACGACCCGCATCAAGCAGTTGGAGGCCGACCTGGGCGTGGCGCTGTTTATCCGCG
AGAACCAGCGCCTGAAGCTCTCGCCGTCCGGCCACAGTTTTCTGGCCTACAGTAAACGCATCCTGGCGCT
GGTGGATGAAGCGCGAATGGTGGTATCCGGCGATGAGCCTCAGGGACCGCTCGCGCTCGGTTCGCTGGAA
AGCACGGCGGCGGTACGCATTCCCGGCCTGCTGGCAAGCTTCAACCAGCGCTACCCGAAAATTCACCTTT
CGCTGGCTACCGGCCCCTCAGGTGACCAGATTGACGGCGTACTCGAAGGCCGGCTTTCTGCCGCCTTTGT
TGACGGCCCGGTGCTGCATCCTTCCCTTGAGGGCGTGGCGGTGTATCGCGAAGAGATGACCATCGTCGCG
CCTGCAGACCATGCCCCGATTCACAGCGGCGCGGACGTTAACGGCGCGAGTATTTATGCCTTTCGGGCCA
ACTGCTCTTACCGCCGCCATTTTGAAAGCTGGTTCCACGACAGCCAGGCCATGCCGGGCAAGATCCATGA
AATGGAGTCTTACCACGGGATGCTGGCCTGCGTTATTGCCGGGGCGGGGCTGGCGCTGATGCCAAGAAGT
ATGCTGGAGAGTATGCCGGGTAGCCATCAGGTGAGTACCTGGCCGCTGCCGGAGGATAAGCGTTATCTGG
ATACCTGGCTGCTGTGGCGCAGAGACGCCAAAACCCGCCAGCTTGAAGCCTTTATTTCCCTGCTGGAATA
GCTCCCGCGGGCGGGGGCAAACGCCATCAGCCCTTTTTAACGGTGATGCTCCAGCTGGCATCAATGTACA
AAGGCTAGCATGGACGGGTTCAACAATAATCGCGCCTGATCAGCTAGCCTTTATGAGCTGAATTCATCAA
TCCCGGATAACTATAATCATGAATAGCTATGCTGGAATATTCTAACGCAGCAGCACTTTACCAATCAGAT
AGGTGACCGCTTTGCCGCCGATCAGCACACGCTCGCCTTTATACTGGCAGCGCAAATCGCCGCCGCGATA
AGAGACCTGCCGCGCCAGCAGATGCGTTTTGTTCAGTTTATCCGCCCAGTAAGGGATCAGCATGCTGTGG
GTAGAACCGGTGACGGGATCTTCCGGCACTGACTCTCCTGGGCAGAAAAAGCGGCTGACAAAATCATATT
CACCCTCGCCTTTCGCGGTGATACAGACCATTTTTTCCAGCGGGATCATGGCGTTGATATCAGGCTGAAT
AGCTTCTACTTCCGCCTGGCTTTCCAGCACCACCAGATAATCACGCCCGACGCGCATCTCTTTGCACTCG
CTGATGCCAAGCGTTGCCAGCAGCTCAGGCAGCGGCGCCATCTGTTGCGTTTCCCAGGCGGGGAAATCCA
GCGTCAGCCATTCGCCGTTGCGGGTAACGGTCAGCGGGCCAACAAAACGCGTGCTGAAATGAATCACCGA
TTCAGGGTAATCGAGATGCTCAAAGATGACGTGTGAAGCGGCAAGCGTGGCGTGCCCACAAAGGTTGATT
TCTCCCTGCGTGGTAAACCAACGCAGCTCAAAGCCCTCGTCTGTGGTGACAAAGAAAGCCGTTTCCGACT
GATTATGCTGTTGGGACATTTTCAGCAGCGTGTCATCCGGCAGCCATTCACTGAGCGGGCAAACGGCGGC
GGCGTTACCGCCAAAGGTGGCGTCGGCGAAGGCATCTACCATATAAAAGTCAATTGCTTGCATCGTGATA
ACTCCTGCTTTTCATTGTTATTTTCTCACCGCCTACCATGACACACTCGCCTGCACCGCGCTGCTTTTTT
CTTGCTCAGGTCTGGCAGAATCGTAAATGAGACATAAATCACAAAATCGGTTGTGCCGCCGATCTGATGG
TTTTATGATCCATCCATTCCTACCGCTTATTTACCTGCCTGGCTCCTTATGACAATCACTACCGTCTCAC
GCAAAACGGCGTGGCTACGGGTGGTAACCCTTGCAGTTGCCGCTTTTATTTTTAACACCACCGAGTTTGT
GCCGGTTGGCCTGCTGTCAGATATAGCCCAGAGTTTTGGCATGGAAACCGCGCAGGTCGGCATCATGCTG
ACCATTTATGCCTGGGTGGTGGCCCTGATGTCGCTGCCCTTTATGCTGATGACCAGCCAGGTTGAGCGCC
GTCGGCTGCTGATTAGCATTTTCCTGCTGTTTATCGCCAGCCACGTGCTGTCGTTCCTTGCCTGGAACTT
TACCGTGCTGGTGATGAGCCGAATTGGTATCGCTTTCGCTCACGCGATTTTCTGGTCGATCACCGCTTCA
CTTGCCATTCGTATGGCGCCTGCGGGCAAAAAGGCCCAGGCGCTGAGTTTACTCGCGACCGGCACGGCGC
TGGCGATGGTGCTGGGCTTACCGCTGGGCCGCATCGTCGGGCAGTATTTTGGCTGGCGTACCACCTTCTT
CGCCATTGGCGTGGTGGCGGCCGTGACGCTGTTCTGCCTGATTAAGCTGCTGCCTAAACTGCCTAGCGAG
CATTCGGGTTCGCTGTCCAGCGTGCCTGAGCTGTTCCGTCGGCCCGCGCTGGTCAACATTTATGCGTTAA
TCGCCGTGGTGGTCACCGCGCACTACACCGCCTACAGCTATATCGAGCCTTTCGTGCAGCAGGTCGTGGG
GCTTAGCGCCAATTTTGCAACGCTGCTTTTACTGTTGTTTGGCGGCGCGGGCATCATCGGCAGCGTGCTG
TTTGGCAAATGGGGAAATAAATACGCTTCAGGGCTGGTTTCCGGGGCGATTGCCCTGCTGGCGGCCAGCC
TGATACTCCTGTTACCCGCTGCAGGAAACGAGCTGACCCTCGCCGGGCTGAGCCTGTTCTGGGGCATTTC
AATCATGATTATTGCCCTCGGGATGCAGGTGAAGGTTCTGGCCCTTGCGCCGGATGCCACCGACGTGGCG
ATGTCGCTGTTCTCAGGTATTTTTAATATCGGCATCGGCGCGGGCGCGCTGGTGGGCAATCAGGTCAGCC
TGCATATTTCTATGGCGGATATCGGCTTTATTGGCGCAATTCCGGCGCTTGTCGCGCTGTTCTGGTCAAT
AATTGTGTTTCGCCGCTGGCCGGTGGCGCTGGACGAGCAGCCCCGGCCGACGCATTAACAAAAATGCCCT
CATTTGGACTGACCCCATAAAGTTGGACAGTTCATGTTAAGCGGCTATCGGGGTCTGGGTTCGGTATTCT
ACCGGACTCAGGCCTTTTAATTTCAGACTGATCCGCTCGTTGTTATAGTAATGGATATAGTCCTCTATCG
CCTTCCTCAGTTCATTCAGATCGCTGAACCTGTTCAGGTAAAAACACTCCGATTTCAGTGTGCCGAAGAA
GTTCTCCATCACCGCATTATCCAGACAGTTTCCTTTGCGCGACATACTTTGTGTCATGCCCTGTGCCTTT
AACCTTGCCTGATAGCCTGCCATTCGATATTGCCAGCCCTGATCCGTGTGCAGCAAGGGGCTATCTTCCG
GGCTGAGCTTCAGGAACGCATCGCGCAGCATGCTATTAACCATCTCCATCACCGGCCTTTCCGACAGGCT
GTAGGAGATAATCTCCCGGTTAAACAGATCGAGAACCGGCGACAGATACAGCTTTTTACCCTGTACTGAG
AACTCGGTGACATCCGTGACCCATTTTTCGTTGGCTTTCGATGCCCCGAAGTTCCGGCCCAGGATATTGG
GTGCAGCCTTGCCCACTTCCCCTTTCCAGGCACGATATTTCTTCACCCTTATCAGAGAACGGAGCGACAG
TTCTGCCATCAGCCGCTGTACAGTTTTATGGTTCACCAGCAGACCCTGCCTTCTCAGCGAGAGCGTGATC
CTGCGGTAGCCATAACGCCCTTTGTGATAGTGATAAATCTCTCTGATTTTGGCTTTCAGCCCGGCATGCC
TGTCTGCTCGCTTCAGCGCATTGATATTGTGATACCACGTACTGCGGGACATGCCCGCTGCACGAAGAAG
ATCACTGAGCGCATACTCCAGCCTTAGTTCGTTGATTATTGCGGCTTTCCGCCGTTTTTCTCGCTTTGAA
CTAAGGCCTTCAGCTTTTTTAGATAGGCATTCTCTGCTCGCAGGTAACGAAGTTCAGCCCGCAACTCTTC
GGGAGATAACTTATCCAGCGCAGCATCGGTAAGTGGAGGTGTTTTTTTGGGTTTTGTCATGTCCTTGCTC
CGGCCAGGTTTTATGCTCAGAAGTCCTTTTTCACCTGCGTCTTTGTAGACATTCACCCAGTGCCGGACAA
CGGTTTCAGTGGAGATATTAAACCGTGCGGCAGCTTCGCGCATCGAAAGTTCTTCAGCGAGAACCGTGCG
TACGACAGCAATCCGGAACGCCGGAGAATGGCGGTCATTTTTCCAGGTAATGCCATCAATACCGTGGAGT
TGCCAGGCTCTTACCCAGCGTCGCACTGATGTTCTTTCAACACCAAAACGTTCAGCGGTACGATGTGTTC
CATCTTTTCCGGCAAGGTAGTGTTTGACTACAGCTAATCTGGTTTCGAGGGAATATTTTGGCTTTGCCAT
AAAAAACTGCACCTTACTCAGTTGGGTGTCCAACTTTTGGGGTGCAGTCCAATTGAGAGGGCATTTCTCT
TTGCATCACGCTCAAATCAGGCCGGGTAAGTCTTAATAATTTCCAGCACGCCGTTAATAATAAACTGCAC
GCCCATACACACCAGCAGGAAGCCCATCAGGCGGGAAATGGCCTCAATGCCGCTTTTACCGACTATGCGC
ATAATCGCCCCTGAACTGCGCAGGCTAGCCCAAAGAATCAGGCCTACGGCGAGGAAAATCAGCGGCGGCG
CCACGGTTATCACCCAGTTGGGGAAATCAGAACCTGCGCGCACGGTGGACGCCGAACTGATGATCATCGC
GATGGTACCCGGCCCGGCCGTACTTGGCATCGCCAGCGGCACAAAGGCGATATTCGCCTCGGGCTCTTCG
CTCAGCTCTTCCGACTTGCTTCTCGACTCCGGTGATTCATGCGCCTTTTGCTGCGGGAACAGCATGCGGA
AACCGATAAAGGCGACGATCAGTCCCCCGGCAATACGCAGGCCCGGAATTGAAATCCCGAAGGTATTCAT
CACCACCTGACCGGCGTAATACGCCACCATCATAATGACAAACACATTCACCGAAGCCATCAGTGCGGTG
CGGTTACGCTGCCGGCTATTCATGTCTCCGGAAAGCCCAAGGAACAGCGCCACGGTGGTCAGTGGGTTAG
CTAACGGCAGCAACACCACCAGGCCAAGGCCTATGGCCCTGAGTAAATCCATCATATTTTAATCCTTTTT
GGTCCTTTATCGAGCGGGCTTAGCAGGTTTGAGTATAGCAGCACGGAGTTTACCGACGGTGGGTGAAGCG
TTTTAGCTTTTCGTGGCATCGGCTAAACCATCACGTTGACTTATACTTGCCTCGGCAATAATATCTGCCG
TGACTAATCTACTTGCCTGGGCAAACATAGTGAAAAGCACCTGTGATCTGTTTAACGAAATCATTCCCCT
CGGGCGATTGATCCACATGGTGAATCAGCACAAAGACCGCCTGTTAAACGACTCGCTCTCCCCGCTGGAT
ATTACCGCTACCCAGTTTAAGGTGCTGTGCTCTATTCACTACCAAGTTTGCATCACCCCAGTCGAGCTGA
AAAAAGTGCTTTCCGTTGACCTCGGTGCATTAACCCGAATGCTGGACCGCCTGCTGTGCAAAGGCTGGAT
CGAGCGTTTGCCGAACCCCAACGATAAGCGCGGCGTTCTGATCAAGCTGACGCCGGAAGGCGTTGCGCTG
TGTGAAGAGTGCCGAAGCCTGGTGGGGCTAAGCCTCCACAAAGAACTCACAAAAAACCTGACCGACGACG
AAGTCGACACGCTTTATCGCCTGTTAACAAAGGTATTGCCGTAAAACCTGCAAAGAGGTGAAACGATGTC
CAGACGCAACAATGATGCGATTACGATTCAGAGCATTTTGGGGTGGATCGAAGAAAACCTGGAAACCCCG
CTCTCGCTGGAGAAGGTTTCTCAGCGGTCTGGCTACTCCAAGTGGCATCTGCAGCGGATGTTTAAGAAAG
AAACCGGCCACTCGATGGGCCAGTACATCCGTAACCGTAAGCTGACAGAAATCGCGCTTAAGCTCAAAGA
AAGCAACGAACCGATTCTTTACCTGGCCGAGCGCTATGGATTTGAGTCGCAGCAGACGTTAACCCGCACC
TTTAAGAACTACTTTTCGGTGCCGCCGCACAAGTACCGGGTGACCCGTCTTGCCGTAGAAGGCAAGTATC
TGCATCCGTACAATCAGTATTGTAGTTTGTGTAATTAATGCATCACCGCCTGTTTTACAGGCGTAATCGA
GGAAATATGAAATTCATCTCCGCAGCCACCCTTCTTCTGGCCCTGGCATCGACAAACGCTCTTGCGGAGC
AATCCGGCAGCTTCAACGCCACCCAGGCCAACTACGGCAACATGATCTCCTGCTCCGGCGGTCAGCTGTC
TAAAGGCCCGCAGCAAACCGCTGCAGAAAAATCTGAAGAACTGGGTTCCCCTTACTATCACGGTAACGTT
CGTTCATAAGATGCAGGCTAACCCGCCCGATGCTGGGCGGGTGCCGCGAACGTCAGGAAGAGACTCGTTT
CACCGAACGCCTGAAGCGCAAACCAAAGACGTTGATATACAGCCCCCCCATAATCAGTACCGCCCCTAAC
AGCTGCATTACCGTTAGCGTCTCCCCGAGCATCAGCGCGGCGCTTGCCATACCGACCACCGGCACCAAAA
GCGACAGCGGCGCCACTCGCCAGGTTTCATAGCGCCCAAGCAGCGTGCCCCAAATACCGTAGCCCACAAT
GGTCGAGATAAACGCCAGATAGATAAGCGACAGAATGGTCGTACCGTCTATATTCACCAGGCTTTGCAGC
ATGGTTTCTGGCCCATCCAGCAGCCAGCTTGCGGCAAAGAACGGCAGCACCGGAATAAGCGCGCTCCAGA
CGATAAGCGACATGATGGCCGGACGCGGCTCGTGCTGCATGATCTTCTTGTTGAAGATATTGCCGAAAGC
CCAGCTCAGGCCTGCCGCCAGCGTCAGCATAAATCCGAGCAGCGCCACGTGCTGCCCTGCAAAACTGCCT
TCAATCAGCACCAGCACGCCGAATACCGCGAGGGTAATCCCCGCCAGCTGTTTGGCCTGAAGGCGTTCGC
CAAAGAAAAACGTGCCCAGAATGATGGTGAAAAACGCCTGAGACTGCAGCACCAGAGAAGCCAGCCCGGC
GGGCATACCAAACTTAATCGCGGTAAACAGGAAGGCGAACTGCCCGAAGCTGATGGTCAGCGCATAGGCC
GCCAGCAGGCGAAAAGGCAGCTTCGGGCGGGCAACGAACAACATCGCCGGGAACGCCACCAGTAAAAAGC
GCAGCCCCGCCAGCATCAGCGGCGGCATGTTGTGCAGCCCCAGCTTGATTGCCACAAAATTCACGCCCCA
AATCACCACCACCAGCAACGCCAGCAGTCCATCTTTACGCGTCATAACCCTGCCTCTGTATTTATTATCG
ATTTGTAAAAAAATAAACCTTATCCGCCTGAGCAAACAGATACAGATCCCACTTTTTGCCGGGGATACAG
ATGTGTTGTATCGTGCCTTCGCCAAAACTGGTCGCTATACCAGGCTGATTTTTCGTGATAAATCTTTCAC
CCTCTTATCTCATCACAATTAAAACATGCCGCCATGACCGCCCTCAGTAAACTGTTCTCAGGCAAACAAC
TTGCAACAACTGTGTTACTTATTTCTTCGCTGCTGCTGACCATTGGCCGGGGACTTACGCTGCCGTTTAT
GACCATTTATCTGTCGCGCGAGTACCATATGGCGCTGAAGGATATTGGCCTGGCGATTACCGTCGCGCTG
GTCGCCGGGGTGATATTCAGCCTTTGGTTTGGCATCCTTGCAGACAAATTCGATAAGAAAAAAGCCATGC
TGTTGGCTATCGTCATCTTCCTCGGCGGCTTTGCGGTCATCCCGCTGGTGCATAACGCGGGACTGGTGGT
GCTGTTTTACTCGATCATCAACTGCTCTTACACGGTGTTTTCCGTGGTGGTTAAGGCATGGTTCTCCGAC
ACGCTGGACGTTAGCCTGAAACCCAAAATATTCTCCCTCAACTATACCTTCGTTAACGTCGGCTGGACGG
TCGGCCCGCCGATAGGCACCTTTGTGGTGATGTACAGCACCAACCTGCCGTTCTGGCTCTCCGCCATGAC
CGCCCTGCTGCCAATTCTGATGATTGGGCGCTATGTAAAAAGCCAGCCGGTCAGCGCCAGCAGCGTCACT
GATACTGAAGATAAGGTGCTGCCGTCGCCGCGCATGATGCTGCGCGATAAACAGCTTATGTGGTTCACCA
CTTCGGCTTTTTTAGGCTCGATGGTTTACGGCGCCTTCGCCGGCTGCCTGTCGCAGTACGCAATTGTTAT
CGGTGATACCGGGCTGGCTGAAAAAGTCGTCAGCGTCGTGCTGTCGGTAAACGCCATTGTTGTCGTCGCT
TTCCAGTACTTCCTGGGGAAAAACATTCGCCCCGATAACATCAAAAAGATGATGTTCTTCGGTACGATCT
TTTTCGTCTTCGGCCTTGGCGGCTTTATGATTTCAGGCACGAACCTGTGGCTGTGGGGGCTGTCTTCGCT
GGTGTTTACCCTTGGCGAGCTTATCTATGCGCCGGGGGAATATATGCTTATCGACAATATCGCGCCGCCG
GGGCTGAAATCCAGCTACTTTGCCGCGCAGCAGCTTGGCTGGCTCGGCGGGGCCTGTAACCCACTGGTCA
CCGGCCTGCTGCTGAGCTGGCTGCCGTCTTACATGCTGTTTGTGGTGCTGATGGGCACGATTTTACTGGC
TTACTACGCCATCGTGATTGGCATGAATACGCCGCCCCGCCAGCCTCTCACGGCCTGACGAGGCATCATT
CAACTAAACGGCTTTTTCGTATTTGATAAAGCCGGACTTCTGCGCCACTTTGTCGTACAGGGTTTGCGCC
GTGGCGTTGGTTTCATGGGTATGCCAGTAAAGGCGCGAGCTGTTGTTGGCCTCTGCGTGCTGGCGTACCG
CTTCAATCAGCGCCCGGCCAACGCCTTTGCCTCTTGCCTGCGGGGCCGCAAACAGATCCTCGAGATAGCA
GTACTGGGTTGCTGACCAGGTGCTGCGGTGATAGAGGAAGTGGGTGAATCCCAGCATGTTCCCCTGCTCG
TCGAAGGCGCCCAGGCCCCGTACCGGCTCTTGCTCATTCAGCATGCGCTGCCAGGTTAAATCCGTGACGT
TGTCACTTATTTGTGCGTCGTAGAAGGTCAGGTAGCCCTGCCAGAGTGCTTGCCACGCTTCGCGGTCGTC
CGCCGTTAACGGGCGCACGTCTACCCGACGAGCGGGTTCGCTTTTCTGGCGGCTAAGTGCATCGCGAATA
GCCGCCAGCCCTGTACGCTGCACGCCGTTGGTCATATTTTCCGGGGACAGCCAGCTCTCAAAAGCGAGCT
TCACCAGCGGCCATTCACCATCGGTGATGGAGAACCAGGCCGTATCGCGAGTGCGCCCTTTGTAAATCCC
CATCTGGCGGAATACGCCCTCAAAGCGGAAACCAAACCGCAGCGCGGCACGACGGGAAGGTCCGTTCAGG
CTATCGCACTTCCACTCGTAGCGGCGGTAACCCAACACTTCAAAGGCATACTTCATCAGTAAGAAATGCG
CTTCCGTAGCCTGAACGGTACGCTGTAGCAGCGGGGAGAACACCACAAACCCGACTTCAATACTGCCGTT
CGCCGGGTCAATACGCATCAGCGACAGCGTGCCAAGCGCTTTGCCGCTGGCGTTATCCACGACGGCAAAA
TGGAAAGGATCTGCACTTTGCCCGGCGCCGGTGATGTAGCTGATAAAATCGGCCTCGTTATCAAACGGCC
CAACGCTCAGGTAAGTCCAGCCACGCGAATCTTCGGCCTGGCTCCAGGCCTGCCAAAGCTGTGCCCCATG
CCGCTCCACGCTCAACGGTTCGAGGCGGCAAAACTGCCCGTTTAAGGTGACGCGTTCCGGCAGCGGGCGT
CGCTGCCAGTCAGGGAGAGATAAGCCAATCGGCTGCTGGAAACTGTTGACGGTAAAAGACATGCTAACCT
CTGGAATTCGATAGTGAATATCAAAAACTATAGGCGCGTAGAGGTTCAGCCGAAAGGGCCACAATCATTA
AATTTTGGCAGACCACTTATATCGCCACCAGTCCCCGGACGCCGTCCTGTTCCATCGCGCTGCCGTCGCC
ACGCTGGACTATCTCCCCCCGCGACATCACCAGGTACTGGTCGGCAAGCTCTGCGGCAAAATCATAAAAC
TGTTCCACCAGCAGAATAGCCATATCGCCCCGCCCGGCGAGATGCCGAATCACCTGGCCAATCTCTTTAA
TGATCGACGGCTGTATCCCTTCCGTGGGCTCATCCAGAATCAGCAACTGCGGCCTACAGGCCAGCGCCCG
GCCAATCGCCAGCTGCTGTTGCTGCCCGCCGGAGAGATCGCCCCCGCGCCTGAGCCTCATCTCTTTCAAC
ACCGGAAATAGCTGGTAAATCTCGTCCGGCACGGCCTTTGCTTCGCCCCCGGAAAAGCGCGACAGCCCCA
TCAGCAGGTTTTCTTCCACCGTCAGCCGGGGAAAGATATCTCGCCCTTGAGGAACGTAGGCGATGCCCGC
CTGAACGCGCTGGTGCGGCCTGCGCTGGGTTATTGTCTGCCCCTGCCAGCTGATGCTGCCGCCCTTCACA
GGCACAAGCCCCATCAGGCATTTCAGCAGCGTGGTTTTCCCCACGCCGTTACGCCCGAGCAGGCAGGTCA
CTTCCCCCACGCGCACCTCAAAGCTGACGCCGCGCAAAATATGGCTGCCGCCGTAATACTGGTTAAGCTC
ATTCACCTGCAGCATGTTTGCTCCTTAGCGCCCAAGATAGACCTCGATAACCTGCTCATTCGCCTGCACC
TCACGCAGAGATCCTTCCGCCAGCACCTGGCCCTGATGCAGCACGGTGACGTGGTCAGCGATAGTTTCGA
CAAAGCCCATATCGTGCTCAACCACCATCAGCGAGTGCTTGCCCGCCAGGCTGCGGAACAGCTCCGCCGT
GTACTCTGTTTCGGCATCCGTCATGCCCGCTGCAGGCTCGTCCAGCAGCAGCAAATGCGGCTCCTGTACC
AGCAGCATGCCGATTTCCAGAAACTGTTTTTGCCCGTGAGAAAGCAGCCCCGCCCCGCGATGGCGTTCTC
CCGTCAGCCGGAGCGTGATTAACATTTCGTCGATACGATCGCGCTGTTCGCCGCTGAGCTTTGCCCGCAG
GCTTGCCCACACGGATTTATCGTTTTTCTGCGCAATTTCCAGATTTTCAAAGACCGTGAGCGCCTCAAAG
ACCGTTGGCTTTTGAAACTTACGGCCAATGCCCCTCCGGGCGATTTCAATGGGTTCCAGCCGCATCAGGT
CGATGGACTGATCGTAAAAAGCTTTGCCGCTTTGGGGTTTGGTTTTGCCGGTGATCACGTCCATCAGCGT
AGTTTTGCCCGCGCCGTTAGGGCCAATCACGCAGCGCAGCTCGCCCACGCCGATGTTCAGCGACAAATTG
GTCAGCGCCTGGAAGCCGTCAAAGTTAACGTTGATATTTTCCAGCGCCAGCACCGGGTCGGTTTGCTCGC
GAAAGCGGTCCGTAGGATGCTGGCGGGTAAACAGGGATTCGGCGGGCTGCATCATTTCTCTCCTTTGCGC
AGCAGGCCAATGACCCCGCGCGGTAAAAATAGCGTCACCAGAATAAATATCAGGCCGAGAAACAGCTGCC
AGTACTCCGGCACCGCCATGGTGAAGTAGCTTTTAGCCCCGTTCACCAGCCCTGCGCCCAATACCGGGCC
AATTAGCGTGCCGCGCCCGCCCAGCGCCACCCAGATGGCGGCCTCAATCGAGTTGGTCGGTGACATCTCA
CCGGGGTTAATAATGCCGACCTGCGGAACATACAGCGCCCCGGCCAGCCCGCAAAGCACGGCGGAAAGCG
TCCACACCAGCAGCTTGAAGCCTTTCGGATCGTAGCCGCAGTAGGTCAGCCGGTTTTCCGCATCACGCAC
CGCAGTCAGAATGCGGCCAAACTTGCTGCGTGCCAGCCAAAAGCCTAGCCCGACGCTTGCCACCAACAGC
AAAACGGTGGCGATAAACAGCCCGATTCGCGTGCCGGTTGCCGTCACCGGCATCCGCAACAGCGTGGTAA
ACCCGGTGAAGCCGTTATTGCCGCCAAAGCCGGTTTCATTGCGGAAAAACAGCAGCATCCCCGCGTATGT
CAGCGCCTGGGTCATGATCGAGAAGTAAACGCCCTTAATCTTTGAGCGAAAGGCGAAATAGCCGAAAACA
AACGCCAGCAGCCCCGGAATCGCCATTGCCAGCAGCAGAGCCCAGGCGAAGTGCTGCGTCCCCCACCAGT
ACCACGGCAGCTCGCTCCACGAGAGAAACGACATAAAACCGGGCAGCCCGTCACCTGCGGCCTGGCGCAT
CAGGTACATCCCCATGGCGTAGCCGCCGAGGGCAAAAAACAGGCCGTGACCGAGGGAGAGTAACCCGGCA
TAGCCCCAGACTAAATCCAGCGCCACTGCCACGGTGGCATAGCAGAGGATCTTGCCGACAAGCGTCATAG
TGTAGGTCGACAGGCTGAACGGATTGCTGCCGGGCAACAGCGTCAGGAACGGCAGCGTCAGCAGCAAAAC
CACCAGCAGCGTGCCCAAAACCAAAGTCAGGCGCGGCGCTTTACGTCCGAGCGTTAAAGTCAGCGGCATA
GTCATCAGTCAATGACCCTCCCTTTGAGCGCGAACAGCCCCTGAGGACGTTTCTGAATAAACAGCACGAT
CAGCCCCAGAATAAGAATCTTACCCAGCACCGCGCCGATTTGCGGCTCGAGTATTTTGTTAAAGATGCCC
AGCCCGAACGCCGCCGCCACGCTACCGGCAAGCTGCCCCACGCCGCCGAGCACCACCACCAGGAAGGAGT
CGATGATGTAGCCCTGCCCAAGCTCCGGGCCAACGTTACCCAGTTGAGAAAGCGCCACGCCGCCCAAACC
TGCAATGCCTGACCCAAGCCCGAATGCGAGCATATCCACGCGCCCGGTGGACACGCCGCAGCAGGCCGCC
ATCGCGCGATTTTGCGTCACGGCGCGCACGTTCATCCCCAGCCGCGTTTTGTTCAGCAACAGCCAGGTAA
ACAGCAGCACCAGCAGCACAAAACCCAGCACCACCAGGCGATTCCACGGCAGGATCAGGTTCGGTAGCAC
CTGCAGGCCGCCCGACAGCCAGGCCGGATTAGCCACTTCCACGTTCTGAGCGCCAAACAGCATGCGCACG
ATCTGGATCAGCATCAGGCTGATGCCCCATGTCGCCAGCAGCGTTTCCAGCGGGCGACCGTACAAATGAC
GAATAATCGTGCGCTCAAGCGCCATGCCGATCCCGGCGGTGACGGCAAAAGCCACCGGCAGCGCGACCAG
CGGATAAAACGCCAGCCACGCCGGAGCAAACTGCTGGAACCCGGCCTGAACAAGCCAGGCAGAGTACGCG
CCAAGCATCAGCATTTCGCCGTGAGCCATGTTGATCACGCCCAGCAGGCCGTAGGTAATTGCCAGGCCGA
GCGCGGCCAGCAGCAGAATCGAGCCAAGGGAAAGCCCCATAAACGCCTGACCAAGGATTTCACCCAGCCT
CTGGCGATGCTCAATTTTACGCAGACCCTCTGTGGCGGCCTGGCGCACCTCCGCATTCGGCTCCGCGCTT
GCGTCGGTTAATGGTTTGAGCAAAGCCTCAGTTTCCGGGTCGCTGGACTGGCTCAGAAGCTTTACCGCAT
CCAGACGCACTTCTGCCTGCGGACTTGTCAGCTCCAGACGGGCAATCGCCAGCCCAAGCGCTGCCCGCAC
GCTTTGCTCTTTTTCTGCGTTTATACGCTGCTGAAGAATCGGGAGTAATTCCGGCGGAGCCTCTTTCTGC
AAGGCTTTAGCCGCATTTAAACGCATAGAGACGTTGTCACTTATTAATTGATGGCTCGCCAGCGCCCCGG
CGACCAGCACACGAAGCCTGTTGGTCAGCCGCAGCTTTTTTGTCTCGCCCTGCGGTTGGGCCTCATCCCC
TAATGGAGTCAGGCCTGCGTCGGTCTGGTTAAAGGCCGAGTGCCCGTCGGTGACCAGCGTTTCCTGCTTA
AGCGCGTTGAGCAGCGGCAAGCGAGCGGGATCGGGCGATAGCGTCCAGTTCTGGAGCAGCTCCGCCTGAG
CCGTACGATTCGCGGTCGAAAACGTCTCCGCGTCACCGGCGGCGGCAAGCCCCGGCAATAAAGCGGCCAC
AACCAGCAGCAGCCGGGCCAGTGTTGCTAACGTCATGGCGTTCTCCTGTTTGATTTCACCCTGTTGCCCC
TCACCCTAACCCTCTCCCCAGAGGGGCGAGGGAGTAAAGAATTTAACCCTCTCCCCAGAGGGGCGAGGGA
GTAAAGAATTTCACCCTCTCCCTTCCAAAAAGAGGGCATTCACGCTTTTCCCCCTCTCCCTTCCAGGGAG
AGGGCCGGGGTGAGGGTAAAATCAGCTAAGGGTATAAATTAGTTGCTGACGGTCTTTACCGGCAGCTCTG
ATTTCTTATCGTTCCCCGGAATAAACGGACTCCACGGCTGGGCGCGCACAGGTTTGTCGGTCTGCCACAC
CACGTTGAACTGGCCGTTACTTTCGATCTCGCCGATCATCACCGGCTTGTGCAGATGGTGGTTGGTGGCA
TCCATCGTCAGGGTAAAGCCAGACGGCGCTTTAAAGGTCTGCCCGGCCATCGCCGCGCGGACTTTATCCA
CGTCCGTCGTGCCCGCTTTCTCAACGGCCTGCGCCCACATATGAATGCCAACGTAGGTCGCTTCCATCGG
GTCATTGGTCACGACGGTATTGGCGTTCGGCAGATTGTGGGCTTTGGCATAGGCCTTCCACTCGTTAACA
AATTGCTTGTTGGTCGGGTTATCGACGGACTCGAAGTAGTTCCAGGCCGCGAGGTTGCCCACCAGCGGTT
TAGTGTCGATGCCGCGCAGCTCTTCTTCACCCACGGAGAAGGCCACCACCGGCACGTCGGTCGCCTTCAG
CCCCTGGTTCGCCAGCTCTTTGTAGAACGGCACGTTAGAGTCACCGTTAATGGTGGAGATCACCGCCGTT
TTACCGCCAGCGGAGAATTTTTTGATATTGGCCACGATGGTCTGGTAGTCGCTGTGGCCAAACGGCGTGT
AGACCTCTTCAATGTCTTTATCCTGAACGCCCTTAGAGTGCAGGAAGGCGCGCAGGATCTTATTGGTGGT
GCGCGGATAAACGTAGTCCGTCCCCAACAGGAAGAAGCGCTTCGCCGCCCCGCCGTCTTCGCTCATCAGG
TATTCCACCGCCGGAATCGCCTGCTGGTTAGGTGCCGCCCCGGTATAAAACACGTTCGGCGACATCTCTT
CCCCTTCGTACTGCACCGGATAGAACAGCAGGCCGTTCAGCTCTTCAAACACCGGCAGCACGGATTTACG
CGACACGGACGTCCAGCAGCCGAACACCACGGCCACCTTATCCTGGCTCAGCAACTGGCGGGCTTTTTCG
GCAAACAGCGGCCAGTTTGACGCCGGGTCAACCACCACCGGCTCCAGCTTTTTGCCGAGTACGCCGCCCT
TCGCGTTAATGTCGTCGATGGTCATCAACGCCACGTCTTTAAGCGGCGTCTCTGAAATGGCCATGGTGCC
CGACAGCGAGTGCATGATCCCAACTTTGATGGTATCTGCCGCCTGGGCGGCAAACGCCAGCCCGAAGCTG
ACAACCGAAGCGGAAAGCGCGAAAGCTTTAACAAAGGTACGACGTTGCATAAGTCTGACTCCCCTGAAGA
AACGATAAATGGTTAACTCAGCTTGAGTTGCCGAGCCTGGTGCAGCATATGAAGCGTTATCTGACGAACC
TCTTTCTGACTTGCGGCGATGTGGTCGTGTAATCGGGTCTGTGCCTCCTCAAGGTTGCGGTCCCACACGG
CGAGCAGGATTTGCCCATGTTCGGCGTACGTCGCACTGACGCGAGGCTGACGGGTAAAGTCCAGCCTGCG
CACAATACGGATTTTCTCGGTGATATCCCGGTGAACCCTGGCCATTTCAGGGTTGCCCGCCGCAGACACC
AGCGTCATGTGAAAAGCCTCGTCATACGGCGCGACGTTGATGCCCTCGTCGAGCGGCGGTTCCTCCAGCC
AGAACTGCTTCAACGCCTGCAGTGGCAGCGGGCATACGGAGTCAGCCCGCTGGCAAAGCCGTTTCACCGC
CTCCAGCTCCAGCACGATGCGCAGATCGTAAAGCGATTCGAGATGATCGAAGTCCACCGCCCGGATCTGC
CAGCCGCTGCGGGGCTGCACGTCGACATAACCTTCCTGCTGCAGGGCATAAAGCGCCTGGCGAACCGGCG
TGCGGCTGGCGCTCATGCGGTCGGCAATTTCGTTTTCGCTAAAGCGGTCGCCCGGCAGCAGGAGAAAGTC
GAAGATTTCCTGCTTTAGCTGCTGGTATATGCGTTCGGCTACGGCTTCTGGTCGCTTTGGCATAGGCCTA
CACCGCCTCCAGCCACAGCAGCGCATCCCCCGGCCCCACCGGTCGGCCCTGCTGGCACTGAATGCGCACG
ACTTTGCCGTCGCACGGCGCGCTGACTAATAGCTCCATCTTCATCGCCTCCACGACGATCAGCGGTTCGC
CCTGCTTTACGCTCTGGCCCGGCTCAACGAGGATTTTCCAGATATTGCCGTTCAGGTCGGCGCTGACGAG
TTGGCCGGCCTGTTCTTCCTCCGGCATAGCCGTCGCCATCAGCGCGCTCTCCACCGCCGCGCTTTCCTGT
TCCTTCCAGTGCGCCACTTCGCTCAGGAAGGCCTCCTGCTGGCGGCTACGGAAAGCGGTAATATCGTCGG
CATTGTCCGCAAGGAAGCGGCTATATTCGGCAAAATCGAAATCAACCTCTTCGATCTCCACCTGCGCACG
CCCTTCACGAAATGCCGTGCGGAACGTGGTCAGCTCTTCTTCACTCACCGGGTAGAAACGCACCTGGTCG
AAGAACTTGAGCAGCCACGGCTCGTCGCCAAACTGTTCGTTTTTGAGGAATTTGTTCCAGATAGGCAGCG
TGCGCCCCACCAGCTGATAACCTCCTGGAGAGTCCATGCCGTAGATGCACATATACATGCCGCCGATGCC
CACCGTGCCTTCTGCGGTCCAGGTACGCGCCGGGTTGTACTTCGAACTCAGCAGGCGGTGACGCGGGTCA
AGCGGCACGGCACAAGGCGCGCCGAGATAGACATCGCCCAGCCCGAGCACCAGGTAGCTGGCATCAAACA
GGATCTGCTTCACCTCGTCACGGCTTTGCAGCCCGTTGGTGCGCTGAATAAAGTCCACGTTGTTCGGCAG
CCACGGGGCGTCTTCCCGCACCGTTTGCTGGTAGCGCTCCACCGCCGCCAGCGTGGCGCTGTCTTCAAAA
GCCAGCGGCAGATGCACAATGCGCGAAGGAATTTTCAGGCGAGTCACATCGCCAAGCTGTTTCTCAACGC
TCAGCAGCAGAGTCAGCAGCTGGTTTTGGGAGATACGCTGGCTGTCATAACGGATCTGCAGCGAGCGAAC
GCCGGGAGAAAGCTCCTCAACACCCGTTTGCGCCGCCTGGTTAATCGCCTTCATCAGCAGATAAATACGC
AGGCGCAGCGCCAGGTCGAGCACGTTATCGCCGTATTCGATCAACACATAGTTGTCGCCCGCCTGACGGT
AAACCACCGCCGGCAGGGCTCCCTGAGCAGGGATTTCCGCCAGGATCGCCGCGCTGGTCGTCGCGCCTGG
TGCAATAGAAGGATGCAGGTCCGGCAGGCTTGCCCCGGCACACAGGTTGGTCACCGCCACCTGTTGGGCG
ATTTCCAGAGACTGCGCGTGTTCAAAGCTAATGGCGTGAAAACGAATCCGGTCACCCGGCTTCACCTGCC
CGACTTTCCACAATTCCGCTTTGGCAATAGTCACCGGGCAGACAAACCCGCCGAGGCTTGGGCCGTCACG
CGTCAGGATCACCGGGAAGTCGCCGGTAAAGTTCACCGCGCCGATGGCGTATTCACAGTCGTGCACGTTG
GAAGGATGCAGCCCGGCCTCACCGCCGTCGGCTCTGGTCCACTCCGGCTTGGGCCCGACAAGGCGCACCC
CGAGGCGGTTAGAGTTGTAGTGAACCTGCCATTCGGCGTTGAAAAAGGTTTCCATCGACTCAGGCGTAAA
GAAGTCCGGCGCGCCGTGCGGCCCGTAGAGCACGCCAATCTCCCATATCTCGCCGTACTGCGGGATCAGC
GCGGGTTCCGGCGCCTGCGGCAGGCTAATCGGCGCAGGCGTAGTGCAGGCTGGCAGGCAAGGCTGAGAGA
TGGGCAGCACGTCCGCGACGCGCAATGTGCGCCCCGCATGTCCGCCAAACTGGCCGAGCGCAAAGGTAGA
GCGACTGCCGAGATACACCGGCACGTCAAAACCGTTGCGTACCGCCAGATAGGTGCGGCAGCCGCTGCTG
GCTCTGCCCAGGGTGAGGATCTGCCCCGCTTTCACCACCGTTGGCTGCCAGAAGGTCACCGGCTGGTCAT
CAAGCCGTGCCGGGCAAGGTGCGCCGGTCAGCGCGATGGTGGCTTCGCTGTGGAAGCGCAGCGTCGGCCC
CTGCAGGGTAAACTCCAGCCCGGCGGCGGAAGGATGGTTACCGACGATGCGGTTCGCCAGACGGAAGGCA
AAATCATCCATCGGCCCCGACGGCGGCACGCCGATATCCCAATATCCGAGGCGGCCAGGGCTGTCCTGAA
TGCTGCTCCAGGTGCCAGGCTCCAGCACTTCCACGGCCTGCGCCTGATAGCTCACGCTATCGAGCAGGCG
CGTCCACATCACCCCGGCCTTAAACTCCGGCAGACGAACTATCTGCCGCAGATAATCCAGATTGGTGGCG
ATCCCGTGCAGCCTCGTCGCCGCCAGCGCGTCGTTCAGTATACTTAACGCCTGCAGGCGGTCTGCACCGT
AAACGATGATCTTGGCGATCATCGGATCGTAGAAAGCGCTAACTTCGCTACCGGTGCTGACCCAGCCGTC
AACCCGTACGCCCTCTGGAAAATAAACGTCGGTCAATACGCCCGGCGAAGGCTGGAAGTTTTTCAGCGCG
TCTTCGGCGTAAATGCGAACTTCGATAGCCGCGCCCTGCGGCGCTGCGGCCATTTTTTGCCAGTCCGGGG
AAGCCTCTGCCGCCACCAGCACCATGCATTCGATCAGATCCAGGCCGGTTACGCACTCGGTCACCGGGTG
CTCAACCTGCAGCCGCGTGTTGACTTCCAGGAAGTAGAAAGCATCGCGTGCCGCGTCATAAATAAACTCT
ACGGTTCCCGCGCTGCGGTAGTTAACGGATTCACCCAGCGCCACCGCCGCACGATGCAGCGCCTCACGCG
TTGCCTGTGGAAGATTGGGCGCGGGCGTTTCCTCGACCACTTTCTGGTTACGGCGCTGCAGCGAGCAGTC
ACGTTCTCCGAGGGCCACAACCTTGCCCTTCCCGTCGCCAAAGATTTGCACTTCCAGGTGGCGAGCTTTG
TCGACAAAGCGCTCGATAAACACGCCATCGTCGCTGAAAAACTGCGCCCCCATGCGCTTGACGCTTTCCC
AGGCTTCAAGCAATGCCGTTTCGCTGTCGCAGCGGGTCAGGCCAATCCCTCCCCCGCCCGCCGTGGTTTT
TAGCATCACCGGATAACCAATTTCCGCCGCCGCCAGCTGCGCATCTGCAAGCGATGTCAGCAGCCCGGTG
CCCGGCGTCATCGGCACGTCCACGCCGGAGGCCAGCTCACGAGCCCGGTGTTTGAGGCCGAAATCGCTGA
TTTGCTGCGCCGTTGGTCCGATAAATACGATCCCAGCCGCTTCGCAGGCCTCGGCAAATTCGGCGCGTTC
TGAAAGAAAACCGTAGCCGGGGAAAATTGCCTCCGCGCCGCTCTCTTTTGCCGCCGCCAGTATTTTTTCG
ATATTCAGATAGGTGTCGCTGGCTTTATCTCCACCAAGCGCCATCGCCATATCGGCGTCAATGACGTGCT
GCGCGCTGGCGTCCGCGTCGGAATAAACGGCCACGCTGGTAATGCTCATTTTTTTCAGCGTGCGGATAGC
ACGACAGGCAATTTCGCCGCGGTTGGCAATTAAGACTTTGCTAAACATATTCCTCTCCTTAAGCGCCAGG
TTGACGAGCCAGCCAGGCTTTCCAGCCGCCCCATGGGGTAATGTCCGTGGCGCCTTCTGTCGCGCACGGT
TCACAAATAAAGCCCTTCACGCTGCGCCCGTCCTGCAAGGCCAGCGTGCCGATCCCCAACGGCGCGGGAA
TTTCAGCAACAAACTCACCGAAGCGTGCGAGCGGGATATCCCAAAGCTCAACGGCAATCGGCTGCCCTTC
AGTGGCGCGAACCAGGCCAGGCTTCGGCGGCTGGGTATTGGCCAGGGCATACAGGCGATAGGTATCCGCC
GTGTGGGTTTCTTCGACAAACACGGCATTGCGGCTGGTTAACTGATGATTGAGCGGCATACCACGCAGAT
GAGCGCCCACCACCGCTACGCGCACGTAACCATCGGCAGGCGTGCAGGTCTGAGCGGCGGGCAGTTTCAG
CGCTGTTGCTCCGGCGGGGAGATCAAGCTGAGTCTGCCATTGCGCGCCAAAGTGGCTAAGCGCGGCATCA
TGCCAGGCAGGCGCGATAAGCGTAATTCCCGCTGGCAGGCCATCAGCACGGAAATCCGCCGGCAGCGCCA
GTGCGCTCAGGTCAGCAAGGTTGGTAAAGTTGGTGTAGGTGCCAAACTGCGAGTTGTAGCGTACGGGCTC
GTCGCGCATTTCGGCCAGCGTATGGATCGTTGGCGACGTCGGCACCACAAGGGCGTCAAACAACGCAAGC
TGCTGGTTAATACGGCGAGCCAGTTCGGCGCGGGTATATTCGGCCTGCCACGCATCGCAGGCCGTGAAGC
TCAGGCCGCTGGCGACGATGCCGCGCACGGTGGGGTCCATGGCATCAGGATGTTTTTCGAGGATCTCTTT
CACCGCGACGGTGCGCTCGGCCACCCACGCCCCGTTATAAAGCTGTTCTGCAAGACGGGTAAAATCACTG
AAATCCACGGCGACCAGCTCTGCCCCCATCGCCATTAATCTTTCCAGCGCCCGCTGAAAAGCCTCCTCGC
TGTGTTTGTCGCCAAAGAAGTTCAGTCGGTCTGGAATAGCAAAGCGCAGGCGCGGGCTAAAGCGAGCCGG
GGCGGTATTAGGATTGCTGCGGGAATAAGGATCGAGCGGATCGTACCCCCCGGCTACATTTGCGAGCAGG
GCTGCATCCGCCGCCGAGTGGGCAAAAATCGAAACACAGTCGTTGAGGCGGCAGGCCGGGACGACACCAG
CGGTAGAGAGCCAGCCTTTGGTGGGTTTTAAACCGACGATATTATTGAACCCGGCAGGAACGCGCCCGGA
GCCTGCGGTGTCCGTCCCCAAAGAGAAACAAACCAGCCCGCGAGCCACCACGGAAGCGGAGCCTGAACTC
GAGCCGCCGCTGACGTAATCCGGGTTGAAGCTGTTAACCACCGCGCCATAGGGAGAGCGAGTGCCGACCA
GGCCAGTCGCAAACTGGTCGAGATTAGTTTTGCCCACCACAATAGCCCCGGCGGCGCGAAGGCGCGCAAT
TACCGTGGCATCGTCAGTGGGATGATAAGTAAATACCGGGCAGGCTGCGCTGGTGGGCATCCCGGCCACA
TCAATATTGTCTTTAACCGCAAACGGCACGCCAAATAACGGGAAATCCGCCGGTGTTTTATCCTCGTCAT
TAATGGCCTGCAATAATGAATTTATTTGCGCAGTTATTTGCTGTTCGCTGGCGATATATATCCAGGCATT
ATCCTGCCGTGAGATATTGGCCATTAATTGCTGATAAGCCCCCAGGAGCAAATGAGGCTGTTGCTGGTAA
TCGGTAATCCACTGCGACAAGAGAGCGACTGGCATAAGCTGGAATCCCACCTGGTATACAAGATGGAATA
GATAAAGCAATTACGATGCCATGTTTAGTTAGCTAATGATTAGCAAGGAGTTTTAATCAATAAATAAGAT
TTTGTTATATTTAACGCACCGTGGCGGCGCATTGTTTTAGTGCGAGTGAATAATTAAGGGGATATATTTA
GCGGCGAATGCAATGCGTTCGCCACCAATAAAACTTATTGCCCGCTACGGCGAGCGGACACCGTGGCTAA
AGCCGCCCAGTCGAGCTGTTCATCACCGTGGGCAAGAGCATCAAGATAGTTATCTCGCAATACGCCCGCA
AAACCCATCGGCACATTTTTACTTTCTGCCGCCTGCTGCGCCAGACGCACGTCTTTCAGCCCAAGTTTCA
TGGTAAAACCTGCCGGGCTGTAGCGTGACTCGGCAATCATCGCCCCATAGTTTTTATAGGCCGGGGCGGC
AAACAAGGTGCTGGTCAACATGCCGAGGAAATCCCCCGCTGTAACGTCATAAGCGCCGACCAGAGCAGAT
GATTCCCCCATCGCTTCAATGGCGCTGGCCAGCATAAAGTTAGCCGCCAGTTTCACCGCCGCTGCCTGCT
CCGGCCTGTCGCCAAAGCGCCAGGTTTTCTGCCCCAGAACATCAAAGATCGGCTGCACGCTGTCCAGCAG
TTCCGCTGGCCCGGCGGTAAGAATGTTCAGGTTACCCGCAGCTGCCACGTCCACGCGCCCCAGCACAGGC
GCAGCGATATAACGCTGCCCGCCAGCGTCGGCCTTTTCAGCCATTTCATTGGTAAAGGCAACGGAAACGG
TGGCCATGTTGATCCAGATAGCGCCCTTCGGCAGCGCGGCAAGCGCGCCCTGATCGATAATCACGCGGCG
GCTGGTATCGTCGTCGGCCAGCATAGTTATCAGCACTTCGCTGTCGGTAAACTCAGCCGGCGTGGCTACA
ACTGTCGCCCCTTTTGCTTTTAAAGCTTCCGCAGGCGCCTGAGAACGGTTCCACACGGCAACCTGATGCC
CGGCTTTCAGCAGATTTTCTGCCATCGGCTGGCCCATTCCGCCCAGCCCGATAAATCCAATACGCATAAT
AACTCCCGGCTAGATAATGGTGCCGCTGCGCGTTAACTGCTCGCGGCGCTCTTCGGTTTCTTCTCTGTGG
TGATTGCCCTTGTGGGCAATGGCGATGCGCAGCCGCTGCTGTTGGGCATAGCGGTCTTCCCGCGTCAGCT
CTGCGTCGTCGCTAAGTTCAATCAACAGTTCGTTCATGTGGGTGATGACGTCTGCGGCAATCGCCGCGTC
TACGCGGCTGATAACGTCTGAAAGATGGGTCATGGCGTGTTCCTTATCATGTTTTTCCCCTCACCCTAAC
CCTCTCCCCAGAGGGGAGAGGGAATAAGAAGAGAAACCCTTTCCTCATGGGGAGAGGGAATAAAAAGAGA
AAGCATCCGTATTCCCCCTCTCCCTTCCAGGGAGAGGGCCGGGGTGAGGGTTGGTACTGGTTAATCCAGC
TTCGCTTTGGAGAAATCACTCCCGGCGAGGCTAACGGTATAACCGCTCACGTTGCTGCGGGTCGCGTAGA
AGGTTTTACCGTTCGCCAGCGCAATCCACGGCGCCTGCTGATAGTAAATTTCCTGCGCCTGCACATAGAG
CTTCGCACGGGCGGCCGGGTCGCTGGTTAGCTTCGCCTTCTGCACCAGGGCGTCGTAGTTTTTGTCGCAC
CAGCGGGCAACGTTCGACCCACTGGCTACGCTGCCGCAGCCCAGCAGGGTATCGGCAAAGTTATCCGGGT
CGCCGTTATCGGACATCCAGCCAAACAGCGCCGAGGAGTGCTCCCCTTTACGCATCCCGGCCAGATACTC
GCCCCACTCAAAGGTAACGATTTTGGCGTTCACGCCCACTTTCGCCCAGTCGCTCTGAATCATCTCCGCA
ATGCGGCGCGAGTTAGGATTATACGGACGCTGCACCGGCATGGACCAGAGATCGGTATCAAAGCCCTTCT
CCAGCCCGGCCTGCTTCAGCAGCGCTTTGGCTTTTTCCGGATCGTAGCCGTAGTCTTTCAGATCCTTGTC
GTAGCCCAGCATGGTCGGCGGGATCGGTGATTTTGCCACCGAGCCGGAGCCCATAAAGATGGCGTTAACG
ATAGCTTTTTTGTCCACCGCGTAGTTCAGCGCCTGGCGAACCAGCGCGTTATCGAACGGCTTTTTGCTGG
TGTTAAACGCCAGATAACCGACGTTCAGACCGTCAATGCTGTGCAGCGCCAGGTCTTTATTCGCCTTGAT
GGCGTCGAACTGTACCGGGCTTGGGGCCGGAATAATCTGGCATTCATTCTTCTGCAGCTTCGCCAGGCGG
GTTTGCACGTTCGGGGTGATAGAGAAGATCAGATGTTTGGTCGGCACCTCGCCTTTCCAGTAGTCTGGGT
TGGCGACGTAGCGAATCACGGAGTCAATTTTATAGTCCTGCAGCGCGTAAGGCCCGGTGCCGATTGGGTT
GTTGTCCACCCGCTCAGGCGTGCCGGCTTTCAGCATCGCATCCGCGTACTCTGCAGACAGAATAGAGGCA
AAGTCCATGCCCCAGTCGGCCAGGAACGCCGCGTTCGGCTCGCTCAGGGTGAACTGGACGTGGTAATCAT
CCAGCTTTTTAACGTCCACGATGAGCTTATCGAGGCCCACATCGTTAAAGTATTCGTAGTTCGCCTGCGA
CACCTTGTGATACGGGTTGTTGGCGTCTTTCTGGCGCATGACCGAGAACACCACGTCATCGGCGTTAAAG
TCTCGCGTTGGCTTAAAGAACTTGTTGCTGTTGAACTTCACGCCCTGGCGCAGGGTAAAGGTATAAGTTT
TACCGTCCGGGCTGATTTTCCATTCCGTCGCCAGCGACGGTACCGGCGTATTGTCGGCCGGGTTGAAATC
AATCAGGCGGTTATAAAGCGTTTGCGAGCTGGCAACAAAGCTTGGGCCGGAGCTGGCAATCTGCGGGTTA
AAGGATTCAGGAGAGGCTTCGGAGCAGTAAACCAGCGTGCTGTTTGCCGCCGCCATCGCGCTTCCTGCCG
GGAGGAGCGCGCTCAGCAGCAGGCCGAGGAGTGTTTTCCCTGTAGACATATCGTTTGCCTTTTATTTGCT
TGCCAAATGGTTGAGCTACTTATTATTACTCACAGTAATAACAGCACAGCCTGTAGCGACAAGCAAATGG
CAAGCCTTCCCTTCTCTATACAATAGTGGCGGTTAACATGGGAGACTCAACCCATAACCTTCACACCCTG
CCCGGCAAAATCACGCCACAGACAGGTCAGCACCGCAATAATCATCAGCGCCAGAGAGGCCAGCGAGAGA
GCGGTAAAACCATGGTCGGTATAAAGCGGCCCGTAGCTGCTGCTGCCGGCAAACACCGCCAGATAAGTCA
CCGCGCTATTTAGCCCCATCAGCGTGCCACGCTTAGCCGGGTCGATGGCCGTCAGGCGCTGAATCAATAA
GTTCACCCCCAGGTGGTTCACCAGGCCCAGCACAAACAGCAGGCAGATAACCCCCACCAGCATGCTGCCG
AACAGCGCCAGCCCAAGATAAACCGCAGCAGCAACCAGAAGAACAGGCGGCATCAGGCGTTTAGGGCCAA
ACCGGTCCACCATCCCGCTGAGCAATGCCGCACAGCCAAACCCTGCCCCATAGGCAATCGCCACCCCGCC
GTTCGCCGTCACCGGCAGGCCGAGATCCTGATGAAGATGGTCGCCCAGATAGGCATACAGGCCGTAAAAC
GCGGTCATAAATGCGCCGCACACCACCAGCAATGACTTGATCCCCGGCAGGCCCAGCGCAGAAAGCGGTG
ACGGGGCAATGCCCGCCGCCGGGCGATCCTGCATGTTCAGCCTGAACAAAGCGATCAGCGCCAGAGCGGC
CAGACAGCTGACCGACACATACACCGCGCGCCAGCTGAACAGTTCGGCCAGCACCACGGAAAACGACACG
CCGGCGATCATGCTCAGCGTCCAGCCGGTCAGCACTTTGCCGATGGTCCGACTTTCACGCCCCGGCTCCG
CGATGGCGGCCGCGCTGGCGTAAATCGCGGGCAGCGCGATACCCGAAGCAATCCCGGCAATCAGCTGGGC
GGCAATAAACATCGCCACGGAAGGCGAAGCCGCGCAAAGCAGCAGCGCCACGCCCAGCAGCGTCATGGTG
AATTTGAGCATCCGGGCAGAGCCGACTAAGTCGATAAGCCTTGCCAAAAACAGCGCACTTGTCGCCGTGC
CGAGCCCGAAGGCCGCTGCGGCCATCATCACCGTCGGCACTGTCGCGCCTATGGATGACGCCACTGCCGG
AGCGATTGGCCCCAGCACCATCGAGTTAGCGCCGATAACGCCGACGCAGCCGGTTAACACATATACAGCT
TTGGCGGGAGACAGAGACGGCTCTGGATGCAGCTCCAGACACTGGCTATTTTTCATTTCACTTCCTGAAT
AATGATTAAACTTGACTTACATTCGATAAAAACCAATTTTATCCGAATGAAATTCAGCGTCATTAGCGAG
AGTCGATATGAAAAAAGAAACAGACGGTATTAAGCAGAACGGTGCGGCAGAACGAGTTCTCGATGCCGCA
GACCGAAGAATATTAGGCGCGCTGGTGGAGGATGCGACCATCAGCTATGCCGAACTCGGCGAAAAAGTGG
CGCTTTCTGCGCCAGCGGTACATGAACGCGTTAAGCGCCTGAAGCGATCGGGCGTGATCCAGCAGACGGC
GGCGCTGCTCGACCCAAAGGCCATCAACAAATCCCTGCTGGCATTCGTCCACATTGATACCAAAGGCTGG
GGAAAAACGCCGGATCTGCTGCGCATTTCCGCCTACCCGGAAGTGGAGGAGATCCATTCCGTGGCCGGGG
ACACCTCCATGCTGCTCAAGGTGCGCACCGAGGACTCAAGAGCGCTTGAGGCCCTCCTCGCCCATCTGTA
TGAGATAAACGGCGTGGTGGCGACCAGAACCTATATCGTGCTGTCGACCTATCTTGAGCGCCCTGTCCAG
CCGGGCATTACCCGCGACTGGCCGGAGCAGGACTAGCGTCATTTCACGATATAGCGCGTTGAGGCAAAGT
TATTCAGTATCTTATGGATAATAAAGGTGACGGCCAGCGTGCCGACAATCGCCACCGATACCGATGAGAT
ACGGTACAGCGCGCTAAAAACGATATCCTGGTTCGGGTGCATGTATTGCCCGAACATCAGCGCCAGAGTG
GTCAGAATAGAAAAGCCCACGCCCGGCCCGACCTTCTCAAAAACGTGAATTCGCGCGGCCAGCAGCAGGC
CGAGGCTAATCAACGGCATCAGCAGGATCAGGTGGCGGCTAAAATCGTAGATAACCAGCTGGACCAGAAT
CGCATAGAGACACCCGGCTATTACCCCGACGATGCGCCACCAGGACGAAAGAATCGCCCCCCGGAAGTGC
ATGGGGAACAGAGCAAAAATCCCGGCCATCAGCGCGGCCAGGGAGTCATTCAGCGTGTAGACCTGGAACA
CGGTGAATAAGATGGTCGCCGTTAACGAGGCCAGCAGCGTTTCATGCATCACCCTTGGCCCGTCTTTTTG
GATAGCAGGCGGCGGCTTGCGCGGCTCGACGTCCGGCAGCAGATAGCAGCTGAGCGCCGACAGCCCTACC
GCCAGCAGGCTGCCGATGATGTTAGAAAACATCAGGTCGCTCATGTCGGTGGTCGGGTAGCTCAGGAAGT
TTGCCATCACGCTTAAGCAGACCACGCCCATTGAGCCAAACAGGAAGAGTGGCCCCCGGCTCATCAGGTA
GAAGCGCGTCATGTACATCAGGAAGACAATCAGCGTCATCGGTAGCGGGTAATTCACCAGCACCGCAAAC
AGCAGCGTCATTTCTACGCAATTCAGTAGCGCATTGGCAATCATCTGCCGGGCGATATGGCCGTTGAAAA
CAGGCACCAGGCCGGTAAGCATGATGGGGTAAACCACATAGAACACCCCATACTGCGTATTGACCCAGCT
GTAGACAAACATCCCCACGCAGCCCGCCATGACGATGCGCAGCATATGGCGGAAGTCATTGCCGCTGAAC
GGCGTCGGCGCGTTACGCTTCAGCGGGCCAAGAATAAATTTAATAAACATAATGCAGGTAGCTCACCAGC
CTGATTTGCATCCCGCCGATAAACGAAGCGAAAGCGGAAGGTGAATTGTAGAGCTGCACCGTGGCCCGCG
CGCCCGCCGGCAAATCAGGCGTTTTCCCGTCTTCAAGCAGCAAATGAATGCGCATGCGCTGCGCGTCCCT
CACCCAGCGGTTTGAGGTTTCCGGGGCGGAAAGCTGGCCGTTAATAGCCTGCTGCCCCTGCAGGACCCCC
GCATCTTTGCTGGTCACCCGGGCTTTGAAAACCTGCCCCGGAAGCCCGTCAAAAACGATATCCGCCGTGG
TCTCTGGCCGGGTTTTGCTCAGGCTTTTCTCCCGGAAGTCGGCCACGATATCGAGCCTGTCGTTGACCAG
CGCCAGCGCGGGTGCGCCCGCCCCGGCATACCAGCCCTCTTTCAGCTGCAAATTACTGATAATGCCGTCG
CTGCTGGCCACCACGCGGGTGTAATCCAGGTTTAGCCGGGCGTCGTTCAGCAGGTTACGGTATTTTTGCA
GCGTGACGTTTTGCTCCCCGCGTTCACCCCGCGAAATCACCAGCTGCGCCAGCGACGCCTGGAGGTTGTT
AACGTTTTGCACCGCGCTTTGCCAGCGCGTAAAGGCCGCATCCAGATCCTGTTTTGAGATCAGATTCCCG
CTGCTCAGGCCGTTGTAACGGTGATAGCTGCGCCCGGCATTGTCGGCATCCAACTGGGCGGCTTTGATTT
TCGCCCGCGCGGCGCTGATTTGGGCATCAATTTGCTGGTTGTCGAGTATCGCTTGCTGATAAGCAATCTC
CGCGCGTTCCAGCTGATTTTGGTAGGGCTTATTATCTATCTCGAACAGCACATCCCCTTTCTTCACCACG
CTGTTATTGCTGACGTAGATATGCGTCACGTAGCCCGACACGCGGGATGAAACCGGGGTCACCACGCGCA
TCACGGTGGAGTCTGGGGTTTGCGGCACCCAGATATCGGCGGCCAGAAAATAGCAAAACATTGCGGCAAA
CAGCGCCAGCGTGACTTTTACCCAACGGGTAAATCGTTGTTCAGGGGTCATAACTACTCGCTAAATGAGA
AATACGCCTGAATACCAGGCGTAAAAAAACTACCGAATTTTGATCATGTTGGCGGCCAGCAGATTTACCG
TCTGGCTGAACTGTTCTATTTGCTGCGCCGGAATGCCCTGCGCGACCTGCGCCTGACAGCGCTCCACCGT
TTCACTTACCGCTTTAATCGCTTTTTGGCCTGCGGGCGTCAGCGAGATAAATTTCACCCGCCTGTCTTTT
TCGTCCGGCGTGCGGGTGACATACCCTTCTTTCTCAAGCTGTGCCAGCGTGCGCGTCAGAGGCGGCAGGT
CGATGCCCTGCGCCCGGGCCAGATCCGTGACGGTGATTTTCTCTCCCGCCACGCTGAGCTGCATCAGCGT
CGTCCAGCTGCTTTGGGTCAGGCCGGTAAAGGCGACGGCATCATCCACGATGCCGCGCCACAGGCGTACC
AGCATCGCCAGGCGCATCCCTAGCGGGCGTTCGGGAAAATCGACAATGTCGTACTTATCGTCATGCATGA
GGTACTTCCCAGATAAATAGTCACCAAGATAATTATCATGATAAGTATTTATCTGGTGAATACAACCGAC
AATAACCAGGGGTAATTACCTAAGGGATGAGAAAGTAACGGAAAAAAAGCGCCCGCAGGCGCTTTAGCAA
AGAAAAGAAACCTTAGCTCAGGCGGGCGGCAATATCGGCCACGCGGGCGCCATATTTCACGGCGGTGTCC
AGGTCACCCTGGGCAATTTGCTCGGCGCTGGCATCGGCCGGGGACTGCACCAGCAGGCCTACGGAGCCAC
CCAGATTGTTCGCGTCTTCACGGGTTGCCGCCAGGGTGTTAGCAGGCAGTTGCCCCAGGCTAACCCAAAT
GCCGCCGTGCTGGGAGGCCAGGGTTTGCATCCACTGCAGGCTAACCTGCTTGTCGCCGTTCAGGCTGGCG
CTGTTGGTAAAGCCGCCGAACACTTTGTCCTGCCAGCCGCGGGTAAACCACACTTTAGACGAGGCGTCGG
CAAACTTCTTAAACTGCCACGGCACGCTGCCCATGTAGGTCGGGGCCCCAAAGATAATTCCTTTGGCGTC
GTTCAGTTTTTGCCAGTCCGCTTCCTGAATATCACCGTTGCTGTCTACGGCAATCAGTTCGGCGTTTGCC
CCCTGGGCAACGTGCTCTGCCACACGTTTAGTGTGACCGTATCCGGAAAAGTAAATAACAACGATTTTAG
CCATAATGTTTCTCGACATGGTTAGAGGAAAAGCTCCGGCCTGCTGGCCGTGAAAACGGAGCCCATCGTG
TCTGTCTTTTTCTTTCTGGTCAAGAAGTTACCCGCCGGTAAGTGACTTACCTGCGGGTAAGTATAGCCGC
CTCATTTTATCTAATAGCCAGATAATTTACCCATTTTGCCGTCTCTTCAGCCGTTTGACTTAGGGCCGCT
TCGTTAAACTGTAAAGCGTGAAGATGGCTCTCGGGTGAGCCGTTAACAGCAGGATTGATGACGTGGCAAA
AACATTATTGCGCAGCGGATGCCTGGATGACTTTCTCGCGCTGGGCGAAAACGGTCAGGCGGTATTTGAT
TCGGCGTTTCAGATACGTGAAACCTTACGCCTTCGTAAACAGCAGGCGGTCGCCGATGCCCTGGCCATTC
CCCAGCCTAACGACGAAGGTGACCGGGTAGACTGGTACGCGCCTCAGGAAGGCAGCGTCACCAGCTGGGC
CGCCGCCAGCGACGAAGAGCGTCGCACCGCCCTTCGCTATCTGGATAATTGCTTATCTAACGTAGCCTCG
CTCAGCGCCCGCTGCCAGCAGGCGGATAAAACTTCGATTCGCCTGTTTGGCGCGCTGCTGGAAAAAGCCC
TGCAGTTCCCCGGCAGTCAGCACGTCTATCTGGTGAACGGCAAGCCGGTTATCACCTTCTGGGGTTTTGT
GAACCTCAACCAGGGCGCACGGGATGACGTGCTGGAGTGCCTGCGCGTTGTTGAGCCGCGCGAGCCGGAA
ATCGCCTTTATCCCAGAAGAAGCCATGCCGGAGCCTGAACCGCTGCCGGTAGAAATCAGCGAGCCGGAAA
AACCGCTGCTTGAAACCCCGCGAGCCGTTCAGGTATCCGAAGATTCTCCTGTTTACAGCCTCTCGACAGC
CGCCATTAAGGCAGCGTCGGTTGAAGAAGAAAAAACCGCGCCACCTCCGGAACCCGTCGTCATAGCGAAA
AAACCACGTCGCCGCTGGCTGCTGCCGGTCGCCGCCGTGATTGCCGTGGCCGTTGCGGCACCAGTTAGTT
ATCTGTTGCTTAGCAGCAACCAGGCCGAACCTGTGGCAATGGCCCAGGCCGAAGTTCAGCCTCAGCCTAT
TGCGCCTGCGCCAATCCAGGCCGTAGACGCGGTAAAAACCACCCTGCCGCTGACGCCTGCCGAGGTTGTA
GCCCCGGCAAAACCAGAGCCAGAACCTGCCGCAGCACCTGAGCCAGAGGCCATTGCCGTTGCGGCAGACG
TGCCGAAGAATGCGTTAATTCTACCGGCTGAGGCGCTGAAAATGGGCTCCACTAAATTCCTCAACGGCAC
CTGGCGTGCGCAAATTAATTTCAGCGACCCAATCACCGGCAAAGCCCCAAGCCTGCGCTACCAGATTGCC
AACAACAAAGGCACGGTGCGCCTGGTGCACGGCGATAACATTGTCTGTAAAGCAGAGATGTTTTCCGGCC
TGCATCAGAACGGCGCGCTGATGATTAAAACCCGCGGCAGCGCTCGCTGCAGCGACGGCAGCCGCTACCC
GATGCCGGAAGTGACCTGTAAAACCGGCAGCAACGGCGCCGCCGTTTGCACCGGGCGCTATGATGGCGAC
AAGGTCATCCCCATCACCTTCCGCAAAGTGAGTAACTGAGAATGCTGGCGACCCTTTTTCACTACAAGCC
GAGCGTCACGCTCATCAAAGACAGCGGCATTCAGTTCCTGGATTTCGGCCTTGCGCCGCAGACTAACGCC
GCCCACGCCGGGCGCTTTGTACGCCAGACGGCCAACGGCCCGCTGCTGCGTCTGGACTACGACGTTGTGC
CGGGGAAATTTACCCTGCCGGGAGAAAACGGCGCCGCGCCAGAAGTGGTGAAACCCGAAAGCACCATTAC
GCTTGGCCACTCCCTGCGGGTGATGGATAAGACCTGGCTGCCGCTGCCTTTCCTGCGTTTTAACCCGCCC
CGTACCTTTGTTGGTGGCCCCGATAACTGGGCGCGCGTTCAGGTTCGGGTGCTGGAAACGCCAGACCCTG
CGGGCAACACCGTGCGCATTAGCATCGCCCTGGACAGCAAAATCTACGCGGATGACCACCCGGCCGCGCA
CCTTGCGCCAACCGAAAGCGACGTGCGTAACGGCGCTCGTTTTGCCCTTGCCTGGCATAACCACGAGATC
AAAGAGTTTCTCGATCAGACCTGGGTGGACGGCTGGCTGCGCGAAACCTTTGCCCAGTTCGCCACCCGTG
TTGAAGAACGCTCGGAGCGCGACCTCACCGCGGCGATGAAAGCCTTTGAGTACCAGGCTCACTACCTGAA
TATTCTTGAGCTTATCGGCAATCAACTGGCGGTGCCGGAAGTGAAAATTGTCACGGCGACCCTGCAATCC
CCGCCGATTGACGTAGATTTAGTGCTCGACGTCGGCAACACCCATACCTGCGGCGTGCTGATTGAAGATC
ACGGCGAAGAGAACGATGGCCTGCGCCAGACCGCCGAGCTGCAAATCCGCTCCCTGAGCGAGCCACAGCT
GATCAACGACGCGATGTTCACCAGCCGCCTTGAATTCAGCGAGGCGAAGTTCGGCAAGCAGCATTTCTCC
GTCGAAAGCGGGCGTGACGACGCTTTTGTCTGGCCTTCTATTGCCCGCGTCGGCGATGAAGCCCGCCGCA
TGGCCTGCGCTCGCCTCGGCACCGAAGGCGCCAGCGGGATCTCCAGCCCGCGCCGCTACCTGTGGGATGT
CACGCCAGCCAGCCAGGACTGGCGCTTCAGCCAGATGGGCGTCAAAACCCAACGCGAGCCGCTGGCAACC
GCCTTCCCGCTGATGAACCTGATGAACGATGACGGGCAGCCGCTGTACGCCCTGCCGATGGACGAGCGTC
TGCCGGTGTTTTCGCCGCAGTACAGCCGCAGTTCGCTGATGACGCTGATGCTGTGCGAGCTGCTCTCTCA
GGCGCTGATGCAGATCAACAGTATTGGCTCCCGCCAGAGCATGGGGCACCCGACCTCACCTCGCCAGCTG
CGTAACCTGATCCTGACGCTACCTTCCGCCATGCCGAAGCCGGAGCGCGAGCTGTTCCGCCAGCGTATGC
AGGAGGCTGTAGGCCTGGTGTGGAAGGCGATGGACTGGCACCCGACCGACGACGGGTTCACCCTCGAGCG
TGACAAAAAGAAAAGCATCGTGCCGGTGCCAGAAGTGCAGATGGAGTGGGACGAAGCGACCTGCGGCCAG
CTGGTCTGGCTGTATAACGAAGCGCTGGTTAACTATGCCGGGCAAACCGGGCGCTTCTTTGAGAGCCTCG
CCCGCCCTGACCGCGCCCTGACGCCGGACGAACCTGTCGGTAAAACCCTGCGCGTAGCCTCGATTGACAT
CGGCGGCGGTACCACCGACATGGCCATCACCCAGTACCAGCTGGATGACGGCGTAGGCAGCAACGTGAAA
ATCGCCCCGCGCCTGCTATTCCGCGAAGGTTTTAAGGTCGCCGGGGACGATATTTTGCTGGACGTGATTC
AGCGCTGCGTGCTGCCCGCTTTACAGGCCCACATCCATAAAGCAGGCGTAGCCGACGCGCCAGGCCTGAT
GACCACGCTGTTCGGGGAGTCCGGCCGCATGGATACCCGCGCCACGCTGCGCCAGCAAACCGCGTTGCAG
CTGTTTATTCCGCTTGGGCATGCGGTGCTGTCATTCTGGGAAGAGAGCGACCCGGAAGAGCCGAATGCCG
TCCTTGAAGCCACCTTTGGCGAGCTGCTGAGCCAGCTGCCAACCCGCAACGTGATCAATTACGTTCAGCA
GGCCGTGCAGCATGAGCTACCGGCCGATGCGCCGCAGTTCGACATCATGAGCGTGCCGCTGCAGGCAGAA
ATTGCCGCGCTGCAGGATGCCCTACTGGCGGGCCAGTTTACCCTCACCGCGCCGCTGCAGGCGTTGTGCG
AGGTTATCAACCATTACTGTTGTGACGTGCTGTTAGTCACCGGTCGGCCTGGCTGCCTGCCGGGCGTGCA
GGCGCTGCTGCGCCATCTCCAGCCGGTGCCGGTTAACCGCATCGTCTGGCTCGATAACTACCAGACCCAC
GAGTGGTATCCGTTCAGCCAGCAGGGCCGCATCGGCAACCCGAAATCTACCGCCGCGGTGGGCGCGATGC
TGTGCAGCCTGGCGATGGACCTGCGTCTGCCGAGCTTTAACTTTAAGGCCGCCGATATTCAGGCCTATTC
CACCGTGCGCTATCTGGGCATGCTGGACGGCAACGACCGGCTGCTGGAAGACAACGTCTGGTACCGGGAT
ATCGATCTCGACAGCCCGCAGGCGAGCCTGGACACCCGAGTCCACTTCCCGCTGCGCGGCAACGCCTGCC
TGGGCTTCCGCCAGCTGGATAACGCCCGCTGGCCGGCCACGCCGCTCTACACGCTGGCGATTAACTCGCC
GCAGCTGGCGAAATCTATCGCCGGAGACGGCGTGCTGAACGTACGCCTGAAACAAACCCGCGAGGCCGAG
TCGTTTCACCTCGCCGAAGCCTGGCTGTCGGACGGCAGCAAAGTCCCTCTCGAACAGCTTAGTTTTAAAC
TGAATACCCTCGCTGGCAGCTACAGCGGGGCGACGCATTACTGGATAGACAGCGGGAGCGTTTACCAAAA
ATGAAGCAGCTAACTACCTCGCTCAGCCCTCTGGTGACCTGGGTTCAGATGACCCGAACTTTCTCTCCGC
TGCTGGATAACGAAGCAGACAGCCTGCTGGCACGCCTGCAGCAGTTGAGCGAACGCCAGCGCCGAATCAG
CGCGCTGGAAGACGCTCCGCTGACGCTGGGAATTTATGGTCACGCTCTGGACGGCAAAAACCACCTGCTG
AATACCCTGCAGGGCAGCCCGAACGGGCGCATTGATATTCAGCTCGGCGATAAGCGCCTGGACTACCTGA
CGCACATCAATCCGGGGCATACGCCAGCCACCATGGCGGTGCGTTTTAGCGCGCAGCACGCGCCGGAAGT
GGATAATTACCCGCTGCTGTTGACGCTGTTTAGCGAAGCCGAACTGGCACAGCAGTTTATCAACCGTTAT
CACGCCTCTGACGCGCCTCGCCTGGCGACGTCCAGCGCGGTTGCCCTGCGCCTGACCGAACTTGAGTCCC
GCCGTCAGCCCGTGCAAACGCCAGGCTTAACCAGCGAAGAAACTGCCGATCTGCTGCACGGCTACCACCG
CCTTCAGCGTCGCCAGAATCACCTGGACGAGCACGTTGGTTACCAAATGGCGCAGCTTGCACCTTACCTC
TGCGTAGAAGATCGGGCCGCGCTGTTCGCCCTGCTGTGGGGGGAAGATAGCGCCCTGACGGAAACCTGGC
AGCGGCTGGCGCTGGCGCTGCTGCATCTCGGCAGCGTGGAGCAAGTGCTGGCCCCGGCAAGCCTGGTCGT
CGACAGCTTCCTGCTCCCGACAGAGGGTTTTCTGATCCCGGCTGGCCCGGAAGACGTGCCTGAACAGGCT
GACGTGATGGTTTGCCCGCTGGTGGATAATCTGCCTGGCTCCCATCTGAGCCTGCCGCAAAACGATCTCG
CCCAGCTGTGCGCGGAAGTCATTTTTACCCTCAGCCAGCCGTCGGCGCTGGCTAACGTAGATTTACTGGA
TATCCCACCCCAGTTGCTGACCTGGTACACAACTCGCCTGCAGCCGGACACTTTGCTTGTTTGCAACGCC
GTCAATGAGCGCGGTGAAGTGCAGGCGGCGGGCAAAGCGCTGGCGTGGTGGGTGGACAGCACCCAAAGTC
CGGGACACAGTGCGCTGCCGGGCCTGGTCTGGGCGATTACCCCGTTTGATGCCCGCTTTACCCTGGGTAC
CAGCCTTGATGACGGCGTTCAGCGTCTGGTCGGCTATCCGGGTAAACGTTGGGGCACGCTACAGGCGCTG
GACAGTAGAAACATGCATCGCCTGCTGGAATGGTTGACCGATGCGCTCAATACCACCCGCCGGGAGCAGC
GTATTGCCGCACTGCGCAACGACCTGGACACGCAAACCGTCGCGCTGTTCCAGCGCTTTATTGACGCGCA
GCAGGTTACGCCCCAGCAGGCACGCCAGCAGGCCGAAGATCTTGTGCGCGCCCTGCAGGCGAGAGCCACC
CAGCATGGAAATTTGCTGGCAAGCCTTATACCGTCTCGCGATGCGCTTCAGCAGCGCTGGCTGCGGCATC
AACAGCAGCATCAGCCTAAGCCGGAAGGCTTTGCGCTGGAAATAGACCTTTTTGCCGACGGCACCGAGCA
TGAAGCCTCGCAGAGCGAGGGCATTAGCTATGCCCGTGCCGTGCATCAGCTTTGGGTTAACCACCTGCGC
CTGCTGGGGCATCGCCGCGAGGCAGCGCACCAGTTTGGCCTGGACAGCGTGCAGCTTCAGGCTTTGTGCG
ATGTGCTGATCGTCGCCAGCTATCGGCTGGATGTGCCGCTGATGCTGGAACGCAGTATGCAAAACGGTGA
TTCAGGGCTTGAGCTGGATATCTCCCGCGCCAGCACGGTGCTGGGTGATTTCATTGCCTGGCTGGGCTAC
GCCAGCGTGCCCGTTTCTGGCCGCCCGGCAAGCCGCGTGAACAAGGGCCTGGCGGTGTTTGCCCCTCCCG
CACAGGCGGATATCAGCCGCCGACTGACGCAGCTCGGCGAGCAGCCCACACGCGGCAACGCCAGCTATGT
TTATGACTGGCTGGTCGCGCTGTATACCCGAGCCACGGAAAATATCGGTTACCAGAACCCGCTGGATATT
AACGATAAGCAGCGGCAAACGCTGTTGAAGCTGCTGGGGTAAATTAGAGCGTTTGCCCCTCACCCCGGCC
CTCTCCCCAAAGGGGCGAGGGGGGGAAAACAGACGATGGGGAACATTGTTTATTCCCTCTCCCTTCCAGG
GAGAGATACCGTCTTGTCGGTTATCCGGCAAGCGGTATTTCAGCGTTAAATTCACGCCCTGATTTCACCA
CCCCATAAGCCAGCTGTAGCAGCTTTCTCATTCCTGCACACACGCGTTCTTTGCCTGTCTTCCCCCTGCT
CGCCATCCGGGTCATCAGGTCTTTCACCACTTCATTACATCTTCCCGCCACTACCGTAGGCATATACAGC
ACGCTACGCAGCTCACGGCTCCCCACTTTTGACAACCTGCTCTTTCCCTTCCACATCCCGGACTCACAAC
GTCGTGGGTTCAGCCCTGCATAAGCCACCAGAGCCTTACTGCTCCTGAACCGCCTCAGGTTTCCCGCGAA
GGCCAGAAGACTCGTACTCAGCACATCTCCCACTCCCGGGATACTCTCCAGCAGCGCTTTGTCTTTTCTC
AGGTCCGGGTCATCATCAATGTGCTGTCTGATTTTCTTTTTGGTTTCTTTTATCAGTTCATCCAGCGTGG
CGATGTGCTCTTTTAACGAGCCAGTGATGACCTCATCTGCGGCCTCCAGCCTGTTCTCTTCCATCTGACG
CATCTCTTCAAGATTTTTAAGATGCCGCACCAGCGCGGTCAGCTGTCGCTGGCTGAGAGGAGCCGGATGC
CATTGGGCTGGCTGATACAGGGCACAATACCGTGCTATCAGGGCGGCATCGCTTTTATCCGTTTTGTTTC
GGGTCAGTTCGGTGTTACTGAAGGCATGAATGCGGGCAGGGTTTTCCAGGCTGACGCGATAGCCGCCATC
GGACAATGCCGTGGCGAGTTCCGTGCTGTAGCTGCCCGTCGCTTCCATACAGACATGACAGTCCCCAAAG
CGGGTCAGCCAGTGAATAAACTCACGACATCCCGCAGGCGTGTTAGCAAACTTTTTAGTTTTGTATTTCT
GACCAGGCAGCAGGACAGCGACATCAAATTTTAGCTTAGCAATATCAACGCCGACAGAAGTGAGGGTCAT
CTGATTCTCCGTAACCTTATGAATAATATCGCCAGACCATCCTTATATGTGGGTGCTCAGAGGCACAGGA
TACCGTTCGGTCTTGAGGCGACAGGGAATAAGGTTGCCGGGGCATAATCTCTCCCACGGGCTCGGAAGCA
CCAGGGCCAGGGGATGCTCACCGGCAACCTCCCGATGATCAGTCGGGGATCTTCCCCGCACTGGCGGGGA
AGTTCAAGACATAAGGGCTAGGGTGAGGGTAAAAAAAAAGCGAGGCTCGGTTCCGGCTTAAATCGCCTCC
GTTTTATCTCCCAGTCCGGGGTCTCGGGGGAGTGACGGTGACTCCACCGAGTCGTTCACAAGTCCGGTGG
CTGCATATAAAGCAGGGCTGGAAGTGAACGGAATCTTAACCGAACCTTCATAGAGTGTATTTGTGACTAA
ACATCGCGGCTCTATTAGACAAGGCCGCACAACAATTTCTGGCAGGTGGCAACCCGTTAACTTTCCCGCT
ACAATCCGCCTACCCATTCACTCAACGAATATAAGGAGGATCCCCATGATGTCTTGTGAGCGCTTTAACC
GTTCGCATACTTTTGGCGATCGTCTCTGCTCAAGCGTTATCGGTTCCGTGCTGCGATAACTTCGGCTTGA
GCGAAGAAACTTACTGAATCCCTTCCCTCGGGTTTACCGGGTTATCGTCAGCGTTATACGACGAGGCGTT
TGTACGCCATAACTCTTGAGTAAGCACCTATGAGCACTTTATTAACCGCCCAATCTCTGCACCTCGACAC
CGCTTTCGGTTCGCTGCTGGAGTCCATCACTTTTACCCTGAAAAAAGGCGACCGCATTGGCCTGATTGGT
CATAACGGCTGTGGCAAAAGCACCCTGCTGAAACTGCTGGACGGCACCCTTTCGCCCACCAGCGGCTCGG
TTACGCGCGCGGCCACCTGCCTGATGGCAAGGGTTGAGCAGCATCTGCCGGAAAGCCTTAACGCGATGAC
CATGCTAGATGCGGTACTGGCGCAAATTGAGGATAACCTGCGAGATAGCGAACGCTGGCGTGCGGAAGCA
CTGCTGGCGAGCATGGGCTTTAGCGAAACGGACTGGCAGCTGACCTCCGGCACGCTGAGCGGCGGGCAGC
ATACCCGCCTGCTGCTGGCGCGAGCGCTGATAAGCGAGCCTGACCTGCTGTTACTGGATGAACCCAGCAA
CCACCTCGACCTGCCCACGCTTCTGTGGCTGGAGCAGTTCCTGCGCGGCTGGAGCGGCAGCTTTGTGCTG
GTTTCCCATGACCGCAGCCTGCTGGATAACGTCACCAACGGCAGCTGGATTTTGCGCGATCGTTCACTGC
ATTTCTTTGCGCTGCCGTGTACTCAGGCACGCAGCGCGCTGGAAGAGCGCGACAGGACCGATGCCCACCG
CCATCAGGCGGAGCAAAAGGAAATTGACCGCATTACCGCCAGCGCCAAACGCCTGGCCATTTGGGGCCGG
GTCTACGACAACGAAGACCTTTCCCGAAAGGCCAAGCAGATGGAGAAGCGCATCGACCGGCTGAAGGACG
AGCAAACCGAGCTCACGGCCGGCAGCCAGTGGCAGTTTAAGCTGAAAGGCGAAGCGCTGATTGCCGACAG
GCTGCTGGAGCTGGAAGCACTGAAGGTTCGGCCTGCGCCGCAGTGTGAGCCTCTGTTCACTCTGCCTTTG
CAGAGAGTGAAAAGCGGAGACCGCGTGGCGGTGATAGGCCGTAACGGCTGCGGCAAGTCATCTCTGCTGC
GCCTGCTTTGGCAGCAATATCAGCAGCCAGAACGCGAGGAAGGCATTCACCTGCATCCTCGCGTGCATCT
GGGATATTACGACCAGACGCTGCATCAGCTTCACGACGGTGACTCGCTGCTGGCGGCGCTGGAGCCTTTT
GCCCCGCTCAGCGAGCAGGACAGGAAAATGGCGTTAATCAGCGCCGGATTCCCGTGGCTGCGGCATCAAC
AAGCCGTCAGTACGCTGAGCGGCGGTGAACGTTCACGGCTATTGTTTGTGGGGCTGACGCTGGCCCGTTA
TTCCCTGCTGATGCTGGACGAACCGACCAACCACCTGGACATGGAAGGCAAAGAGGCGCTGGCGGAAACG
TTGCAAACCTTTGAAGGCGGCGTGCTGCTGGTGACCCACGATCGTGAGCTGATAGCCAAAAGCTGTAACC
GCTTCTGGCTGGTAGATAACGGCGTGTTAAGCGAATGGCACGACCTGGACGCGCTGTACGCTTTGTTGAC
CGCAGAGGAAACCGGGCAACCGGTGGCCGACGAGAGCCCACAGCCCGAGCAAACCGTAGCTCAGCCCTCG
GGTGAAAGTGATGTGCTACTGGAGCGGCTTATCGATCTGGAGGAAAAGCTGGCGGAGGACACAGCCCGCA
AGCAGAAGCACCAGAAACCGGCGCTGCAAAAACAGTGGCGGGCGGAGATAGAGGCGCTAAATAAACAGTT
AGCGATTTAAACCTAAAGCCATCCTTCGGGATGGCTTTTTGGATAGAGATTACTTCAGGGGTTCGGGCAG
CTTAATTACCCAGAAATCGTTCTGCGATTCAGGTTTTTCCAGCGGTTTCAGCTCGATTTTGGTCGCCACT
GCCGTGCCGTCTTTCAACAGATGACCTTTCCCGTCAACCTGGTAGTCATCGGCGTTTTGCAGCACAGCCT
GCAGGCCAAAGTCGTTGTCGTTGATCACGGCAATCGTCTGGTTATCAATCAGCGCCATACCTTCGGCTTT
TTCCTGCTGCCAGCCCAGCTTGCGCAGGTCGACGACCTCTTTTTTGCTCGCCAGCTTGATGCCGCGCGCC
TTCAGTTGCTCAGCATCATCAAACTCAGGGGCTTTTTCTTTATCGAACCCAGCCAGGTCGGACGCGCCGT
TCAGATCGACCACATACACCAGGTTGCGCATCTGCTTGTTCTTGTCGCCGCCTTGCTCAATCAGCAACAG
CCGGTGGTTATCCAGCGCCACGATGTCGCCAATTTTGGCATCTTTGGCTTTTTTATAGACGCCCACGTCT
ATCGGGTAGCCGTACATTTCTGTTTTACCGGTCGCCGGGTCGAGACTCACCAGGCGGGTAAACTGCGCGC
TGTTTTTGGTTTTGCCGTCAATATCCAGCGTGCTTTGCACCGCTGCAATAATACGGCCATCCGGCATACG
GGTTATGCCTTCGAACCCACGGTTAGGCTGGCGCCATTTGACAATATTTGGCAATCCGCCCGCCACGCCC
TGTTCACCTTGCTCAGCCTGCGGACCATATTTTTTCAGGATTTTGCCGTCAGCATCCACATGGATAACGA
ACGGACCGTACTCGTCGCACAGCCAGTAACCGCCTTTGCCGTCCGGCGTTACGCCTTCGGTATCCAGCCC
GCGCTTGTCGCTCTTCAACTGCTGTAACGTATCGCTCAGGGCAATTTCATTGGTAGCACCAATCAACCCT
TCCGGCAGCGGCAGCCCGCTAACTGGCCCTTGCTCATCATGCAGCGGCTTCGCGTCTATAGCTTCGGCCT
TGCCTTTGCCAACGCGGAGGGTCATCAGCAGCGGCGTGAAATCAGGATTTGCAAAAATCTTGGACTCTTT
TTTCCCTGCTTTCGGCGAATCGGCGTTTGGCCCGCGATCCGTCACGGTGGTAAAGATCAGGTCGTCGCCC
TGCTTGCCCATAAAGGTCAGGCCGGAACCTACGCCTACCGGCAATCCATGAGGGAAGTTAGCGGCGTATT
CTCCTTTGTAGGCCACGCTATCCCCTTGAGGAAAAGTGACAATGTAACGTTCTACCTGCGCATCTGCAGC
GTGAACAGCCAGAGGGAAAACGGTACTGCAAAGTAAGGCAAGTGTTTTTAATTTCATGGTTTTTATACAT
ATCGGTGGTTGAGGTACCGGAGTTATAAAATAGCCAGATGACAGTAAGATTACACTTTGTGCTCTATATT
CGCCGTTTGGTAAATATCCCCTTCGCGCTGCCGATAACCTTACAGCCAGCAGTGTTGAACTTCTTAGCGG
CTGGCTGGGATGAGAATATTTTACCGAATTAAGGATGTACTATGTCAGTCAGGCGTTTTTCGATTTTGGT
TTTCAGCACGCTGTTGCTTATTTTTCTCGCCAGTACGGCGTCCAACATTTGGTCCCTTACCCGCAGCAAT
CACGCCCTCAATGACGTAAACAGTGAAATCCGCGTCGTGTTATCCGTAATTGACCCGATTAACCACAGCC
GCACGATGCGCGTTCGCGCCATGCAGGCGATTCAGGAGATGGATTCAGGCAACGCCTCAGGGGCAAGCCA
GAGTCTGGAAGGTGCAAAGGAAGCGCTGGGCAAAGCCGACTCAAGTTTCCAGGGTTACCAGGCGGCGGTG
AAGCAGCCCGGAGAACAGGCGCTGGCGGATGAGTATAAAGCTGCCTGGCTTGCCTATCGTGACGGTGGCC
TGCAGCTCCTGCTGGACGCCGCCAAAGCCAATGACAAAACCCGCAGCGCTGAACTGGTCACGACCACCAT
CCCGGCGCTCGATCGCGGGTTCGAAATCACGCTGGATAAGCTGCTGGCGTTCAGAGAACAGCACGCGCGT
CAGCTAAATGAAGATGCACAGGCTGGCTTCCACTCCAGCTTTGTTGCCATCGGCCTGTTTGCCGCGCTGT
TTATCGCGATCCTCGCCGCCGTGTTTATTTTGCTGAAGGTTCGCGTTCTTAAAGAGCTGGATACCGCGAA
GTCGCACTGCGCTGAAATCGCCAACGGCCTGCTGCATCACTCGATTGATATCAAATCCAATGATGAAATC
GGCCAGATGATGCACAGCCTTGAGCAAATGCGCCTGTCGCTGACCGACATCATTGGCCAGGTGCGTGACT
CCAGTACCACCGTGGCTTATGCCGCAGAAGAGATAGCGGCAGGCAATACCGACCTGTCTGCCCGCACCGA
AGAACAAGCGGCCTCTCTGGGCGAAACGGCGGCCAGTATGGAACAGCTTACCGTCACGGTTAAACGGACG
TCGGAAAGCTCGCATCAGGCCAATACGCTGGCTAACGGTATGCGCGCGGCGGCGAGCGAAGGTCAGCAAA
TCGTCGACCAGGTGATAGGCTCCATGCGCAATATCGAAACCAGTTCCGGCAAAATCGACAGCATTATCTC
CATCATTGAAGACATTGCTTTCCAGACCAATATTCTTGCCCTTAACGCGGCGGTAGAAGCCGCACGAGCG
GGTGAACAAGGCCGTGGTTTTGCGGTGGTCGCCTCCGAGGTGCGCAACCTTGCCCAGCGCTCCTCCGTGG
CGGCAAAAGAGATTAAAGATCTGATTGAGCTGTCCGGCCAGCAGGTTATCAACGGCAGCGAGCTGGTTAA
CCGCGCGGGGGAAAGCATGAAGCGCATCTCATCTTCCATAACGCAAGTCACCACGCTAATGGCGGAAATT
GCCGTGTCTACCGACGAGCAAAGCCGCGGCATCGAGCAAATTAACCAGGCCGTGCTGCAAATGGACGTGG
TTACGCAGCAAAACGCCGCGCTGGTTGAGCAAGCTTCTGCCGCCGCTCTTTCTCTGAAGGATCAGTCTCA
GCGGCTCAACGAAGCCGTCTCGGTGTTCAAACTCGCCTGATAGCCTCTTCAGGCCACCTTCTGCCGTTCT
GGGGTGGCCTGTTGTTAAGATTCTGTAGTGATAAATGTTGATCTGCGTCACGGTCTGCCGTTAAATACAG
GCTCTTGTTACTATTCTGTTACTCATCATGATCGTTCGCCCGCATCAACACTGGTTGGCTCGCCTGTTCG
TCTGGCACGGCTCAGTTCTGGAAAAAATCTATTCCCGCCTGCTGCTGAATCTTGCTCTTTCGATTAGCGT
TATTTTCTTTCTGCCGTGGTATGAAACCCTCGGGATTAAGCTCACCATCGCGCCGTTCAGCATCCTCGGC
GTGGCCATCGCTATTTTCCTCGGGTTCCGCAACAGCGCCTGTTACGCGCGTTTTAACGAAGCGCGTTTGC
TGTGGGGGCAACTGGCTATCACCTCCCGCTCTTTGCTGCGAGAAGTGAAAACGCTGACGGGCGACCAGCC
TGAAGCCGTGCAGCATTTTGTGAATTTGCAGGTGGCCTTTTGCCACAGCCTGCGCATGACGTTGCGCAAA
AAGCCGCAGCAGGAGACGCTTAGCCGCTACCTGAGCCCACAAGATCTGGCCTGGGTCAGCGAAAGCCACG
CCCCGTGCAACCGTATTCTGATGCTGATGGGCAGCTGGCTGAACCAGCAGCGCGAACGAGGCGTTATTTC
TGACGTGCTGTGGCGCAGTCTGGACAACCACCTGAACGAACTGTCGGCGGTTTCCGGCGGCTGCGAACGT
ATTATTTCTACCCCGATGCCGTTCGCCTACAGCCTTATCCAGCACCGCACGGTGTATATCTTCTGCATCA
TGCTGCCGTTTGCCCTGGTGACCGACCTGCACTACATGACGCCGTTTGTTTCGGTGTTTGTTTCCTACAC
CTTTATCTCTCTCGACTCGCTGGCCGAAGAGCTGGAAGATCCGTTTGGTACCGAGGATAACGACCTGCCG
CTGGATGCAATTTGCGTGGCGATTGAGCGTGATTTGCGGGATATGAACGACGAGGCGGAGAAGCCCGAGG
CGCTGAAGCCTAACAGGCATTATCGGTTGAGCTAGATTACCCTCACCCTCTCCCTGGAAGGGAGAGGGGA
AACAACCAAGTGCCAGACAGTCTGTCAAAACGCCACTCCAAATATCCCCGCCAGCCTGCGCTTACCGCTC
GCCGACACGTGCAGCTCGCGGCTGACTAAATCCCGCCGCATCCACCCTTTCTCTTCGCAGGCGTGCAGCA
ACGCTTTCCCTAACTGCCCGCCCAGGTGTTCACGCCTTTCGCTCCAGTCCAGACAGCCGCAGGCATAGCG
ACGGCGGGACGAACCGGCCTCCGCGCTTACCCCAAGAAGCAACAGTTGCTCTTTACCGTGAGCGGTGACC
GCATACTCTTCACCTTCCAGCCAGTTAAGACGAAACAGCGCGTCGTGCAGCGCCACCGCAATTTCACCCG
CCATATGGTCGTAGCAGGTTCTGGCGTAGCGAAGGTTGCTGGGCGTTTTAGTGCGTAATGCGGCGTCATC
GCGGCCAACCAGCCCCATTAATCCCTCCAGCGCGCTGGCAATTTGGCTGCTATAAAGCCGATAGTAGCGG
TGCCGCCCCTGCTGTACGCAGGCAATAAGCGATTGCTCCATCAGCTTTGCCAGATGGCTACTGGCGGTCG
ATGGCGCCACATCAGCCATAATGCTTAATTCGGTTGCGGTCCATGCCCGGCCATCCATGAGTGCACAAAG
CATGCTGGCGCGGGTTTTATCTGCAATGGCGGCGGCAACGCCGGCAAGGCGGGATTCCAGAAAATGTGTT
TCCATATTTCGATGCTCAGCGAAGCGTCCTGTCTGACGATGAATTAGGGTTAGCAGGAGATAACCATAAG
GAGCAACCTGATGATCGCCGTAATCTTTGAAGTCCTGCCTGCAGAAGGTCACTATAGCCGCTATCTTGAG
CTGGCGGCAGAGCTTAAGCCGCTGCTGGCAGAAATTGAGGGGTTTATCTCCATTGAGCGTTTTCAGAGCC
TTAGCGAGCCGGGGAAAATTCTCTCGCTTTCGTTCTGGCGCGATGAGGCCGCCGTGCAGCAATGGCGCAC
CCAGGAACTGCATCGCAGCGTCCAGCAACAGGGCCGCAGCGCGGTCTTTACCGATTACCGGCTAAGGGTC
GCAGGCGTGATTCGGGATTATGGCATGTTCGACCGTGAACAAGCGCCGCAGGACAGCCGTGACGCGCACA
AGGAAAACGCTGATGAGTGATATCACGCTAAGCCTGGCGATTGCCGCCACGTTTGTTCTCGCAGGAACCG
TGAAGGGCGTCACCGGGATGGGTTTACCCACCGTGGCGATGGGCATTTTAGGATCGCTGATTTCCCCGGT
TGCGGCGGCCGGCATGCTGCTTCTGCCCTCTTTCCTGACCAATATTTTCCAGCTCTATGAAGGCGGTAAC
CTGGCCGCATTGCTCAGGCGCCTGTGGCCGATGATGCTGACCATCGTGCTGGGTACCATCGCCAGCAGCA
GCCTGTTAGCTTCGGGCAGCAGCCACGCGACCACAATTTCGCTGGGCATCGCGCTGATTATCTATGCGTT
ATGGACGCTTTTTGCCAGACCGCTGCACGTGCCTGCCCGCCATGAACGCTGGCTTTCACCGCTGACAGGC
TTGCTCACAGGGTTGTTGACCGGCGGGACCGGCGTGTTTGTGATCCCCGCCGTGCCGTATATTCAGTCGC
TTGGCCTCGAGCGCGATGAACTGGTTCAGGCGCTCGGGCTTTCCTTCACCTTTTCTACCCTGGCGCTGGC
GGCCGGGCTTTGGTGGCACGGCGCGCTGCAGGAAATCGCTATCAGCACGTCAGTCATGGCGGTGGTCGCC
GCGCTTATCGGCCTGTTTGCAGGCCAGCGTATCCGCAAATGCATCAGCCCATTAGCCTTCAAACGCGGCT
TCCTGGTTTGCCTGGTTCTGCTCGGCGGCGATATGGTTATCCGGGCGCTGATTTAGCCGAACGCCAGGCC
TTCATTTGCCCAGCCGGTAATGCCACCGGGCATAACCTTCACTAACCTGCCGAGCTGCGCAAGTTTCAAT
GCGGCGCGGTCGGCACCGTTGCAGTGTGGCCCTGCGCAGTACACCACAAACAGCGTGTCTGCGGGCCATT
CGGCCATGCGGGCTTCGGTGATAAGCCGGTGCGGTAAATGAATAGCGCCCGGCAGGTGCCGACGAGCAAA
TGCCTCGTCAGACCCCACCACGTGAAGCAAAACAAAGTCGATATCACCGCTGTGAATCGCCGCGTTGACG
TCTGCACAGTCGGTTTCAAGCGACAGTTTTTGCAGGTAATGCGCCGCGACGATTTCTGGCGTAGCCGCAG
GGTAATCAGTGACATAGCTCATATGCTTCTCCTTTTGGTTTGAGCTTTGATTCTGAAGCAGCCGAGGCGA
CTTGACAGCTGGCATAAATGACGATTAGCGTAAAGATTATGACAAAATTATCCGTTACCTCTGATTCTCC
GCTCGTTGTGGCGCTCGCCTACGACGGCCTTTGTACGTTTGAATTCGGCGTGGCCGTCGAGGTTTTTGGC
CTGCCGCGCCCGGAGATGGGCGAAAATTGGTACCGGTTTGCCGTGGCCGGTATCGAGTCCGGCGAGCTTC
GGGCGATGGGCGGTATTCGGCTGGCCGTTGACGGCGGGCTGGATTTGCTGGCTGAAGCCAGCCTGATTGT
CATCCCCGGCTGGCGCGGTATTGATGCACCTGTCCCGGAGGCGCTGATCGAAGCCCTGAGGGCAGCGCAC
ATGCGCGGTGCCCGCATTATGTCCATCTGTTCTGGCGTATTTGTTCTGGCCGCGGCTGGCTTGCTTAATG
GCAAACGGGCAACCACCCACTGGCGCTACACGGCTGCGCTGCAGGCGCGTTATCCGGACATCGACGTTAT
TCCGGACGTGCTTTACCTCGACAACGGTGACGTTTTAACCTCTGCAGGCAGCGCCGCGGGCATCGACCTC
TGCCTGCATCTGGTGCGCCGTGATTTCGGCGCAGCGGCCGCGAACAGCGTTGCGCGCCGATTGGTCGTAC
AGCCGCATCGCGACGGCGGGCAGGCTCAGTTTATTGAACAGGCCGTCCCCGTAGAATACGAAGGCGAACG
ATTCGCGCCGCTGTTTGATTATCTTCAGCGCACGCTTAGCGGCCAGCATTCCGTGGCAAGCCTCGCCGCT
TTTGTCGGCATGAGCCCGAGGACTTTTTTACGCCGCTTTGAGGCCGCAACGGGCGTGACGCCTGCCCGCT
GGCTGCTACAAACTCGCCTCAAGCGCTGCCGGGAACTGCTGGAAAACAGCGCGTTGTCGGTAGAGCTTAT
TGCCGAACAAACGGGATTTGGTTCAGCGGCAACGCTGCGGCATCACTTTCGGAAACACCTGCGTACTTCT
CCCGGCGCTTATCGAAATTCATTTACTTCACAAAACGAATAATTTACCTGCGGTTAGTCATTGTTTAAGT
TGTGTACGGTATGATGGCGTCACTCATCTGAGTAAACCCTTTTTTATCACGCGAGGTATTTCTATAGAAA
TGCAGTAATCTGGAGGATTAACTATGTTAGGGAACATGAACGTATTTATGGCAGTACTCGGATTCATCTT
GTTTTCCGGTTTTCTTGCCGCCTGGTTTAGCCACAAATGGGATGACTAATGAACGGTGACCTTCCCCCAC
CTACCACGCCTCTCGCGAAATACACTTTCCGGGAGGCGTTTTCTTTTCTGCCGCCGGTTACGGTGGAGGA
TTTGCTAACAAAAAAATACAGCGCGAAATGAGTAAATCGGCACAATTTGTTGTCTTCCTATTCGGGACCA
ACAAAAGCAGACTGGATTCACTCTGGAGAATTTATGCGCAAGTCAACAAAAGTAGCGGTATTAATGGCGG
TATGGCTCGCGGGCGCGCTGCCCTCTCTGGCCTTTGCCTATTCAGGGGATAAGCAGCTGAAAGCGACTGC
GCCCGGCACGTCTACGCAGTCCTATGAACTAAAAGAATTCTCCTCAGATTTCAAAATGTACAAAATCGGC
GACATCGCGCCGGACATCTACCGCACGGAACCCTATAACATCAAAAGCTGGCAGCTTCGCCATCTTCCTG
CGCCACAGGCCGGCAGCCACTGGACCTATATGGGCGGCAATTACGTATTAATTACCGACGCCGAAGGAAA
AATTCTTCAGGCACTGGCCGGCGATATATTTTATCAGCACTAAGGATAATCCAACCCTGAGGCTGGATTT
CCTTAAGACCTTCAGGGTTTAATTTAATAAGTTTCTCAGGGGATCGATTTCGGCATAGTGATTATCGATC
TCCAGTTGCCCTGCAATATCCAATACCTGCCTGTACTCTTCAGGGCTAATGCGCACCTGATAATTTGCGA
TATGTCCACACAGCGTTTCAAAAGCCAGTACGTTCTCTGAAAAGTCGATATATTCCAGCGCGAAGTCAAT
AAGCGATGAATCGAGCCGGTTTTTAAGAGCCTCACCAAAGGTTTTAATTTTTTCGTTGATATCCATGTTG
ACCACGTAAAGTTAATTGTTATTTGCGTGCCATCATTGCGTATAGAGTCGGCATCCTGCCGAAATACATC
CCTTTGGATATCGGATTGCGAGGAAATTTCTTGAGGGGTAAGCGTAATAGTTATTTTAAATGGCTACCTG
GCGCTAACTTTTTGCCAGCCATTTCGCGTAATGCTCGGGCCATTTCACCGTGGGTGTCCCCGGTTTACCC
ATGCCGAAACCGTGGCCGCCGCTGCTGTAGCGGTGCATTTCTACCGGAACATGCTGCTGTTCGCAGGCTG
CCGCCATAATCAGCGTGTTTTGCGGGTCAGAAACCGGATCGTCTTCCGCCTGAACCAGGAAGAACGGCGG
CGAATGCGGCGTGAGGTAATTCTGCACCGACCATGCGGCGTTTTCGGCAGACGAAGCGTCTTTGCCGACA
AGAATCTTATGGGTGGAGGTATGCTCGTAAGGTTTTTCCAGCGTAATGACCGGATAAATTAGAGCGGCAC
GGTCGGCGAATGCCGGTTTGTCGTCTAAGCGATCCTGCTTTGGATAGGAACGATAGTCGGTACGCGTGGC
GGCCAGGCCAAGCAGATGCCCCCCGGCGGAAAACCCCAGCACGCTAACGTTGTTTGCTCGCTCACGAACA
AGTCTCAACGCGCGTTGCGCATCCTGGAATCCAACCAGATTACCGTCAACCCATCCTTCCGACGGCAAAC
GGTAACTCAGCACATACGCGGTATAACCTCTCTCCACCAGCCATTCTGCCGCCGGCCAGGCCTCTGACCC
CATTTCAATGCGCTTATAGCCGCCGCCCGCGGCCACCAGCACGGCGTGGCCATTAGGTGACTCTGGTTCA
ATCACGGTCAGAATGGGAAACGCAATATTGCTTTGCGCCCCTCGGGCCGAGGTCTGAATACTCCCGGCTG
GTCCACCGCCGCCGGGAGGCGTGCCTTTCCACAGCGGAATAACCGAACGCTTAACGCCTGCGGAAGCAAA
AGAAACGCCCGCCTTCGCGGCAAGTAGCCCGGCGGTAACACAGGTAATAAAATGGCGACGATCCATAGTA
AACTCCTGACAGCACAGGCTAATCAATATGCCAAAAGAGTGTGTCTAAACTAGTCGTCCAGCTCACCCAG
AGCGTAACTAACCGTTTCGCTTCTGATAATTATGGAGAGAAATAGCGGAGTGGAAAGATTGAAGCAGCGT
CGTGAAAAAATTACCCGGCCTGGTGCCGGGTAACTGATGTTATTTACGCAGTGCCCTGACCTGCGAAAAA
CCGTGTTCAAACACGCTATCTGCGGCACAGATAATGACGATAACGTCGCCCCCGGACGCTTCTTCCAGCA
AACGCGCCAGCTCCGAGTCCAGCTCTCGGTTCATCTTCGGCATCGCAAGGTGCATTTCACCCGGATAATC
CTCGTCTTCGTCAGGCGGCATATCTTCAATGCGGCTACCTTTGACCACATAAATCAGCAGGTCATTGTCA
TTATGGGTGAGCTCTAGTCTCAAATATTTGCCAACCGGATGTTTAGCCATGCGTTACCTTCAATAGCGTA
TAAAATAATTTGTCGGCAATGTTAGCAAAGCAACGAGGATAAAACGATGCAGGACTGGAACCCCGCTCTC
TATTTGCAGTTTGAAGCTGAACGTACCCGCCCGGCCGCCGAATTGGTTGCCCGAATCAACCACCCCGGCG
CAACGACCCTTACCGATTTAGGCTGCGGCCCCGGCAACTCCACGGCCCTGCTGCGCAATCTGGCGCCGAA
AGCCACCATTACCGGGCTTGATAATTCTCCTGCGATGCTGCAAAAAGCCAGCACCGCGCTACCCGACTGC
CGTTTTGAAGAGGCGGATATCGCCACATGGCAACCCGAGGTCAGGCAGGACGTGATTTTTGCTAACGCTT
CACTGCAGTGGATTGCTAACCATAAGCAGGTCTTCCCGCATCTCGCCGCGCAGCTGGCCGATGGCGGCGT
GCTCGCGGTGCAAATGCCCGACAACTGGCAGGAACCCACGCATACTTTGATGCGCCAGGTTGCAGACGAA
CTGGGGATCTCGCGCTCAAGCCGCGAAGCCTTGTTGACGGCTCAGGAGTATTACGATCTGCTGGCCGAAA
GCGGCTGTACGGTCGATATCTGGCGCACAACCTATTTCCACGTCATGCCGTCTGCCCGCGCGATTATCGA
ATGGCTAAGCTCAACCGGCCTTCGTCCTTACCTGAACGGGCTCGACGCGGTTCAGCATGAGGCGTTTATT
GAGCGCTATCACCAGCTGCTGCAACGCGCCTACCGCAAGCAGCATGACGGCAACGTATTGATGCCGTTCC
CACGCCTGTTTATCGTGGCGCGGAAAACGGCCTAAAGCGAAGTGCCCTGCTGGCGCAGGGCGTCAATGTC
CTGCAGCGGAGAAGCGCCAAACGCGAGGCGGTACTCCCGATTAAACTGGGAGGGGGAATCATAGCCCACC
TTCCAGGCAACGCTTGCCACATCCCCTTCACGGCTTAATAAGCGACGGCGTGCCTCCAGCAGGCGAATTT
GTTTTTGGTACTGTAGCGGGCTCATGATAGTTAGGGCTTTAAAGCGGTGATGCAGGCTGGATGCGCTCAT
GCCAACTCGTTTTGCCAGCTCGTCGATGACCAGCGGCTCGGCGTAGTTTTCTTTTATCCAACTGATGGCT
TCCCCCACGCCTTTGCCCTGCGCCCAGCCTAATGCCTGTTTCCAGAAAGATGCCCCGGCGGGGGCAATAA
CCAGCCGGTAAAGAATTTCTTGTTTGATCAGCGGCGCGAGGGCATGCAGATGCTGCGGGCTGTCCAGCAG
CGTGACCAGGCGCAGGAACGCGGCCTGGAGTTCTTCTTCGGCGGCGGCCACCCAGGCCCCGGTTTTCTCG
CCGTTGCCGTCCGGCAGCACGACGTTCATGTTCACTACCAGGTCGGCTATTTCTTTGCCGTCGAGATCGA
TGCGCACCCCGTAGTAAGGTTGTTCTTCGCAGGCCTGAGTAACCTGGCCGGAAACGGGCATATCCACGGC
CGCCAGCGAATAGCTGCCCGGCCCGTATTCCGTGACGTTGTCACCTATCAGCATCTTTTTGCTGCCCTGC
AGCACCATGCACATCGACGGTGAAAGCATGCCCCGGTTCAGCAATGTAGGCTGGTCTATGCGGATAAAGC
TGAGCCACGGTAAGGCGCAGCTGAGCTCTTTCACGCCGCTGCCGCCCGCCGTGTAGCGACGGGCCACGCG
CTGGCACAGCTCTTCGATAATGCGGCCCGCAGGCCGCTCAGGTTGTTGCATATTACAGTCCCATAATGGC
TTTGGGTTCAAGATACGCTTCCAGCCCGTAGGTGCCAAATTCACGGCCAAGACCGGACTGTTTAAAACCG
CCAAACGGCGCGAGCGGCTCATCGTAAACGCCGTTCACAAACACGCGCCCGGCAATAAGCTGACGGGCAA
CGGCGGCGGTTCGTTCGGCGTTTTTACCGCTGACGTAGGCCTGTAGCCCGTAAACCGTATCGTTGGCAAT
CTGGACCGCTTCGGCATCATCGCGGTAGGTAATCACCGACAGCACCGGGCCAAAGATTTCCTGCTGGGCG
ATGGTCATCTCATTGCGAACGTTAACAAACACCGTCGGTTTAACAAAGTAGCCGCTTTCAAGCCCCTCAG
GACGCCCTTCACCGCCGCACAGAAGCTCCGCGCCTTCGGCAAGCCCGGTACGAATATAATCCTGCACTCG
CTCGTACTGACGCGCTGTCACAGCCGCCCCAATCGTCGTTTTTGCGTCTCGCGGGTTGCCCGGGACCAGA
ATAGCCAGGTGTTTAAGGATCTGCGCTTTCACGGCCTCCAGCTTGTCTGCCTGCACTAACAGGCGCGTAC
CGGCTATACAAGCCTGGCCGCTGTTCCAGCTCATCACCTGCAGCGCCAGCGGAATGGCGGTCTCGAGATC
GACATCATCGAGCAGCACGTTGGCAGACTTGCCGCCAAGTTCAAGGGTTACGCGCTTCATGGTTGCCGCC
CCGTCGCGGGCGATAGTTTTGCCCACCGCCGTTGAGCCTGTGAAAGAGATTTTAGCCACGTCCGGGTGGC
GGGTGATTTCTGCCCCAACTACGTTACCCAGGCCGGTGACAATGTTAATCACCCCGTTTGGCAGACCGGC
ATCGTGCAAACATTCGGTAATGATAGCCGTCTGGCGCGCACTCAGTTCGCTTGGTTTAATAACTGCGGTA
CTGCCGGAGGCAATCACCATCGACAGCTTACCGGCGATGAAGCCATAGTTAGCGTTCCACGGCGTAATCA
GGCCGACCACGCCCAGCGGCTCCATGACCACTTTCGCCATCCCCACCTGGGTTTCAAACGAGTAGTCCTT
TAGCAGATCGATCGCCTGCAGGAAGCTGTTGTAGGCGCGAGTCACGGTGCTCCGGGCAAAAGCCAGCGGG
CAGCCGTATTCGTCCACCATGGTTTCAACCAGCTCTTCTTCGCGTGCTTTGACGGCATCGTGCAGGTGTT
GTAGCCAGAGAATCCTTTGCTCGCGGCTGGAAAGACGCATTTGCGGGAAAGCCGTTTTGGCGGCGGCAAT
GGCGAGGCGGGTGTCTTCTTCGTCCGCCAGGCGAACCTGTGCGACGGGCTGCTCGCTGATCGGATGAATT
AAGGTCAGCACTTCGGTGCCGTGAGGCGTGACGTGCTGACCGTTAATATAAAGCGTGTCGAGGGTTTTCA
TTTTTTGCGCTCCAGGGGGTTGTGTCTGACGCTTAAAGTGTCGGCGAACACGCCCGGTTTCCTGTAGCGC
AATCCTGTTTGATGCTTGCACAATCCTGCAAATCAGGACTGTTTTTTCATCTCTCTGCTGGTTGCGCTTT
GAAAGCGTTTGGCGCGCAGCCAGTCGTAGCACCAGTTATAAACCACGGTGTACGGCAGGAAGAACAGGAA
GAAGCCAATCTCTACCATCAGCGCCTGCAGCAGCGTGACGTTCAGCATCCACGCGGCGAGCGGCAGGCCA
ATCAGAATAAAGCCGCCTTCGAAGCCCAGCGCGTGAGCAATACGCAGCGGCATCGTGCGCTTGCGTGACG
GCGGGTAAAATTTATCAAACCCGGTGTTATAAATAATGTTCCAGACCATCGCGACGGTGGACAGCATGAT
GGCCAGAGCGCCCATCTGGAACAGCGGTTTGTTCATCAGCCAGGCGGCGGTTGGCGCACAGATACCAATG
GCGATGACTTCGAAGCCGACGGCATGCACGATGCGCTCAGACAGGCTTCTGTTGTTTTGCGATTTCATTT
TGATGACTCCTTTTTCACAAGGTCGCCATTATCATCGCAATTATTGATATAATATAGCTAACAGCCATCG
ATAAAAGCGATAGTTTATGCGTTACTCTCCGGAATCACTGGAAGCCTTTTTGCAGGCCGTTGAAACGGGC
TCTTTTTCCGCCGCCGCGCGCAAGCTGAAAAAGAGCCAGTCAACTATCAGCAGCGCCATTGCCAATCTGG
AGGCAGATCTTGGCGTGACGCTGTTTGACCGCCACGCGCGGCAGCCGACGCTGACCCCACACGGACAGCG
AGTTTTGCCCTACGTGCAGGCAATTTTTGCCGCCAGCGAGCGGCTGGATGAAGTTTCCGTCAGGCTGGCG
GACAACGTCGAGCCTCTGCTGACTTTTGTCTTGTCTGACATGTGGCAAACCGCCCATCACGAATCCATCC
TGAAGCAGTTTTCCGAGCGCTACCCGGATATTGAGTTCGAGTGCATCATCGCCGAAGATGAAGACGTGAT
TGATAGCCTGCAGATTGGTCGTGCCCACGTCGGCGTGCTGCGGGTTCAGGAGAGTTATCCGCCGGATATC
ACCGTCGCCCGCCTCCAGGTTGGCGCAGAAATGACGATATTCATCCATCGCGACCATAGGCTTGCAAAAC
AAAAAGAGGTCCGCATGGATGAGCTGCATACCGTGCGCCAGCTGGTGCTTAAAACCTTTGTCCGCCCTGG
CAACGTGGCGGCACACGGCCCCGTCTGGTCGTCCCCTTCTTTACTGCTGCTGCTTGAGATGGCGGAGCAG
GGATTTGGCTGGGGCATTTTACCGAGCTGGCTGGTTGAACAGTTCGGGCACGGCGTGCTTAAGCCGCTGA
ATGTAGACGGCTGGCCGCAAATGCTTGAGGTGGACGTGGCGTGGTCGAACAAAACGCCGCCAGGGCCAGC
GGGCCGATGGATGATCGACAGGCTGCGAGAGCGGCGGTAATAAATCGGCACACACTTGCGGTTGTCACCC
TGTGCGCTTTCAGGTTAAAAAATTGTTTTCCAACCAACAGGATCCCGTAGATGAGCGCCATCACCACCCT
TTTCGCTATCACCGCCACCGTTACCCTGGGCGCAATGAGCCCCGGCCCAAGTTTTGTTTATGTCGCCCAA
AATGCCGTGGCACGCTCCCGGGCGCACGGGCTGGTGACCGCGCTGGGCACCGGCGTAGGTGCGGCCGCTT
TCTCACTGATGGCGCTGCTAGGGCTACAGGCCTTTTTGCTGGCGGTGCCGGTGGCGTATACCGGGATCAA
GATAGCCGGGGGGCTTTATCTGCTGTGGCTGGCTTATAAGATAATCAAGCACTCGCGCGAGCCGCTGCAC
GTAGGCGCGGTGGGGAAAAGCGATAAAAGCATGATGGCGACGTTCCGCGACGGGCTGTTCACCCAGCTAA
GCAACCCGAAAACCGCCGTGGTGTTTGCCAGTATTTTTACCGCACTGCTGCCGCGCGAAATCCCGGCGTT
TTATTACGTCGTGCTGCCGGTGCTGTGCTTTGTGATTGATGCGGGATGGTATTCGATTGTGACGCTGGTT
CTTTCTTCGGAAAGACCGCGCAACGCCTACCTGCGCTTTAAAACCGTGATTGACCGCTTAGCGGGCGGCG
TGATGGGGATTTTGGGGCTAAAGCTGATTTTCTTTTCACGCTAAAAACAGAAAGCCACCGCGAAGGGTGG
CTCTTAAGCAGCACTGCTGACAGAGAGGGATCAGTGAATCCCCAACCGGTGCGCATGGGAGATTTCTTCA
CGCAGCTCAAGGTGGGTTAAACCCAGCAGATCGGCAAACTCCAGCTTTAACTGCTGCAGGCGGATCAGGA
ATTGTGCGGGGGTTAACTGCTCTTGTTCGCGGCGGAGAAATTCAAACGCTAAGGTGGCTGGGGTTATCTC
GGTATCCATGGTATTCCTCTGTTTGGTTGTGAAATCAGGGCTATTGTACCACTAACGCACTGTGCAAAAA
ACAGCCAGAGCAGCGTTTTCTGGCTGGCAAAACTTTTTACCTACATAACATCAGGACAGCTATATGTTTT
CTAAGCATTATGAAGTTGATGAAAGCCATATCGATTTTCAGGGCGTGGTAGACGGCCTGTACTATCCGTT
TTACATGGAGTGGACTCGCCACGCCTACATGCGTGAGGCGCTGGGTATTGATATCGAGGAAGAGTTCCGC
CAGGGCAAGCTTTATATGGTGCTGGAGTACTCCCTGCGCTTTCGTAAAAGCCTGCAAAAGGGCGACAACG
TTGAGGTCACCTGCCAGCTTGAGCGCAACGAAAAACGCAATCGCGTAAACTTCGCCCAGCAGATCAAGGT
CGACGGCGTGGTTTATGCCGAAGCAACGTTTGTGGCAACCTGCCTGGCTAACGGCCGCCCTTCCATGCCG
GAAGCCGTGCTGAACGAGCTGGAAAAACTCTAAATCCCATTAGCGAAGGGCAAACCTGCTCTTCGCTACT
CATTCCCACGCCCTGCTTCCCCCTCCCAAACATCAGTATCTTTACTTATTTATGGTGATTCCACGCCCTT
AATCCTGCTACCCTTTGGCAAAAAATAAGTACGTTTCAGGAATATCGCTATGCAAGAATTTATCCGGCCA
GTTTTACAACTGCCTAATAACGAAAAGAAACTCCTGCTGCACTCCTGCTGCGCCCCCTGCTCGGGCGAAG
TCATGGAAGCCATACACGCGTCCGGTATCGAATACACCGTATTCTTTTACAACCCTAATATTCATCCTCA
GAAAGAGTACCTGCTGCGCAAGGATGAAAACATTCGTTTTGCGGAACAGCACGGCGTGCCGTTTATCGAC
GCGGATTACGACTCCGACAACTGGTTCGAGCGGGCGAAAGGCATGGAGTGGGAACCGGAGCGCGGCGTCA
GATGCACGATGTGCTTCGATATGCGTTTCGAACGCACCGCGCTGTACGCGCACGAAAACGGGTTTAACGT
CATCAGCAGCTCGCTGGGTATTTCGCGCTGGAAGAACATGCAGCAGATTAACGACTGCGGGCATCGCGCC
GCGGCGCCTTATGAAGGCATGAGCTACTGGGATTATAACTGGCGTAAACAGGGCGGCTCCTCGCGGATGA
TAGAGATCAGCAAGCGCGAACAGTTTTACCAGCAGGAGTACTGCGGCTGCGTCTATTCCCTGCGCGACAC
CAACCTGCACAGAAAAGCGAATGACCGCCCGCTGATCAAAATTGGCAAGCTTTTCTACGGCAAAGACGAC
GAGTCAACGGAAGCGTAACGCGGAGGGTGAAAATCCGGGAGCCTGCCGACATCGATCAGGCCCCGTAATT
ATTCAAAGTAACCCAGAAGCACCCTGCGTTTTCCCGAGCAGGTTAGAAATTTATAGCCATCAACCCTGCA
CAATGCACGGATATATTCTGTTTGATTTTTAAGGCACTTAACGCAAATCAGGGCTTTGCAGTTTGCGTTA
AGTGCGATTTCACTGTGGCTACACTAGTGAGAGCGCTTTCTTCGACATTATTCCTCGGCCAGACCTCGAT
TTTTCAGCATCGGCTCACTGCGCGGATCGTATCCTCGCCAGTCACGGTATAACGCTTCCAGATCGCTACT
GTTACCGCGTGAGAGAATCGCTTCGCGGAAGCGCTGGCCGTTTTCAGCCGTGAGCCCGCCCTGCTCCACA
AACCACCGATAGCCGTCATCCGCCAGCATTTGCGTCCAGATATAGGCGTAATAACCCGCCGCGTAGCCGC
CGCCGAAAATGTGGGCAAAATAGCTGCTGCGGTAGCGTGGCGGGACTTCTGCCAGATTAATATGTTCTTT
TTCCAGCGCTTCGGCTTCAAAACGCGTCACGTCGTCAATATCCGCATCTGGCGCCAGGCTGTGCCAGTTC
ATGTCCAGCAGCGCCGCCGCCAGCAGTTCGGTCATGTCGTAGCCTTTGTTGAACTGCGCGGAGCGGAACA
GCTTGCCGCGCAGCGACTCGGGCATCGATTCGCCGGTCTGGTAATGACGGGCATAGTTAGCAAAGACCTC
TGGATGGCTCGCCCAGTGCTCGTTGATTTGCGACGGGAACTCCACAAAATCACGCGGCGTGTTGGTGCCT
GAAAGACTCGCATAACGCTGCGTAGCAAACAGGCCGTGCAGCGTATGGCCGAACTCGTGGAACAGCGTCA
CTACGTCATCCCAGGAAATCAGCGCGGCCTCGCCGGAAGCGGGTTTCGTATAGTTGCAGACGTTGTAGAT
AACCGGCATCGCGTCAAACAGCGTGGACTGTTCAACAAAATTCCCCATCCACGCCCCGCCGCCTTTGCTG
TCGCGGGCAAAGAAATCGCCGTAAAACAGCGCCATTCCACGGCCGTCTTTGTCGAAAATTTCCCAGGTAC
GCACATCCGGGTGATAAGTCGGGATATCAAAGCGCTCCACAAAACGCAGCCCGAAGAGCTTACTGGCGGC
CCAGAAGACGCCGTTGGTCAGCACGCCGTTAAGTTCAAAGTAGGGTTTGATTTGCCCTTCGTCGAGATCG
TACTTCGCGCTACGCACCTGTTCGGCATAGAACTGCCAGTCCCATGTCGCAGCCTGGAAGCCCCCTTTTT
GAGCGTCAATCACGTCCTGAATGTCTTTCAGCTCGCGGCGAGCGCGCCCGGTTGCGGCAGGCACGATGTT
CCGCATAAAGCGTAACGCCGCGTCAGGCGTTTTCGCCATCTGGTCGGCCATTTTCCATGCGGCATAGTTT
TCAAAGCCTAAGAGGTTTGCCTGAGCGGCTCGCAGCGTGGCCAGACGGGCGACAATAGCGCGAGTATCGT
GGGCATCATTACGCTGGGAACGCGTCCAGCCAGCCTCAAAAAGCGCCTGTCGCGTTGCCCGATTGCTCAG
GCTTTGCAGCGCCGGCTGCTGGGTAAAGTTGAGCAATGGAAGTAACCATTTCCCCTCGAGACCTTTGTCG
GCAGCGGCCTGCGCCGCCGCCGCAATTTCCGCGCTGCTTAAGCCTTCAAGCGCCTCAACGCTTTCAACTA
CCAGCCCACCGGCTTTATCTGCCGCATGCAGGCGGTTATTAAACTGGCTTGTCAGCTGTGCGCTCTCTTT
ATTCAGCGCTTTCAGGCGGGTTTTGTCCTGCTCGCCGAGCGTAGCGCCCGCCAGCTTGAAATATTGCCAG
GTAACTTCCACCAGCCGCAGGGATTCTGCCTCAAGATTAAGATCGTGGCGCTGCTCATAAACGCGATTAA
GACGAGAGAATAAGACGTCGTTCAGGCGAATTTCATCCGCCAGCTCGGCCAGTTCGGTGGAGAATTCTTC
GTCCAGCTGCTGGAGGAAATCATTGGTGTGCGCCGAAGTCATCGCGTAGAAAACGGTGGTGACACGCCCG
AGCATCGCGCCGGTTTTCTCCAGAGCCAGGTAAGTATTGTCAAACGTCGGGGCTGCCGGGTTACCGGCGA
TGGCGGCAACTTCTTCACGCTTGATTCGCTTACCTTCGTCGAAGGCCGGGCGGTAATGCTCGTGGGTGAT
CTCATCGAAATGCGGCGCCTGATAAGGCAATAAGCTCGGCTGGAAAAACGGGTTGCTGTGCAACATCCTC
TACTCCCGGTAACCTGAAATGTGGGTTAGTTATAGCGTATTTCGACACGTTTCTTAAAAGAAAACTAAGA
TTACCGAGGCCCGTTAGCGTGCTAAGGTAGTGCAGGACAAAAGCGTTGAGGAACAGAGAGATGATTGTAC
TGGTTACGGGTGCTACCGCGGGCTTTGGCGAAAGCATTACCCGCCGTTTCGTTAAAAATGGCCACAAGGT
TATTGCCACCGGCCGCCGTCAGGAACGCCTGCTTGAGCTTAAAGAAGAGCTGGGCGACAACCTGCTTACG
CTGCAGCTGGATGTACGCAACCGCGCCGCTATAGAAGAAGCGCTGGCTAGCCTGCCTGCCCAATGGCAGC
AGATTGATATTCTGGTCAATAACGCCGGGCTGGCGCTGGGCATGGAGCCTGCGCATAAAGCCAACGTCGA
CGACTGGGAAAACATGATCGATACCAACAACAAGGGCCTGGTCTACATGACCCGCGCCGTATTGCCGGGG
ATGGTCGAGCGTAATCGCGGCCATATTATTAACATCGGTTCTACGGCGGGAAGCTGGCCTTACGCTGGCG
GCAACGTGTACGGAGCAACCAAAGCATTTGTGCGTCAGTTCAGCCTTAACCTGCGTACCGACCTGCACAA
AACCGCCGTTCGCGTGACCGATATCGAACCGGGCATGGTCGGCGGCACCGAGTTTTCCAACGTGCGCTTT
AAAGGCGACGATGACAAAGCCGGGAAAACCTACGAGAACGCCAACGCGCTGACGCCGGAAGACGTTACCG
AGGCGGTCTGGTGGGTGGCAACATTACCGAAACACGTCAATATTAATACCCTGGAAATGATGCCGGTTAG
CCAGTCGTTTGCCGGATTGAGCGTGCACCGCGAAGGATAATTCTTGCGGTATAAATAGAAACGGAGCCGT
TGCAGCTCCGTTTTTTTATTCTCTTTTTTGCTATTCGCGGCGAATAAATTCAGGCCCGGCCCCAGCCCGC
AACGATGATAAGCATGCCGCAGAAGGCAATTGCGGCTCCGGTCCAGTCATAGATACTCAGCTTCACGCCG
TCCACAACTCTCAACCAAAGCAGCGCGGTGACAACATATACCCCGCCATAGGCAGCATAGACCCGCCCGC
TGGCGGCAGGATGCAGCGTCAGCAGCCAGACAAACATCGCCAGCGACAGCGCTGCCGGCAGCAATAACAG
CGGCGAGCCGTTACGCTTTAGCCATAGCCACGGCAGGAAGCAGCCAATAATCTCCGCCAGCGCGGTGGCA
AAAAATAGCAGCGTTGTTTTGATCATATTGTGTTTTCTTCAGTAATAATGGTGTCCATGAAAGGCGCAAT
TAGGCGCTAATCAAGCCCAATGATATGATTAGTAGCGTTAAACCTAAAAGGAAATCTTAATGAACTCAAT
CCTTCGTAAGTCTCTGTCATGGATGCCGTTAGCCTTGCTGGGTGCCGCATTCATTGTTTCCGTACCGGTT
CAGGCAGACACCAACGTTGTCGTTGTTCAGGGGGCCGGGAACGGCGTCGGGGGACAAGAGAACTCTCTGA
CCCGCCAGCGTGCGGCGGAAGAAAAAGAGCAGTGGAACGACACCCGCGGCCTGCGCCAGAAAATCAATCG
CCATAACGAAAAGGTCTTTGACCGTGAATCTGCACGTGGCGATAAAAACTGGGATAAACAGGATGCCGCG
CAGGATACCTTCGACAAATGCCAGCAGAGCGCCAACGTGAACGCCTACTGGGAGCCGAACACCCTGCGCT
GCCTGGATCGTCGCACCGGCCGCGCCGTTAATCCATAATCATCCCTACCTCTACGAGGCTTCTGCATAAG
AAGCCTCGCCACCATCTGCGCAAGGATTTGCTATGAGTAACCCACCGCCTATCCGACTTCGCCCCCTTGA
GCGCGAAGATCTTCGTTTCGTCCATCAGTTAGACAATAACGCCAGCGTCATGCGCTACTGGTTTGAAGAG
CCTTACGAAGCATTCGTTGAGCTTTCGGACCTGTATGATAAACACATCCACGATCAGAGCGAACGTCGCT
TTGTTATCGACTGCAACGGCGTGAACGCGGGCCTGGTTGAGCTGGTAGAAATCGACCATATTCACCGCCG
GGCTGAGTTTCAGATAATCATCACCCCGGAGTTTCAGGGCAAAGGGCTCGCCTCTCGCGCCGCCAGGCTG
GCGATGGACTACGGCTTTACCGTGCTCAACCTCTACAAGCTGTACCTGATTGTCGACAAAGAGAACGAGA
AAGCGGTCCATATCTACAAAAAGCTGGGCTTTATCGTCGAAGGCGAGCTGATCCACGAATTCTTTATCAA
CGGTCAGTACCGCGATGCCATTCGGATGTGCATTTTCCAGCAGCAATTCCTGGCGCAGAAAACCCCGGAG
AATACCCTGCTGAAACCGACTGCTCAGTAACCGCTCTCCACGGATGAGCGCCACCCTGGGTGTGCGTTCA
TCTGTCCCCTCTTACCTCTCCAGCCAGCACGTTTCCGCTTCGTTTATTTTCCAGACAATCAGACGGGTTT
TTCCTGCAAATCAACCAATCAGAACTAAAATTATAGGGTCGTAAAATTTTGCGTTTAAAAGGTAATGGCT
ATCAAATTCGTAGGCCCATCCAGATATTAATTATCGATCGTACAGACTATCGTTAGCGGGCATACATATA
ACGGAGAGCAAAATGAGCAATTCTACTGACTTACACGACGCTTCCTCAGCGGGCGCAGGAAAGTGCCCAT
TTCACCACGGCCAGAGCACGGATATCGCCGGCGAAGGGACCAGCAATCAGGACTGGTGGCCGCATCAGCT
GCGCGTCGACCTGTTGAACCAACATTCCAACCGCTCTAACCCGCTGGACGGCAACTTCAGCTACCGCAAA
GAATTTAGCAAACTCGATTACTATGCCCTGAAAGGCGACATCAAAGCAGTGTTGACAGATTCTCAGTCCT
GGTGGCCTGCCGACTGGGGCAGCTATATCGGTCTCTTTATCCGTATGGCGTGGCACAGCGCGGGCACCTA
TCGCTCCCGCGACGGCCGCGGTGGTTCCGGCCGCGGTCAACAGCGTTTTGCTCCGCTGAACTCCTGGCCA
GATAACGTCAGCCTCGATAAATCCCGCCGCCTGCTGTGGCCTGTTAAACAAAAATACGGCCAGAAAATTT
CCTGGGCTGACCTGATTATTCTTGCCGGTAACGTGGCGCTGGAAAACGCGGGCTTCCGTACCTTTGGCTT
CGGTGCCGGTCGTGAAGACGTGTGGGAACCAGACCTCGACGTGAACTGGGGCAGCGAGAAAGAGTGGCTG
GAGCACCGCCACCCGGAATCTCTGGCTCAGGCCCCGCTGGGCGCCACCGAAATGGGCCTGATTTACGTGA
ACCCGGAGGGCCCTGAGCACAGCGGCGATCCGCTTTCTGCGGCGCCTGCTATCCGCGCCACCTTTGGCAA
CATGGGCATGGACGACGAAGAGATCGTCGCGCTGATTGCCGGCGGCCATACTTTAGGTAAAACGCACGGC
TCTGCCGCCGCCACCCACGTGGGCGCAGATCCGGAAGCTTCCCCGCTCGAATCGCAGGGTCTTGGCTGGG
CAAGCAGCTACAACAGCGGCGTCGGCGCAGATGCCATCACTTCCGGCCTGGAAGTGGTCTGGACGCAAAC
GCCAACCCAGTGGAGCAACTACTTCTTTGAAAACCTGTTCGGCTATGACTGGGTGCAAACCCGCAGCCCG
GCAGGCGCCATTCAGTTTGAGGCGACCAACGGCCCGGATATCATTCCCGATCCGTTTGACCCGGCTAAAA
AACGTAAACCAACGATGCTGGTGACCGACCTTACGCTACGCTTCGATCCGGAGTTCGAGAAAATTTCTCG
CCGCTTCCTGAACGACCCACAGGCCTTCAACGAAGCCTTCGCCCGCGCCTGGTATAAACTGACGCACCGC
GATATGGGGCCAAAAGCACGTTACATCGGGCCGGAAGTACCAAAAGAAGATCTGATTTGGCAGGATCCGT
TACCGCAAGCCACCCACGCACCGTCCAGCGCAGACATTGACTCGCTCAAGAACGCTATTGCTGATTCAGG
CCTGTCCGTCAGCGAACTGGTGTCTGTCGCGTGGGCTTCAGCCTCAACCTTCCGTGGCGGCGACAAACGC
GGTGGCGCGAACGGTGCCCGACTAGCTCTGGCTCCACAGCGTGGTTGGGAAGTAAACGCCGTTGCGGCTC
GCGCCCTGCCGGTGCTGGAAGCGATTCAAAAGGCCTCCGGTAAAGCGTCTCTGGCCGATGTTATCGTGCT
GGCCGGCGTGGTGGGTATTGAGAAGGCCAGCCACAGCAAAGTGCCGTTTACGCCGGGTCGCGTTGACGCC
ACTCAGGAGCAGACCGACATCGAATCCTTTGAGCTGCTGAAACCGGCCGCCGATGGCTTCAGAAACTATC
GGCGCGTCGCCAACGCTACGTCAACCGAAGCGCTGCTGATCGACAAAGCACAGCAGCTGACGCTGACCGC
GCCTGAGCTGACGGTGCTGATTGGTGGTTTGCGTGCGCTGGGGGTTAACTACGATGAAAGCCAGCACGGC
GGGCTAACTTCTCGTCCGGGCGAGCTGACCAACGATTTCTTCGTCAATCTGCTGGATATGCGCACCGAGT
GGAAAGCCACCGACGCAAGTTCTGAACTGTTTGAGGGCCGCGACCGCCTCAGCGGGGAAGTGAAATACAC
CGGCACCCGTGCCGATCTGGTCTTTGGCTCTAACGCCGTGCTGCGCTCGCTGGCCGAAGTTTATGCCAGC
CAGGATGCGGAAGAGAAATTCACCAAAGACTTTATCGCCGCGTGGACGAAAGTCATGAATCTTGACCGTT
TCGACCTGCAGCAATAAACAAAAGGGAGGCTTTTAGCCTCCCAATGTTGTCGCTCAATACGGGAAGGCAC
TAAGCCTTCCCTTTTTACTGCTTACTCTTCACCGAAGTGGATCACGGTGCGAATAGATTTGCCTTCGTGC
ATCAGATCAAACGCTTCGTTGATCTTATCCAGCGGCATACGGTGAGTGATGAACGGGTCGAGATTGATTT
TACCCGCCATGGTGTCTTCCACCATGCCCGGCAGCTGAGTACGGCCTTTAACGCCACCGAACGCCGAGCC
ACGCCATACGCGGCCGGTCACCAGCTGGAATGGACGGGTTTTAATTTCCTGACCTGCGCCCGCCACGCCG
ATAATCACGCTCTCACCCCAGCCTTTATGGCAGCATTCCAGCGCGGAACGCATCACGTTCACGTTGCCGA
TACATTCGAAGCTGTAATCCACCCCGCCGTCGGTCAGCTCGACGATCACATCCTGAATTGGCTGCTCGTG
ATCTTTCGGGTTGATGCAGTCGGTCGCGCCCATTTCGCGGGCGAGAGTAAATTTCTCCGGGTTGGTATCA
ATGGCAATAATGCGCCCGGCCTTTGCCTGCACCGCGCCCTGAATCACCGCCAGGCCGATCCCGCCGAGGC
CAAATACCGCGACGGTATCCCCCTCTTTCACTTTCGCCGTATTGTGCACCGCGCCAATGCCGGTAGTTAC
GCCGCAGCCAAGCAGACACACTTTATCCAGCGGCGCCTGAGGGTTTACTTTCGCCAGAGAGATCTCCGCC
ACCACGGTATATTCGCTGAAGGTGCTGGTGCCCATGTAGTGATAAATTGGCTCGCCCTTGTAGGAGAAGC
GGGTCGTGCCATCCGGCATCAGCCCTTTCCCCTGGGTGGCGCGCACGGCCTGGCAAAGGTTGGTTTTGCC
GGACTTACAGAACTTACACTCGCGGCATTCTGCGGTATAAAGCGGAATGACGTGGTCGCCCGGCTTCAGG
CTGGTCACGCCCTCGCCCACTTCAACCACGATGCCGCCGCCTTCGTGGCCCAGCACCGCCGGGAACACGC
CTTCCGGATCATCGCCGGACAGCGTAAAGGCATCGGTATGGCAAACGCCGGTATGGGTGATTTTCACCAG
CACTTCACCTTTTTGCGGTGGCGCGACGTCGATTTCAACTATTTCTAAAGGTTTACCCGGCCCAAAGGCC
ACCGCAGCACGTGATTTCATCGTTTTCTTCCTTTTGGTGGGGGTGTTTTTATTTTAGATAAGAGCGCAGC
AAATTCCCGACTTCCGCCATCCGCAGCGCACGCTGCTCTTCAGACGTGTCGCCGCTGACCAGCTCATCTT
TAAGGTGAATTTCCATCATTTCGCCCATCAGGCCGTTGGCCGCGCCGCGAACGGCGGCGATCTGCTGCAA
AATGGCGAGGCACGGATCGCCGTTTTCCAGCGCGCGCTCAAGCGCCTCCGCCTGGCCGCGAATGCGCCTG
ACGCGGGTCAAAATGCGTTTTTTGTCTTCCGGAGAGTGTGGCATAACCGCCCCTTTGGTACTGTAGGGGG
GTATAGTACCGTAATTTTTAGGTTATTGATAATCTTATATTTTATATAATTATCAGCCACTTGAAAGGAA
CTAAAAACAGACACCTGGGGACATATACAGTCATTGACATGCCCCCAAATCTGCCCCCAAACGCGATTTT
GCCCCCAAATTTGCCCCCAAAATCGGACCTAAATCGGATTTGAAAAGGCACTTTTTTTGACAGGAAATTG
ACACCAGGATGATTTTTTTCGATACTCGCCGTGCACCAGCAAAATCTGGTGCCGGGATTGGCGTCCCGGA
CTACATCACGACGCATAGCCGCGTTTGCGGTTTTTTTATGCGCTAAGCACAGCCGCACCCAAATTATGGT
GGGGTGTGCAAGGGAGCCGAAAGGCTCGCCGGGTTTCGTGATGACCGGTTACGCCAACCTTGTACGCCTC
ACCACCCACTGATTGGCGTCAGTAGTGGTGATTATCCTTACTTACAAGGAATTTCATCATGAGCGATCTT
CTATCTTCAGTAACACCTGAAATCACCGTCAACAATAACCGCGCCGTTACCACCTCGATCGCCGTTGCCA
ACTTCTTTGGCAAAGAGCATAAAAACGTTTTACAGAAAATTAGGCTGCTTGATTGCTCGGCAAACTTCAC
GACGGCTAACTTTTCAGCCGTCGTAGTAAATGCCCAGGCAGGCTTTGACGAACGCGAGATCGAAGCCTAC
GAAATGACACGTAACGGCTTCTTCTTCCTGGTGATGGGATTTACTGGCAAAAAGGCAGCGGCATTTAAAG
AAGCCTACATTGCCGAGTTCGATCGCATGGAGAACCAGCTGAGAGAATATACCGCGCCACCTTCCCTTCC
CACTCTGCCAATGTTCCCTGCCGGCAGCGCCTTTCGCTATATCACTGATGTGAACGATCGGGGCCAGGTG
GTAGCAATGAACGCATTACGCCCTGAAGAGCTTGTGGCCACCGTTGATGGTCACACGGAAATGCTGCGTC
GGTGTGGTTATGTGGTGATCGGGCATGACAATCTTAAAAACCTGACCATTGAAGAGATCATGAGGCTGGG
AGAGGTGGCGCGGCAAGAGAGCTTACGCTGGGAAAAAGATTGCCGATGCATGGCGTCATTAGCTTAAAAT
TTACCGCCCTGTTACGGCGGGGCAGCTTAGCTCTTATGTAGCTATCACCCTCACATAACTTCGTTTAGTT
ACAGCCGGTTACATTACGGCGAGCTAGTTCCTACTTTGATGGCAGGACAGGCGGTCAGATAACGAAGTGA
GTTGATTGTGAGTAGATATGAGAGAGTCCGCTGAGATAAAAACCCCCAGCCAAGCTGGCCGGGGGATTTT
AGTTATCTTCAGCAGTTCGGGTAAGAACGGAAGTGTTGACGAACATTTTCGAGTTCACCGAAACGGACGC
GGCAGTAGCTGCGGACATAAACCGGCTTGTCGTGTTCGTAGATGAAGTCATTACGATTTGCATCATGAGC
CATGATTTTTCTCCTGTTTTTGTATACAGCCTGTTTACCCGTACAGGTTGTAGTTTATTTGGAGAACCGC
TATCCTAATTCCGTTGATATATAGGTGTAGCGGTGGGCAATCCTCCATACACTCCGGAAATATTTGCAGT
ATTTCCGACCCTAAAAGCCCCGTTTGCAGCGGGGCTTTTTTACTATTTGATGGCAAATGACTTGATGATA
GTAGCTATGCGTTCGGCCTCATCAAAGCTCAAATCCATTGGCATATTTTCAATTCTAAGAATCAACCCAT
CGCGAATAGGTATAGGGAGCGCAAATGTTTTTATCGCTTCCAAAGCATTCTCGTGTTTACCATCTACTCG
TTTGCGACGCTTTGGTTTAACTGATTCTTCTTGAGGAATGCTCTCCATCACTACCCCATATTTTAATTGT
TGGAATTCAACGAATTTCTGAATGGCGGAAAGTAATCGGCTTTTATATGACTGAATAGTTGCACGTGAAA
CATCCACTGACGAAAACATTTTATAATCTCCCACCACTTCGTTAACGTCTAAGTCGCGAATATCAGTTTC
AGGAAGTGGCGAGGTGACATTAAACAACCGAAGGGACGATTCTTTCAAGTTTCGGGCAGTCGCCTCAGGA
ACAATACCCAAGTCCGGTAGAGCCTGGAGGAAGCCATAAAACTCTGCGTAACTAAAGATATTTTTCGACA
TTGGCTTACCTCAATCTGGTGATGATCAGAATATACAATGATCGACAGAACCAATCAAGAAAAATCAAAC
GATCGGCTCAAGCTATGGATTTTCCTTGATTACGCCCCCTAAAAACTTGATTTTTTTTCTACCTAATTTC
TTGATGCGCTTGAGTTCCAACCGGACAAAATACACCATAACCGATTGTATGTAATATATATTTCATCCCA
ACCACCGAGCCGTTTTTTTTGTTGTCTGCGATAAGATGTGGGGTACTGTGCAGCATTGTTAATAAAGTTA
TGAGGACAAAACTGGAACACACGTCAGCCACGGCAACGCAGCCTTGAAACAGTACATCGATGGGTCAGAG
AAGGGCGCATTTTCCCGCCATCGATTAAGGATGGTCGAGGGCACGTATTCCGGGATAACACCGTAAAGGT
AGATATCAATCAACCAGCGACAGGAGGGCTTTTGAAGAGGATTCGAGATGGGCGGATGACGAACTTATAC
CCCTAACTAAACTATCCAAATGTTGATGCCCAGATAAAAGTCCAAACCATCATTTGACTTAGAGATTTAT
TGGGGAGAAATGGGGAAATCACTGCCAGCACATAGCAACATTATTTTACCTTAGGCAAGTCAACAAAACG
TGTAGTGTAATGAGGTGAAAGCATATCTCTCTTCATCCTCCATGCCTGCTGGACACCCTGCCCGGCGAAG
TACAACGTCCCTCTTCCGTCCTTCGCATTAAGATGGTCCAGCACCTTCATCAGTTGCTCGCTGTTGGGCC
TGGGTGCGTTATCGTCGAACAGGTTTAACTGAGCCACGCCCTGGCTGAAAAAATCTCCCAGCATGATCCC
TGCTTTCTGAAATCGGTGACCATCCTGCCAGATAGCATCCAGGCACCTGCAGGCGGCCGCGATAATATCC
CGCGTGTCCTGCGTTGGCGTGAGTAATTTCGTTGATGCATGGTTGCCGTAATATTGTTCATTCACTGCAA
ACGGACTCGTTTTTACGAATGCTGAAACATACCTGCAGTATTGATGCTCACCGCGAAGCTTTTCTGCACC
CCGGGCAGCATAACTGCATATAGCCTGGCGCATCTGTTCGTACTCTGTGACGCGTTCACCAAAGGAACGG
GAACACACAATTTCCTGCTTCGTCGGGGCGAACTCTTCCAGCCCGAGGCAAGGCTCACCACGTAGCTCGC
GAACCGTACGCTCCAGTACCACATTGAAGTGCTTCCGGACAAATCGAATGTCGGTGTCCGCAAGCTGGAG
AACGGTATTGATGCCCATAGTTTCCAGCTTTTTTGATATGCGCCGGCCGACGCCCCAAACCTCGCTAACC
GGCAGCGCAGCCATCAGCTTCCGCTGCCTGTCCGTGTTAGATAAATCAACCACGCCTCCCGTCTGCTTTT
GCCATTGCTTCGCAGCATGATTCGCCAGCTTGGCCAGGGTTTTTGTTTGCGCTATGCCTACGCCGACCGT
CATTCGCGTACGCTGCAAAACTGCCGCACGAATCTCCCTTCCGAAGTCGGTTAAATCCCGGCAGTTTCTG
ACTCCGGCCAGGTCGCAGAAAGCCTCATCGATGGAGTAAATCTCACAGCGGGGAGACATATCTTCCAGCG
TAGTCATCACGCGGTTGCTCATATCAGCATACAGCTCATAGTTGCTGCTGAAGCACACCACGCCGTAGCG
CTGGAACAAATCCCGCTGTTTGAAATACGGTTCTCCCATCTTGATACCGAGCACTTTGGCTTCCGCACTC
CGGGCAATCACACAGCCGTCGTTATTCGACAAAACAACGACAGGTTTACCCCGCAGATCTGGCCTGAATA
CTGTCTCGCACGAGGCGTAAAACGAATTAACATCAACTAGCGCAAACATCGACGATTCACATACACGGGT
TATCATCAAACTCGTCGGTTCGCGCATCATTGATGATGTACGTCACGACGCCAAACACCTCTACGCCCTC
TCCGTAATGCTCCCTCACTCCGGTATCCATCCGCTCCAGGCATTTCCGCGGATAGAGACGTAAGCGCCGC
AGTTGGAACCCACCTTCCAGCTCGCAGACCAGAATTGAACCATCACATGCTGTTACCGAGTTATCGATAA
CGAGCAATGCGCCCTTCACTATCCCTGCCCGCAAATGCGTTTCCATAGCCCGCATGAAGTAAGTCGCTGC
AGGATGGCTGATCAGCTGCCGATCGAGAGAAATACGGCTTTCGGCGTAATCAGCAGCTGGGGATGGGAAC
GCCATAAAACCTCCAATAAATACTGTTTATACATACAGTATATTTTGGAATTTTCGGGAATCAATAGAAG
AACTGCGGCGATCCGCTAAGGCTTTGGTGGAGGGTGAATTTATTTTTTGCTGCCAAAAGAAGGGAAAGAC
GACCTGTCCATCTACAAAATCATCGAAGGGACACTCCGTTTATACTGAGTGGCATGCTGTAACTCTATGA
AAAATAATCCGGCCCCGATTTCTTTTCTTCCTTCCCTTTTTTTCCCTGCGGCTTGATATCCGTCGCCAGG
CTAAAATCCACGGTCATGCCGCCAGTGCTGAGCGAAAAGCTCACAGATTCAGTCAGCCAGGTATGATCCT
CTCGAACACCAAAACCGCGGGTAGTGACTCTCGACTCTGCAGTAATGGGCAGTAATGACGGCCTGCAGGG
CATCGTGATAGACATTTTCCGACCGTTGCGCTTCATCTGTGTAGCCTTAGCCTTTGCGCTCGCCTGCGCT
GCATCCTTGCTCGGCTGCGTGTACGGATGCTGCTTATCTGAGCCGCCGGGATGTTCCGTCTGTGTCGTTT
TTGTCTCGCCGGTTGAAGGGTCAAAGTAATTCACGCTGACTTTACCTGATTTGCTGCCCTTCGCAGCGCC
GTCTCGCTCTCCCTCGATATAGTTCCAACGGCCGCCCTTATCTGGCGTTATCGTTATCGATGCCAGCTGC
TTGCCGCTGACCGTCGTTCCATCGCCCTGCGGCAGGAAAAGCCAGTATCCCCCGCTCGGCTTACTCACGG
CGTCATATTGTTTCGCGAGGCGGCTCAGCAACGCCGCGTCCGACTCCCGGACCTGGTCAATATGGGCGAT
TTTAATGTCGCTCAGTGCTTCCGCTATCTTCGCCTGCAGGCCATTGTCGGTGGCCAGCGTTTTTACGATA
TCCCCCAGAGTTACATCGTCGAATGACCGCGTTTTTTGGCTTGTTACATCACCACTTTGCTTTGCACTGT
TCATCGGCGCGGCAGTGGCGCTGATCGTTATTTGTCGGGGCGGGCCACTGCTCTGCACCTTGCTCACAAC
AAACCAGCCTTTGTCCTGCATTTTGTCATTAAATCCCAGCCCCAGACGCAGCCGGGCGCCCTTTTTCGGG
AGCGTCAGTGTTTCGGAATAAAGCGTGATATCAAGAGTATCGCTCTTGCCCGTGGCGCCGCCGTAGTCCG
TCAGTTTGATATTACTGAGCCCCCGCGCTATGGCCTGCGTAATATCTTTACCTTCAGCTGTAAGGGTGAA
TGTCGGTTTATATTCCATGCCTTAATCCCATAAACTCACGCTGCTTTCCTCTGCTTCTGCGGTCCATGCC
GGCAGCGTAATTTCAACGCCAGCAGGATAAATAGCCCCCAAATCAGCCAGCCCCGGATTCGCATCGAGTA
CCGCCGCCAGCGACTGATTAAGCCCTGCATCGCCGTAATTTTTCACACAAATTGCGTCTAAAACATCGCC
GTCAGAGGTTGTCCAGATCGTCGCCATAATGTTGTATTGTCACCGAAAAAGTTTTATGCCGCGCCGCGCC
GCCCGGCAGAAGGCTGGTTATCGTGTCCGTAAATTCTTTTACTACCCAATAGCCCATCACATCCCCTTCA
CTCGTCACTAAAAGCTGAGGCTCGGCGAGGTCACCCAGGTCATAAAGATCGTCGATAGCCTCTACGCCGT
TTCTAAACGAACAGTGCGCCTCGCCTTCCAGTTTTACTGTGCGCCCCGGCTTGCCAGTGTATTGCAAGAG
GTCTTGCTTGCCCGTTCGTTGCTGCTCAGCCCATCGCCAGCTCGCCTCTCGCGTCAGCGTCTTGTATGCT
GCGGTATCTATAGAGAACTCAAACGAGCCAAAGCTAAGCATAATGCGCGGCGCATCGCTGGGGGCCGGGC
CAGTGTTTGCGGAGTCGGCTTGATAAAAGGCATCCAGAATTTCGCTCATTAGCCCCAGCCCTCGATCATG
TCGCCCATAATGTTATGGCCGTTATACATATCCTGGCTTCTGTTCGTTTCGGCAATGCGCTGCGCAAGTG
CATCCTGCGACTCGCCCGGCTGCTGATAGATTTCAATGGTCGTTTTGTTGTCCTGATTTAACTGCATGGT
GCCACGCCCGCCCGTGCCGCTTGTTCCTTCCAGCGCATCGCCGAGCGATGGGCCTTTCCCCTGATTTAAG
[truncated: 4,546,237 more chars]
